# Supplementary material for: Exposure to volatile organic compounds increases the risk of sarcopenia: Insights into association and mechanism
Source: PLoS One. 2025 Oct 31;20(10):e0335660. doi: 10.1371/journal.pone.0335660 (PMC12578169; doi:10.1371/journal.pone.0335660)
Supplement: S2 File — (XLSX) [file pone.0335660.s008.xlsx]

## Sheet: Supplementary file S2
S2 Table1:NHANES database raw data files for analysis.
SEQN	RIAGENDR	RIDAGEYR	RIDRETH1	DMDEDUC2	INDFMPIR	DMDMARTL	ALQ101	SMQ020	PAD680	BPQ020	DIQ010	BMXBMI	SP	URX2MH	URX34M	URXAAM	URXAMC	URXATC	URXBMA	URXBPM	URXCEM	URXCYM	URXDHB	URXHP2	URXHPM	URXMAD	URXMB3	URXPHG	URXPMM	URXUCR	LBXWBCSI	LBXSAPSI	LBXSGTSI	LBXSTB	LBDSTBSI
76240	1	35	3	3	1.13	1	1	2	360	2	2	37.5	0	0.124122	1.83757	1.58796	2.033	1.24629	0.522552	0.35182	1.8328	-0.0538138	2.46217	1.17061	2.47983	1.94061	0.57944	2.28608	2.60854	266	7.3	66	51	1	17.1
77985	2	24	4	3	0.78	5	1	2	900	2	2	23.6	0	0.21455	1.50313	1.62697	1.75897	2.16248	0.975176	0.927997	1.88826	0.522879	2.40035	1.41683	1.95558	2.16797	0.502503	2.19957	1.94658	216	9.3	48	9	0.8	13.68
79757	2	40	1	5	5	1	1	2	480	2	2	44.2	1	0.222667	2.77403	1.65774	2.29898	2.14788	1.15796	2.41165	1.50872	0.165026	2.40445	1.86118	2.45614	1.96813	0.44082	2.2	2.0819	212	8.6	79	16	0.2	3.42
81020	1	40	3	2	1.06	5	2	2	600	2	2	30.8	0	0.247784	1.36893	1.49244	1.92269	1.34242	0.476676	0.379096	1.83447	0.0183163	2.40667	0.847952	2.13939	2.00133	0.713426	2.09126	2.11753	325	8.6	70	33	0.5	8.55
101844	2	21	5	4	2.46	5	1	2	720	2	2	37.2	0	0.288932	1.53511	2.39794	1.85387	1.83335	2.95212	1.05799	1.83335	0.229887	2.39984	1.35483	2.49275	2.06421	0.406447	1.89526	2.19629	182	7.7	86	17	0.4	6.84
74293	2	27	3	5	5	5	1	2	720	2	2	47.8	0	0.30103	2.1866	0.666899	1.83839	1.70288	0.441336	0.0144778	1.38144	-0.374653	2.04428	1.1517	1.71581	1.7144	0.0486919	1.88236	1.82757	177	9.3	48	20	0.6	10.26
83078	1	32	3	5	4.61	1	1	2	720	2	2	30.3	0	0.305965	1.75435	1.46111	1.78635	1.77815	0.646264	0.686892	2.06446	0.341293	2.48206	1.34467	2.12803	2.22531	0.401401	2.25527	2.1149	175	6.2	52	20	0.5	8.55
77787	2	44	1	4	1.05	1	2	2	960	2	2	50.5	0	0.326287	1.97041	1.41577	1.66094	2.31384	0.81471	0.119706	1.52314	-0.384497	2.39428	1.39428	1.914	1.67271	0.215034	2.0995	1.93565	167	10.9	59	20	0.8	13.68
83536	2	20	1	4	1.05	5	2	2	900	2	3	38.9	0	0.327967	1.41017	1.32369	1.14852	1.86105	0.166508	0.212441	1.41616	-0.121506	1.74782	0.903413	1.38429	1.30998	-0.138949	1.75012	1.6072	336	13.9	58	13	0.5	8.55
84368	1	42	4	5	2.08	1	2	2	720	2	2	29.1	0	0.328895	1.34574	1.42334	1.71641	1.33012	1.03031	0.668633	1.7465	-0.671105	2.35276	1.24971	2.01794	1.86268	-0.0354167	1.95015	1.90047	166	6.5	56	13	0.8	13.68
71503	1	30	4	4	4.92	5	1	1	600	2	2	35.8	0	0.381686	1.50293	1.40671	1.70074	1.59984	0.635456	1.47316	2.23062	0.0258073	2.23062	1.56104	2.46413	2.06313	0.759539	2.02581	2.17114	147	4.9	50	18	0.9	15.39
78776	1	24	3	5	5	5	1	1	600	2	2	25	0	0.381686	1.7727	1.60866	1.89714	1.88959	0.683941	0.154902	1.90456	0.857989	2.23236	0.939893	1.98497	1.9694	0.599096	1.82124	1.9694	147	5.3	50	22	1.4	23.94
70275	2	20	4	4	1.22	5	1	2	600	2	2	28.4	0	0.412283	0.960189	1.0674	1.00629	0.888585	0.274899	-0.207302	1.35882	0.338951	1.45767	0.437311	1.28979	0.792698	-0.509355	1.15775	1.09881	137	3.4	64	20	0.4	6.84
89991	1	26	5	4	2.48	6	2	2	480	2	2	18.1	0	0.444061	1.75639	2.13561	1.94685	1.57327	0.760359	1.23351	2.4416	0.00676836	2.59691	1.66246	3.13561	1.97182	0.787152	1.99543	2.5502	191	5	68	15	0.8	13.68
99928	1	29	1	2	2.89	5	1	2	720	2	2	45	1	0.4452	1.33395	1.7255	1.94927	1.86234	1.38192	0.754132	1.84461	-0.320615	2.34798	1.24644	2.38192	1.97174	0.23065	1.94152	2.02974	127	8.3	74	57	0.6	10.26
80539	1	40	4	3	1.45	1	1	2	480	2	3	31.4	0	0.480817	2.16986	1.21737	2.82447	1.77255	0.988719	0.833817	2.12215	0.0556658	2.32275	1.58309	2.37272	2.61934	0.391207	2.62991	2.21512	117	6.5	71	42	1	17.1
75670	2	27	1	5	3.18	1	1	2	600	2	2	29.2	0	0.488305	1.89451	1.59636	2.17985	2.16461	1.36091	0.0631538	1.80084	0.00376015	2.58472	2.06964	2.19216	2.35594	0.554199	2.55525	2.35926	115	6.1	71	16	0.5	8.55
99197	2	28	2	3	1.19	1	1	1	360	2	2	22.6	0	0.50368	1.7891	1.75125	2.07525	1.96328	0.984061	0.933314	1.62213	-0.07684	2.50245	1.23343	1.9921	2.09769	0.302982	2.47055	2.0039	111	5.6	87	12	0.5	8.55
78368	1	52	3	5	4.28	4	1	2	600	2	2	25.5	0	0.506849	1.32674	1.55072	2.20676	1.17861	-0.090526	-0.528463	1.57954	-0.532054	2.36034	0.751633	1.63202	1.57954	0.287193	1.67884	1.7998	287	5.6	66	17	0.4	6.84
90687	1	55	5	5	4.96	1	1	2	480	2	2	26.7	0	0.51558	1.47308	1.1734	1.40433	1.96045	0.708515	0.751194	1.90057	-0.48442	2.31876	1.24988	2.41528	1.66555	0.410621	1.9538	2.54292	108	8.8	79	38	0.6	10.26
79069	1	30	3	5	1.74	5	1	2	480	2	2	31.2	0	0.536707	1.67625	1.8365	1.96912	1.89988	0.22057	-0.151268	1.68026	-0.252725	2.46852	1.22945	2.20359	0.619789	0.419535	2.02482	2.27243	204	9.6	70	15	0.7	11.97
101186	1	35	2	4	5	1	1	2	300	2	2	32.8	0	0.540403	1.71894	1.27696	2.34358	2.22693	0.422764	0.697264	2.17609	-0.264307	2.33382	1.10534	2.25857	1.98395	0.256218	2.30315	2.18173	102	6.7	74	18	0.9	15.39
83624	2	50	4	3	1.91	5	2	2	540	2	2	34.3	0	0.544682	2.4073	1.75911	1.95662	3	1.5766	1.82691	2.35741	0.462546	2.65749	1.80186	2.54345	2.27443	0.826267	2.40051	2.35551	101	3.4	123	48	0.6	10.26
76101	2	20	4	3	0.07	5	1	2	480	2	1	36.1	0	0.553783	1.86264	1.61733	1.96058	1.57685	1.3363	-0.734282	1.52382	1.7819	2.28226	1.10197	2.03003	1.729	0.946959	2.13357	2.22504	461	6.9	67	18	0.9	15.39
97624	2	32	5	5	5	1	1	2	360	2	2	20.2	0	0.557777	1.58512	1.45125	1.80604	2.18196	1.43202	1.39079	2.21289	0.220962	2.56387	1.66487	2.69002	2.09513	0.509833	2.3648	2.12605	98	9.6	34	17	1	17.1
86752	2	35	3	3	1.32	1	1	1	120	2	2	24.7	0	0.557777	1.9064	1.65908	2.42541	2.22888	0.633056	0.5428	1.76312	-0.442223	2.52597	1.71464	1.94226	2.02161	0.2156	2.33715	1.99375	98	5.3	31	26	1.4	23.94
83041	2	32	3	5	1.15	1	2	2	720	2	2	26.9	0	0.566732	1.73122	1.53228	1.45548	2.53624	0.987145	0.814303	1.88283	0.320925	2.54793	2.31439	2.60879	2.03057	0.990394	2.12153	2.19671	96	7.3	82	10	0.2	3.42
89591	1	39	4	3	1.1	1	2	2	240	2	2	26.8	0	0.575875	1.49374	1.40889	1.77273	2.31017	0.625663	1.09506	2.0722	-0.0928861	2.43681	1.40889	2.37905	2.45338	0.492255	2.34702	2.11323	94	6.5	68	13	0.5	8.55
88653	2	31	1	5	5	6	1	2	480	2	2	49.9	0	0.575875	2.13068	1.26991	1.78275	2.22277	1.08757	0.550619	1.77428	-0.0923143	2.47712	1.11678	2.0603	2.22553	0.455007	2.51117	2.2624	94	8.3	68	17	0.4	6.84
83822	2	20	4	4	1.62	5	2	2	300	2	2	22.2	0	0.589962	1.62642	1.13086	1.58003	2.12014	1.69706	0.669348	1.95265	0.0537958	2.28151	1.33762	2.02051	1.99665	0.242356	2.18709	2.05799	91	4.6	50	44	0.4	6.84
65316	1	54	4	5	5	1	1	1	600	2	1	30	0	0.594761	1.73684	1.13918	1.81068	2.38222	0.278754	1.76674	1.9061	-0.145357	2.06695	1.42416	2.46406	2.17609	0.595986	2.35325	2.49908	90	6.4	69	11	0.5	8.55
100742	1	34	4	4	5	1	1	2	120	2	2	21.8	0	0.598094	1.48235	1.55145	1.49009	1.16919	0.767493	1.07121	2.08311	-0.0813978	2.56499	1.33004	2.34314	1.83713	0.497181	2.17662	2.00315	275	4.1	53	23	0.5	8.55
66473	1	56	3	5	5	5	1	1	720	2	2	23.2	0	0.609484	1.79767	1.50296	2.22185	1.31333	0.885907	0.203496	1.9099	-0.0440967	2.37223	1.14327	2.02427	2.27532	0.28579	2.45842	2.08167	87	8.1	52	42	0.9	15.39
83672	1	36	4	4	0.51	3	1	2	360	2	2	35.7	0	0.624127	1.5867	1.3922	1.54143	1.49142	0.507345	0.67306	1.88337	-0.203785	2.27065	1.26064	1.9829	1.76279	0.651158	2.01158	2.00334	259	7.2	63	14	0.8	13.68
90859	2	50	2	2	0.43	1	2	2	120	2	1	50.3	0	0.625262	1.93376	1.36127	2.45614	1.55038	0.536435	0.701083	2.18931	-0.218332	2.56331	1.43332	2.51302	2.14461	0.511068	2.15954	2.54437	205	11.3	74	36	0.5	8.55
94374	2	52	1	4	2.47	3	1	2	120	2	2	34.5	1	0.629257	2.84552	1.4945	2.33647	1.73469	0.661986	-0.237898	2.15902	-0.251918	2.41361	1.24262	2.09513	1.9757	0.529039	2.28139	2.27829	147	6.8	115	14	0.2	3.42
96847	2	44	4	3	2.78	1	1	2	240	2	2	20.6	0	0.636002	1.34772	1.55866	2.23108	2.64815	0.25837	0.806929	1.71978	-0.496184	2.22318	1.37496	2.08557	2.38987	0.00265624	2.25394	2.08557	326	5.2	52	20	0.9	15.39
82111	1	25	3	5	5	1	2	2	720	2	2	22	0	0.637313	1.50794	1.46852	1.16203	0.590737	0.371611	-0.50515	1.23753	-0.519169	1.85099	0.529219	1.59885	1.20492	-0.0348952	1.65534	1.57403	272	6.1	53	21	0.8	13.68
77521	1	41	3	4	4.88	1	1	2	360	2	2	27.9	0	0.638373	1.78978	1.86138	2.11665	1.53385	0.616952	0.203804	1.93179	0.157169	2.42534	1.0455	2.03164	2.14105	0.954803	2.24159	2.14649	172	8.1	67	12	0.6	10.26
89253	2	54	4	4	1.34	3	1	2	360	2	2	35.3	0	0.639055	2.65914	1.79856	2.57849	1.70783	0.714364	0.452561	1.87207	0.514972	2.54471	1.27568	2.01214	2.38843	0.440552	2.68301	2.13133	388	3.7	91	36	0.4	6.84
89462	1	29	5	5	5	5	1	2	360	2	2	25.3	1	0.650472	1.70923	1.49408	2.16033	2.09527	0.459468	0.704399	1.69125	0.0886375	2.48075	1.23157	2.31448	2.4082	-0.574031	2.46418	2.44794	159	7.1	46	34	0.6	10.26
91425	2	46	3	3	2.07	1	2	2	300	2	2	39.8	0	0.656909	1.80075	1.46009	1.94738	2.40237	0.345952	0.0373243	1.74339	-0.0838836	2.38894	1.21512	2.06359	1.95114	0.498841	2.19781	2.46774	78	4	58	18	0.3	5.13
79965	2	50	3	5	4.4	1	1	2	720	2	2	32.4	0	0.668752	1.91103	1.56298	2.49342	2.15169	0.730544	0.273476	1.32357	-0.141384	2.4215	1.11776	1.97055	1.93067	0.328614	2.29746	1.99643	122	6.4	40	14	1.3	22.23
76486	2	24	4	5	1.11	5	1	2	720	2	2	28.3	0	0.673241	1.62132	1.12229	1.42765	1.14005	0.186846	-0.43503	1.34006	-0.473295	2.10074	0.863376	1.79511	1.75983	0.0715888	2.02791	1.93815	452	4.1	84	44	0.5	8.55
68556	2	50	2	4	5	3	1	2	60	2	2	23	0	0.673416	1.77141	1.87091	2.08282	2.67957	1.28618	2.02826	1.70549	-0.0224685	2.67419	3.38385	2.65604	2.09177	0.793097	2.18213	2.73737	119	4.9	52	28	0.7	11.97
100623	2	36	3	5	5	1	1	2	540	2	2	24.3	0	0.673942	1.66776	1.7998	2.25848	2.27107	0.829947	0.915224	2.07579	-0.326058	2.49785	1.57826	2.40369	2.11216	0.410496	2.37045	2.03928	75	5.6	36	21	0.5	8.55
97293	2	27	1	5	1.2	1	1	1	240	2	2	28.3	0	0.679772	1.65581	1.75608	1.84677	2.44464	1.1478	0.0601872	3.23114	0.147802	2.42302	1.28306	3.00292	2.12199	0.353485	2.40723	2.2611	74	7.6	127	45	0.4	6.84
65500	1	46	4	3	4.82	3	1	2	180	2	2	31.6	0	0.685468	1.76465	1.76844	1.67059	1.76465	0.699855	-0.0695396	2.08249	0.245563	2.50014	1.25057	2.13099	2.07881	0.917259	2.23922	2.10742	196	5.6	61	16	0.6	10.26
68501	1	52	3	4	1.67	1	1	2	300	2	2	29.2	0	0.687615	1.80749	1.4198	2.46768	2.32982	0.497643	0.927768	1.63493	-0.155403	2.18074	1.53086	2.25683	2.0941	0.275794	1.59766	2.06795	124	4.8	35	12	0.5	8.55
101097	2	39	2	1	0.51	1	1	2	120	2	2	31.7	0	0.688234	1.58533	1.47796	2.14287	2.20852	0.265531	0.0432252	1.7815	-0.440344	2.37513	0.904351	2.01244	1.88832	0.358864	2.14105	2.00998	172	7.2	76	47	0.4	6.84
98585	2	51	1	4	3.7	4	1	2	60	2	2	19	0	0.689494	1.55334	1.06246	2.58534	2.42401	0.43848	0.231734	1.7864	-0.140849	2.42519	1.08871	2.174	2.2082	0.282682	2.33047	1.94335	278	12.9	38	20	0.2	3.42
80812	1	23	4	4	4.1	6	1	2	300	2	2	25.4	0	0.691671	1.582	1.28255	1.95558	1.44152	0.691671	0.0720864	1.76901	0.298004	2.33019	1.0901	2.10646	1.85867	0.589826	2.02405	1.99879	72	7.1	54	25	0.4	6.84
95839	1	44	4	3	2.78	1	1	2	600	2	2	29	0	0.693789	1.33724	1.52732	1.65758	1.6303	1.14465	1.43886	1.6903	-0.411452	2.19238	1.37503	2.16975	1.95671	0.211777	2.17552	1.87334	253	5	55	15	0.5	8.55
93890	1	27	5	5	3.4	5	1	2	600	2	2	23.8	0	0.694333	1.60873	1.59626	1.93726	1.73509	1.27936	0.254418	1.56706	-0.504075	2.50202	1.3718	2.16177	2.23248	0.428364	2.33786	2.19243	113	6.5	65	23	0.6	10.26
65850	1	58	1	3	1.56	1	1	2	240	2	1	25.6	0	0.696481	1.87644	1.47297	1.98313	1.56764	0.81703	0.939281	2.07918	0.146128	2.46453	1.4306	2.24832	2.0894	0.635867	2.18021	2.29478	105	7.8	124	239	1	17.1
96150	1	23	3	4	1.66	5	1	2	720	2	2	17.7	0	0.703905	1.55458	1.40041	1.46453	1.64486	0.950087	0.265492	1.81387	0.356299	2.55284	1.29792	2.15922	2.19233	0.319255	1.65869	2.3508	70	4	91	148	0.9	15.39
74867	2	53	1	3	5	1	2	2	480	2	2	21.8	0	0.703905	1.95768	1.57486	2.11155	2.03457	0.867552	0.0843209	1.90541	0.196295	2.58141	1.35902	1.94094	2.25527	0.869232	2.58465	2.30412	70	6.7	50	14	0.3	5.13
74692	1	24	4	2	0.7	5	1	2	120	2	2	21.5	0	0.706589	2.04557	1.61484	1.82774	2.01325	0.728677	0.141436	1.90596	0.269141	2.22223	1.30103	2.16964	1.79511	0.559705	2.00762	2.01325	226	5.7	66	10	0.6	10.26
71155	1	41	3	5	5	5	1	1	540	2	2	27.1	0	0.709499	1.55124	1.24113	2.31673	1.24113	0.734756	0.221582	1.42179	-0.00267259	2.32939	0.765536	2.05733	2.3017	0.372709	2.1322	2.19179	326	7.6	57	32	1.2	20.52
67298	2	24	4	3	1.11	1	2	2	120	2	2	34.4	0	0.710154	2.04821	1.6836	2.09666	2.40419	1.40419	1.24751	2.34584	0.905444	2.53955	2.22185	2.81243	2.20254	0.820116	2.26152	2.6836	69	5.8	97	11	0.6	10.26
101372	2	29	5	3	2.43	1	2	2	60	2	2	23.8	0	0.717855	1.5307	2.33478	1.96388	2.50679	1.50679	0.757181	1.92709	0.224473	2.57955	1.18906	2.59431	2.20302	0.621365	2.38458	2.34679	99	8.4	68	9	0.3	5.13
62424	1	20	2	2	0.9	5	1	2	60	2	2	30.4	0	0.720066	1.96524	1.39597	1.63242	2.0483	0.918059	0.741968	1.8886	0.422021	2.29609	1.05006	2.23994	2.06723	0.331386	2.47185	2.21191	221	6.6	87	16	1.1	18.81
81250	1	50	2	1	0.22	1	1	2	240	2	2	30.2	0	0.726001	1.80456	1.69497	2.23209	1.84906	0.768753	0.259239	1.87373	-0.177088	2.41205	1.26143	2	2.10088	0.416656	2.14726	2.10402	218	8.9	86	29	0.4	6.84
94044	2	34	2	2	5	1	1	1	120	2	2	21.8	0	0.728532	1.72751	1.94782	2.64679	2.56128	0.827987	1.29276	2.2625	0.423915	2.55372	1.68846	2.48165	2.11457	0.847821	2.22348	2.34515	159	5.1	57	12	0.5	8.55
77999	1	51	2	2	0.77	1	2	1	240	2	1	22.6	0	0.731395	1.60708	1.97932	2.75981	2.35628	1.07974	0.569746	2.20956	0.788683	2.46805	1.93863	2.99321	2.30271	1.1016	2.14226	2.33346	129	6.7	73	14	0.4	6.84
87663	1	50	3	4	5	1	1	2	300	2	2	30.8	0	0.731639	1.76495	2.12579	1.90982	1.54504	0.673827	-0.177791	1.99316	-0.558207	2.59176	1.46798	2.28899	1.88579	0.347635	2.33995	2.18726	128	6.2	53	26	0.6	10.26
102616	2	56	3	4	4.41	3	1	2	840	2	2	23.2	0	0.73609	1.78037	1.2943	2.56183	2.32381	0.972416	0.948262	2.10721	-0.26391	2.47934	1.54502	2.30103	2.06676	0.339375	2.4124	2.0945	65	4.8	76	14	0.4	6.84
81919	2	45	3	4	1.54	3	1	1	480	2	2	37.4	0	0.738197	1.90363	1.68223	2.24703	2.20869	0.605825	-0.373777	1.90092	0.0231398	2.61115	1.04316	2.24211	1.79371	0.726188	2.11511	2.25791	201	10.6	62	26	0.5	8.55
81719	1	43	5	5	2.73	1	2	2	480	2	1	24.8	0	0.738548	1.64472	1.73047	2.22264	2.03076	1.14442	0.203123	1.89097	0.398736	2.51158	1.23673	2.35527	2.14155	0.61482	1.8602	2.40505	109	9.8	92	26	0.9	15.39
93946	1	22	1	3	1.88	6	1	2	240	2	2	21.7	0	0.738989	1.64361	1.66225	1.82223	2.06382	0.279547	0.179986	1.52821	-0.286195	2.51046	1.02286	1.9829	1.90267	0.302704	2.21916	2.01645	259	8.5	81	20	0.7	11.97
76672	2	45	4	4	0.51	3	2	2	60	2	2	28.6	0	0.740363	1.57015	1.47893	1.66901	2.00181	1.07158	-0.0299632	1.72359	-0.384576	2.16386	0.865301	1.94201	1.71321	0.49485	1.74036	1.74364	240	4.8	31	13	0.4	6.84
82126	1	56	2	5	5	1	1	1	720	2	2	23.5	0	0.742393	1.62175	1.17758	2.1746	1.96554	1.10665	1.05855	2.04261	0.171591	2.39163	2.25874	2.35762	1.96457	0.58726	2.08878	2.22274	97	4.9	72	34	0.8	13.68
81521	2	55	2	4	5	1	2	2	180	2	2	21.7	0	0.742823	1.61542	1.2232	2.16879	1.87234	1.10444	0.477121	2.06888	0.246898	2.36114	1.92541	2.02312	1.72785	0.555548	1.66949	2.1609	64	5.2	55	32	0.7	11.97
67392	1	41	2	5	1.49	1	1	2	360	2	2	31.2	0	0.743022	1.85093	1.41745	1.96007	1.72791	0.919643	0.354783	1.87113	0.236278	2.18957	1.16419	1.93354	2.1062	0.341622	1.88664	2.09456	148	7.6	83	33	0.8	13.68
66003	1	24	4	5	0.64	5	1	2	120	2	2	26.9	0	0.743324	1.72083	1.595	1.53735	1.4894	0.870366	0.496156	1.62591	-0.0599979	2.31707	1.02052	2.23291	1.92639	0.583577	2.05271	2.51582	186	4.7	62	18	1.9	32.49
98713	2	59	5	4	0.23	5	2	2	360	2	2	27.6	0	0.744258	1.7321	1.61269	1.79791	2.17739	1.38119	-0.115904	1.5664	-0.49632	2.61649	2.3107	2	2.09456	0.291137	2.57377	2.08501	111	3.9	65	31	0.3	5.13
78404	1	44	3	3	5	5	1	1	420	2	2	34.5	0	0.749663	1.32776	1.41285	2.19761	1.22597	0.294081	0.130078	1.66156	-0.250337	2.22185	1.0048	1.9693	1.62879	0.407485	1.9504	1.90567	63	8.3	47	16	0.4	6.84
63802	2	48	4	5	3.4	3	2	2	240	2	2	34.9	0	0.753849	1.61516	1.63614	1.86611	2.06872	1.12004	1.05331	2.14486	0.196295	2.52886	1.45282	2.18487	2.26693	0.632023	2.34242	2.19517	245	4.6	123	30	0.2	3.42
83619	1	31	3	4	5	1	1	2	600	2	2	26.7	0	0.758461	1.70081	1.39609	2.14414	1.74036	0.563431	0.440172	1.77506	0.00823765	2.22553	2.55062	1.86509	1.89138	0.399784	2.26492	1.94908	94	5	42	32	0.7	11.97
97533	1	30	5	5	5	6	1	2	600	2	2	23.4	0	0.763673	1.2521	0.674063	1.47712	1.53482	0.185017	1.08915	1.31504	-0.0626959	2.20234	1.31847	2.04269	1.97358	0.0400963	2.12583	1.89952	61	5	63	17	0.7	11.97
86574	1	30	3	4	2.98	5	1	1	360	2	2	42.2	0	0.764308	1.60461	1.32489	2.0111	1.37593	0.498716	0.119023	1.966	0.160486	2.31708	1.0081	1.96156	2.21422	0.197037	2.22894	1.97584	425	9.5	87	30	0.8	13.68
85155	2	50	2	5	3.48	1	1	2	720	2	2	38.4	0	0.764472	1.79087	1.77022	2.30103	2.12241	0.812136	0.0261309	2.07974	0.132448	2.67687	1.98283	2.14468	2.08531	0.699643	2.14226	2.07693	129	8.9	80	53	0.6	10.26
93691	1	25	5	5	1.59	5	2	2	240	2	2	21	1	0.764889	1.89318	1.76601	1.9517	1.81964	1.14799	1.32793	2.04933	-0.0593937	2.49315	1.47275	2.81316	2.0405	0.539849	2.33251	2.48574	133	7.1	67	26	0.7	11.97
101609	1	22	5	4	5	5	1	2	360	2	2	21.3	0	0.767613	1.45265	1.66816	1.39615	1.27969	0.55165	0.478606	1.77015	-0.0244738	2.26216	1.78747	2.49175	1.83128	0.266206	1.98794	2.05313	292	5.6	78	33	0.5	8.55
76518	1	47	2	4	1.03	5	1	1	300	2	2	29.8	0	0.770269	1.86982	0.967575	2.27859	2.56541	0.925171	1.01835	2.06381	0.109838	1.9642	1.28512	2.38718	1.92517	0.222473	2.10984	1.86559	139	4.5	74	16	0.7	11.97
82028	2	46	4	4	2.25	3	2	2	300	2	2	40.5	0	0.770852	1.60387	1.56624	1.81954	2.24304	0.511883	0.718778	1.90309	-0.229148	2.26324	1.09049	2.06195	1.73772	0.348954	2.07249	1.9049	60	4.8	74	16	0.4	6.84
82736	1	26	3	4	0.1	5	1	1	180	2	2	19.1	0	0.770852	1.92514	1.75841	2.44457	1.56427	1.22617	0.803912	2.44457	0.386202	2.37414	1.57596	2.16534	1.83463	0.721536	2.07615	2.23469	60	7.9	59	13	2.2	37.62
66687	2	53	2	5	5	5	1	2	600	2	2	22	0	0.770852	2.23469	1.25928	2.40654	1.99564	0.50965	0.151268	1.26717	0.071882	2.29373	1.5272	1.79122	2.07615	0.171726	2.22054	2.07433	60	7.5	47	12	1.1	18.81
63960	1	21	4	4	1.41	5	2	2	480	2	2	43.2	0	0.771365	1.79141	1.05673	1.36041	1.51266	0.950863	-0.0122922	1.54895	0.163106	2.0724	1.24849	1.87168	1.6804	0.135909	2.05317	1.98353	215	8.8	94	92	0.7	11.97
94697	2	23	3	5	3.34	5	1	2	180	2	2	18.4	0	0.779722	1.7497	1.43415	2.0656	2.0776	0.470781	0.140016	1.45782	0.00469512	2.30338	1.20057	2	1.96255	0.321769	2.44615	2.21519	92	8.6	52	10	0.4	6.84
65406	1	20	3	4	0.22	5	1	2	420	2	2	23	0	0.783792	2.02643	1.4526	1.96268	1.74268	0.805647	-0.477121	1.8653	-0.0191504	2.38585	0.865301	1.99658	2.0101	0.371611	2.3432	2.19443	255	15.6	68	18	1.1	18.81
76602	2	40	4	4	0.7	5	1	2	600	2	2	51.5	0	0.783853	1.88949	1.92273	1.945	1.63564	1.87186	0.891947	2.27643	0.129696	2.30484	1.39525	2.20746	1.50131	0.700879	2.26722	2.25992	227	8	52	62	0.4	6.84
99584	1	21	1	3	1.19	6	1	2	90	2	2	30.4	0	0.789432	1.63704	1.60135	1.85558	1.83099	0.276038	0.23313	1.97952	-0.136521	2.31231	1.81335	2.92537	2.01406	0.306707	2.24467	2.15661	152	6.3	57	47	0.5	8.55
76863	2	39	3	5	5	6	1	1	240	2	2	20.9	0	0.791116	1.60124	1.01931	1.4488	1.80215	0.350718	-0.191155	1.34182	-0.341699	1.64732	1.38322	2.08355	1.64509	0.0916137	0.808845	1.66118	132	7.8	34	19	0.4	6.84
96764	1	27	5	2	1.6	6	1	2	240	2	2	20.9	0	0.793128	1.42597	1.4231	1.70049	2.08108	0.256962	0.374459	1.26943	-0.206872	2.26531	1.37123	1.97085	1.83296	0.297204	2.24282	2.04208	57	6.6	81	40	0.7	11.97
75684	2	33	3	4	2.52	1	1	1	600	2	2	28	0	0.794238	1.6865	1.68226	1.89115	2.38883	1.82288	1.72674	2.09527	0.432576	2.50361	1.74921	3.12698	2.3735	0.69897	2.22144	2.47507	212	8.3	42	37	0.8	13.68
90532	2	27	4	4	3.25	5	2	2	360	2	2	22.1	0	0.800843	1.57834	1.49981	1.67326	2.55464	1.54049	0.941294	1.80084	-0.103829	2.30845	1.24375	2.25221	2.16938	0.461881	2.21582	2.09989	174	4.9	33	19	0.3	5.13
70026	1	31	4	4	2.72	5	1	2	240	2	2	63.3	0	0.802822	1.52942	1.0279	1.64092	1.15428	0.426997	-0.0524408	1.83709	-0.00831211	2.01218	1.33277	2.08565	1.80282	0.198162	1.94523	2.15284	211	12.3	69	27	0.9	15.39
70008	2	55	3	5	2.04	3	1	2	120	2	2	26	0	0.808641	1.80246	1.38021	2.55189	1.86602	0.85952	0.189056	1.91574	-0.191359	2.28902	1.82193	2.02081	2.04639	0.399516	2.30496	2.23184	55	6.4	68	9	0.7	11.97
87521	1	20	5	4	0.92	5	1	2	600	2	2	22.7	0	0.809473	1.79365	1.02489	1.75529	2.82474	1.41326	0.514446	1.80774	-0.343091	2.46009	1.09646	2.11651	1.92679	0.486303	2.15323	2.29543	78	10.4	55	7	0.4	6.84
80680	2	45	4	2	1.11	1	2	2	480	2	2	27.8	0	0.81651	1.62631	1.47516	1.76726	2.08981	0.774714	0.0445821	1.96328	-0.109564	2.62143	1.24969	2.14149	1.93011	0.544906	2.30103	2.11304	148	4.2	53	14	0.4	6.84
95210	2	44	3	4	5	1	1	2	360	2	2	28.1	0	0.81661	1.655	1.65677	2.64235	2.37141	0.627442	0.197025	1.84625	-0.18339	2.75191	1.2888	1.91303	2.20462	0.401145	2.39146	2.10266	54	6.5	61	8	0.7	11.97
83082	1	27	4	3	2.18	5	1	2	720	2	2	29.9	0	0.820796	1.53425	2.00877	1.72976	1.96622	0.686989	0.144437	1.75124	-0.0738956	2.11598	1.33099	2.14865	1.93305	0.726999	2.25919	2.14655	147	5.4	58	17	0.7	11.97
82427	1	48	4	5	4.51	5	2	2	720	2	2	30.3	0	0.824727	1.57458	1.6907	2.17718	1.8072	0.485239	1.1667	2.09064	0.117709	2.50103	1.85551	2.247	1.78894	0.966806	2.0316	2.26339	53	7.6	59	69	0.4	6.84
79829	1	47	1	4	1.02	5	1	1	600	2	2	24.8	0	0.824844	2.07699	1.63146	1.64311	2.22222	0.896963	1.25465	1.75836	0.324708	2.31666	1.88493	2.45009	2.04275	0.659818	2.31303	2.29538	232	8.5	89	11	0.6	10.26
99909	1	42	2	3	0.34	1	1	2	240	2	2	27.8	0	0.827839	1.52288	1.52811	2.25722	2.0172	0.356547	0.808504	1.99158	-0.108018	2.40577	1.2944	2.26918	1.87594	0.494323	2.23989	2.07625	99	6.8	97	27	0.4	6.84
87373	1	29	3	5	5	5	1	2	240	2	2	29.4	0	0.828146	1.96912	2.09974	1.84469	1.3325	0.611189	0.494282	1.53131	-0.276206	2.41628	1.61465	2.23444	2.06937	0.323164	2.13441	2.14674	306	6.1	58	19	0.8	13.68
98082	2	46	3	4	0.44	4	1	2	600	2	1	34.9	0	0.83074	1.69542	1.11149	2.29211	1.89146	0.388661	0.0273662	1.53644	-0.306002	2.45167	1.03067	2.03067	1.94752	0.489878	2.03395	2.18425	123	7.3	122	129	0.9	15.39
64351	1	32	3	4	0.81	6	1	1	600	2	2	39.3	0	0.832606	1.89133	1.57204	2.05591	1.43782	0.592846	0.65943	2.01627	0.0645723	2.46932	1.36703	2.00983	2.27189	0.563064	2.58859	2.53691	131	5.7	40	30	0.8	13.68
93420	1	22	3	5	5	5	1	2	420	2	2	32.7	0	0.832864	1.73	2.06175	1.66118	1.9773	0.282547	0.710869	1.91597	-0.244549	2.55147	1.24647	2.23375	1.84164	0.737428	2.21943	2.1597	216	6	90	22	0.9	15.39
101389	1	42	5	4	5	3	1	1	600	2	2	34.5	1	0.833	1.57625	1.67669	1.98729	1.60414	0.628389	0.632302	2.07287	0.0894975	2.45426	1.12847	2.764	2.14553	0.451314	2.10156	2.28832	52	6.1	99	106	0.6	10.26
97548	2	50	5	5	2.16	3	2	2	480	2	2	24.4	0	0.833	2.00167	2.07499	1.66601	2.06142	1.08745	1.96342	2.55117	0.14732	2.74639	1.82182	3.26035	2.34845	1.05115	2.36318	2.84271	52	9.1	115	17	0.1	1.71
80587	1	36	3	4	5	1	1	1	180	2	2	26.3	0	0.83406	2.07029	1.58865	2.21176	2.16218	0.581787	0.511883	1.83834	1.33217	2.28913	1.50368	2.37874	2.23114	0.596894	2.32943	2.16218	148	9.1	56	10	1.2	20.52
62603	2	38	1	2	1.25	6	1	1	240	2	2	52.2	0	0.834459	1.84476	1.73231	1.95503	2.42951	0.665945	0.496461	1.26903	0.0429003	2.30692	1.28778	1.97308	1.7345	0.508401	2.19995	2.42239	183	12.7	101	22	0.4	6.84
78335	2	27	1	4	0.65	4	1	2	720	2	2	27	0	0.839485	1.69652	1.81404	1.97489	1.95098	1.08604	1.07592	2.61587	-0.0517629	2.2785	1.53704	3.24512	2.21645	0.524097	2.32361	2.14052	178	7.6	36	9	0.5	8.55
99401	2	22	5	5	3.4	5	1	2	240	2	2	20	0	0.840891	1.68544	1.26782	2.26348	1.72181	0.33188	0.775032	1.42929	-0.255539	2.2997	1.26057	2.00266	1.78432	0.287499	2.01053	2.04549	163	5.6	52	10	0.9	15.39
102885	2	37	4	4	2.79	1	1	2	300	2	2	30.1	0	0.841433	1.78098	1.2073	1.7488	1.61258	0.984395	0.221849	1.7488	-0.158567	2.37522	1.22236	1.92992	1.98439	0.329856	2.29675	2.14552	51	9.3	96	68	0.4	6.84
79169	2	32	3	4	1.09	1	2	2	180	2	2	31.6	0	0.841433	2.05735	1.44165	1.90202	2.04139	0.659786	0.221849	1.994	0.67982	2.20783	1.42276	2.18397	1.22185	0.507274	2.13939	2.1873	51	10.2	51	14	0.6	10.26
96566	1	23	3	4	0	5	1	1	600	2	2	27.9	0	0.842019	1.48029	1.89829	2.54611	1.17768	0.314539	-0.232722	1.4189	-0.485554	2.23755	1.24846	1.94269	1.82806	0.194773	1.90279	1.82271	364	5.7	87	25	0.5	8.55
93815	2	32	5	4	1.12	5	1	2	300	2	2	28	0	0.847606	1.77224	1.34825	1.64131	2.17999	1.39084	0.318289	1.66859	0.0376418	2.19523	1.49812	2.04458	1.76221	0.318289	2.18385	2.11977	74	8.3	59	21	0.3	5.13
80496	2	48	1	2	2.36	3	1	2	600	2	2	34.7	0	0.849308	1.78468	1.20165	1.90062	2.34032	0.611015	0.50164	1.73916	-0.0636691	2.5139	0.972848	2.06976	2.13228	0.770964	2.24115	2.24304	132	7.9	69	20	0.8	13.68
80009	2	42	3	5	2.15	1	1	2	480	2	3	41.4	0	0.850033	1.7356	1.95999	1.77232	1.93852	1.45939	0.946452	2.20737	0.248464	2.50515	1.1529	2.4624	1.93752	0.909556	2.37291	2.24601	50	7.3	62	28	0.3	5.13
99961	2	39	5	5	4.94	5	1	1	300	2	2	24.3	0	0.850033	1.90091	1.34635	1.79239	2.02857	0.647383	0.833784	2.1232	0.365488	2.33445	1.47712	2.41162	2.00775	0.305351	2.14301	2.22063	50	5.6	55	18	0.8	13.68
102704	2	52	3	4	2.67	1	1	2	60	2	1	36.9	0	0.850702	2.00148	1.33882	2.41154	2.74483	0.64991	0.552447	2.16946	-0.231833	2.44468	1.32968	2.70485	2.17937	0.383897	2.29607	2.29607	88	8.6	105	31	0.6	10.26
83222	2	51	2	4	2.42	3	1	1	120	2	2	27.8	0	0.858807	1.52729	1.11052	1.52199	2.3184	0.805348	1.14549	1.98098	0.719737	2.41701	0.883835	2.44652	1.86003	1.00529	1.8451	2.33919	49	10.8	84	371	0.8	13.68
98718	2	35	2	3	1.82	4	1	1	90	2	2	28.2	0	0.858807	1.83614	1.23305	2.36671	2.50846	0.820349	0.239223	1.5057	0.147392	2.36288	1.05799	2.05644	2.043	0.392589	2.38169	2.14613	49	5.6	39	10	1.5	25.65
98169	2	28	2	4	0.85	4	1	2	180	2	2	32.2	1	0.858807	2.15241	1.46209	2.41017	2.4859	0.557777	0.446524	1.97162	-0.141193	2.38169	1.32684	1.9819	1.88499	0.366709	2.3705	2.25968	49	7.1	53	14	0.6	10.26
69893	1	22	3	4	1.52	5	1	2	420	2	2	26.2	0	0.859144	2.27734	1.97223	1.69588	1.55223	0.714819	-0.12366	1.80183	0.0113795	2.3718	1.41674	2.2046	1.95552	0.43688	2.17737	2.27936	113	6.1	56	15	0.7	11.97
79190	1	41	1	3	4.71	1	1	2	300	2	2	45.9	0	0.859728	2.00196	1.96524	2.18836	1.70869	2.00391	0.391207	2.03218	-0.0656387	2.2921	1.26945	2.36488	1.82293	0.331386	2.05701	2.04654	221	5.3	82	55	0.9	15.39
95466	1	52	3	5	1.39	1	2	2	480	2	2	30.6	0	0.860766	1.69197	1.49256	1.77815	1.07711	0.266164	0.193125	1.5067	-0.469252	2.3771	0.921315	2.17692	2.05143	0.27018	2.27679	2.39744	175	7.4	96	39	0.5	8.55
68271	1	43	3	4	4.25	5	1	2	60	2	2	25.6	0	0.862151	1.81473	1.60342	2.16567	1.75514	0.310022	-0.448979	2.2386	-0.120719	2.5236	1.13215	2.22798	1.9291	0.794788	1.88167	2.21599	239	8.2	76	29	0.5	8.55
86094	1	28	5	5	1.07	6	1	1	360	2	2	28.8	0	0.863162	1.5046	1.43719	1.67731	1.55647	0.750383	1.17216	2.00583	0.0445821	2.28762	1.3308	2.34296	2.01158	0.859122	2.04193	2.39911	148	9.3	96	16	0.6	10.26
99790	1	24	5	5	3.04	5	1	2	480	2	2	24.8	0	0.865696	1.70329	1.44404	1.41497	1.32015	0.52763	0.710963	1.41664	0.25042	2.30963	1.47129	1.78533	1.7364	0.292256	2.06446	2.08991	100	7.2	80	15	1	17.1
69902	2	48	4	3	1.61	5	2	2	480	2	2	33.2	0	0.866263	1.6151	1.45292	2.4193	1.86482	0.819116	0.0803566	1.67277	0.122282	2.2642	0.99288	2.20235	1.98198	0.397233	1.97079	1.88507	123	7.1	62	24	0.4	6.84
64234	1	29	1	5	3.92	5	1	2	960	2	2	38.6	0	0.867762	1.54921	0.700776	1.54148	1.66118	0.0731071	0.248178	1.36408	-0.132238	1.55175	0.89279	1.61761	1.64509	-0.0538754	1.50345	1.44586	48	6.9	78	62	0.8	13.68
92675	2	30	1	4	2.75	1	1	1	120	2	2	22.9	0	0.867762	1.78265	1.56918	2.19092	2.20638	0.818446	0.248178	1.88342	0.408664	2.53624	1.19555	2.16571	2.03726	0.559308	2.43933	2.22617	48	5.2	37	9	0.3	5.13
74631	1	30	2	1	1.01	1	1	1	120	2	2	25.9	1	0.868959	1.67188	1.0255	1.91553	1.28665	0.665821	0.0531678	1.38689	-0.0869258	2.11627	0.930013	1.84365	1.6804	0.314945	1.78814	1.82893	215	9.6	55	21	0.7	11.97
63220	1	27	3	5	0.81	5	1	2	420	2	2	26.3	0	0.871457	1.83367	1.73346	1.96254	1.83629	0.393611	0.0570937	1.881	-0.250276	2.28457	1.17848	2.15148	2.06489	0.189056	2.19137	2.21168	242	6.9	55	33	1.3	22.23
64307	2	24	3	4	1.74	1	2	1	180	2	2	31.8	0	0.873801	1.82673	1.69391	2.16975	1.57779	0.816289	0.69897	1.47712	0.917787	2.48543	1.34299	2.11443	2.19858	0.520986	2.13335	2.19053	69	5.7	46	14	0.9	15.39
83414	1	47	1	1	5	1	1	1	360	2	2	36.8	1	0.876905	1.82621	1.58558	1.71529	1.5609	1.25783	0.924499	1.95321	0.435112	2.48927	1.31153	2.41426	2.07531	1.15203	2.27924	2.39236	47	7.3	57	25	0.6	10.26
70413	1	51	5	5	3.51	1	1	1	120	2	2	26.4	0	0.879892	1.63637	1.38251	1.7953	1.80225	1.12238	0.331285	1.97139	0.367769	2.35121	1.30538	2.17996	1.74327	0.737971	2.26218	2.1988	298	5.1	61	13	0.7	11.97
101181	2	50	2	5	4.74	3	1	2	600	2	2	25.2	0	0.880814	1.88407	1.81766	2.29854	1.84332	0.887296	1.30103	2.38124	0.0623133	2.58304	1.4309	2.52039	2.11107	0.828844	2.24268	2.19787	175	4.9	76	16	0.2	3.42
100202	2	22	1	4	1.2	5	1	2	360	2	2	35	0	0.882887	1.59275	1.69367	1.52367	2.25527	0.760697	1.2822	2.05667	-0.0682648	2.46103	1.60074	2.26824	1.99203	0.433794	2.27247	2.09427	165	6.9	66	16	0.4	6.84
85488	1	23	4	3	0.52	5	2	2	480	2	2	24.8	0	0.885427	1.81581	1.3026	1.31951	1.21996	0.341564	0.192559	1.727	-0.590876	2.40666	1.25979	2.22748	1.81773	0.427147	1.8895	2.05878	138	4.2	66	23	1	17.1
87470	2	40	5	4	2.11	6	1	2	600	2	2	23.1	0	0.886057	2.09824	1.8489	2.49244	2.57802	0.593627	0.745795	2.18665	-0.26391	2.52554	1.284	2.16618	1.96233	0.479343	2.17876	2.21647	65	7	61	24	0.1	1.71
80585	1	41	5	5	4.35	1	1	2	540	2	2	28	0	0.886245	1.66968	1.18481	2.27225	1.92383	1.37467	0.527574	1.87506	0.319966	2.22989	1.6737	2.5016	1.58028	0.724632	2.11756	2.43415	46	7.1	43	18	0.7	11.97
98010	2	27	5	5	1.5	1	2	2	180	2	2	22.2	0	0.886245	1.72285	1.65739	2.03272	2.05905	1.18296	1.30666	1.72285	-0.113755	2.46435	1.45451	2.26255	1.85576	0.444452	2.2192	2.30991	46	10.1	87	8	0.6	10.26
67182	2	44	4	4	3.77	1	2	2	540	2	2	32.3	0	0.886342	1.88261	1.76852	1.94785	2.04139	1.06169	0.0486053	1.98429	0.062186	2.62161	1.46358	2.33667	2.02606	0.629731	2.08439	2.2865	76	9	121	123	0.5	8.55
75071	1	33	5	4	1.27	1	1	2	600	2	2	35.4	0	0.886491	1.76343	1.19451	2.08636	1.83251	0.643453	0.774517	1.60584	-0.130768	2.2393	1.22011	2.15076	1.92686	0.618048	2.11059	2.43616	200	6.1	68	28	0.7	11.97
85727	1	30	1	4	1.23	6	1	2	180	2	2	31.4	0	0.88696	1.71901	1.31293	1.72359	2.76592	0.508155	-0.228944	1.85867	-0.373033	2.35883	1.70078	1.98777	2	0.367977	2.15761	2.20713	144	11.4	80	25	1	17.1
91039	1	22	4	3	3.45	5	1	2	480	2	2	20.8	0	0.887471	1.85903	1.4453	1.52897	1.48182	0.4419	-0.0193052	1.81073	-0.305776	2.42626	0.884401	2.0574	1.8782	0.396995	2.01164	1.94737	184	5.2	62	13	0.9	15.39
101345	2	29	4	3	1.06	5	1	2	180	2	2	38.9	0	0.888026	1.7113	1.92864	1.87462	2.43933	0.812913	0.485807	1.9325	0.0407941	2.44763	1.32191	2.33274	1.81895	0.273878	2.14424	2.10987	132	5.7	136	17	0.3	5.13
90581	1	44	3	5	4.94	1	1	2	840	2	2	30.1	0	0.89279	2.22578	1.51036	1.76732	1.66028	0.953144	0.974595	1.82821	-0.263241	2.23449	1.14454	2.03438	1.60879	0.201645	2.08185	1.94482	352	5.9	77	42	1	17.1
83541	1	44	1	2	0.89	1	2	2	240	2	2	27.1	0	0.893106	1.55337	1.73288	1.62823	1.76479	0.253808	1.1347	1.8544	0.0791812	2.14235	1.50924	2.05436	1.84321	0.333966	1.97004	1.9224	165	6.5	65	17	0.6	10.26
96398	1	32	4	5	1.77	5	2	2	180	2	2	27	0	0.895087	1.50086	1.81404	1.90794	2.02833	0.472214	-0.0199711	1.33617	-0.400387	2.19049	1.03198	2.10751	1.92683	0.095933	2.14052	1.92567	89	5	66	47	0.7	11.97
98364	1	37	3	5	5	1	1	2	480	2	2	30.8	0	0.897747	1.8844	1.54272	2.16655	1.35636	0.245727	0.430664	1.55341	-0.0410624	2.31267	1.30573	2.08543	1.99094	0.220904	2.20057	2.00235	92	4.8	82	13	0.5	8.55
63888	1	25	4	3	0.59	1	2	2	120	2	2	37.3	0	0.898344	1.51909	2.01118	1.91089	1.43669	1.24106	0.731694	1.98332	-0.0450587	2.19296	1.32072	2.1221	1.80263	0.181512	2.02921	1.88869	345	8.1	69	32	0.9	15.39
78247	2	24	1	2	1.79	1	2	2	360	2	2	45.7	0	0.900466	2.10827	2.02293	1.87331	2.33012	1.07436	1.60075	2.07656	0.298406	2.47712	1.55804	2.62312	2.01289	0.596796	2.07874	2.30103	166	12.2	100	45	0.5	8.55
79802	1	22	5	2	3.63	5	1	2	300	2	2	30.4	0	0.902279	1.87722	1.49511	1.55594	2.227	0.603677	0.801291	2.28954	0.392723	2.36285	1.58301	2.48249	2.21925	0.948442	2.14705	2.19923	134	9.6	55	35	0.3	5.13
86897	1	40	4	5	5	5	1	2	480	2	2	22.8	0	0.903644	1.71207	1.50362	1.73305	1.74117	0.610834	0.955717	1.97492	-0.287935	2.19204	1.31413	2.16106	1.74517	0.475642	1.93046	1.97256	196	3.6	54	24	0.6	10.26
88529	2	35	2	3	0.61	1	1	2	660	2	2	43.3	0	0.907854	1.89177	1.69124	2.21281	1.96337	1.47712	0.09691	1.8793	-0.584536	2.64098	1.60126	2.2644	2.11931	0.284762	2.43584	2.19687	136	6.3	138	40	0.4	6.84
91436	2	22	1	3	0.21	5	1	1	180	2	2	22.8	0	0.908553	2.02458	1.82087	1.6833	2.27556	1.17056	1.06663	1.56177	0.181554	2.33282	1.52398	2.44873	1.81502	0.700068	1.96331	2.41624	79	9.5	93	8	0.4	6.84
67073	1	24	3	5	0.9	5	1	2	780	2	2	28.6	0	0.908708	1.63368	1.42766	1.87446	2.02633	0.889885	-0.0528523	1.80731	-0.10837	2.28724	1.34406	2.04303	1.99955	0.660193	1.91481	2.19957	96	8.1	68	26	0.7	11.97
98351	2	38	1	4	2.92	1	1	2	240	2	2	25.7	0	0.910478	1.6077	1.85867	1.84873	2.01671	1.58616	0.535468	1.5186	0.160682	2.44011	1.32585	1.85867	2.24019	0.303154	2.1808	2.16556	306	11.7	57	22	0.3	5.13
69616	2	26	3	3	0.36	1	2	2	120	2	2	31.1	0	0.91323	1.81944	1.56551	2.21426	2.17266	1.35859	0.23664	2.01347	-0.135788	2.28713	1.44274	2.40674	2.10302	0.347983	2.25222	2.23465	127	8.6	68	19	0.5	8.55
66283	2	33	4	4	3.36	1	1	2	360	2	2	40.2	0	0.913575	1.66502	1.43605	2.04347	2.01603	0.676865	0.224453	2.00969	0.348905	2.27755	1.40507	2.04933	1.93685	0.544534	1.94803	2.06367	133	5.1	80	26	0.6	10.26
76990	1	21	3	3	5	5	1	1	600	2	2	21.3	0	0.915508	1.99517	1.98287	1.99029	1.87904	0.492058	1.39842	1.95451	0.557899	2.41626	1.4378	2.16557	2.00239	0.531902	2.19103	2.3487	181	7.8	90	51	1	17.1
79068	2	36	5	5	5	1	2	2	480	2	2	37.3	1	0.916454	1.8143	2.07463	1.67764	2.20242	1.06305	2.273	2.59522	0.540173	2.67478	2.15761	3.1181	2.18799	1.27058	2.17609	2.99499	96	8.8	70	20	0.4	6.84
84950	1	48	5	5	5	1	2	2	600	2	2	29.1	0	0.917409	1.78057	1.29369	1.56866	1.95127	0.395507	0.566032	2.10698	-0.043338	2.36624	1.0935	2.38862	2.03045	0.315349	2.11263	2.0589	179	5.4	61	44	0.3	5.13
66083	1	21	3	1	0.3	5	1	2	480	2	2	22.3	0	0.918614	1.8658	1.45552	1.95668	1.99447	0.759429	1.40232	2.25159	0.0292296	2.39904	1.51231	2.4977	1.98032	0.583098	2.1358	2.35035	158	6.1	72	13	0.7	11.97
94906	1	46	3	3	3.23	1	1	1	720	2	2	27.7	0	0.918794	1.63449	1.57336	2.4517	1.87078	0.509546	1.61287	1.86069	0.127456	2.40661	1.6274	2.1016	1.8388	0.365081	2.17721	2.13738	129	4.7	66	170	0.6	10.26
88915	1	37	1	3	0.57	1	1	2	180	2	2	31.3	0	0.919445	1.62614	1.42739	1.65237	1.74723	0.687388	0.927172	1.96428	-0.507902	2.35303	1.13622	2.37766	2.03652	0.612412	2.12779	2.10446	114	8.4	90	28	0.5	8.55
99989	2	21	1	4	1.35	5	1	2	600	2	2	32.3	0	0.919825	1.49336	1.64766	1.83795	1.95836	0.609747	0.48734	1.80228	0.460253	2.47712	1.60515	2.15185	2.0797	0.499294	2.33675	2.08991	70	8.1	65	9	0.5	8.55
96737	2	34	5	5	2.39	5	1	2	540	2	3	20.5	0	0.920426	1.61608	1.63652	2.24332	2.06215	1.16615	0.723794	1.32955	0.708686	2.41528	1.41148	2.16883	1.92278	0.300046	2.29609	2.21551	221	7.1	55	11	0.7	11.97
97699	2	55	1	3	3.31	1	1	2	300	2	2	26.6	0	0.921086	1.58154	1.74097	2.2943	2.17831	1.0196	1.02087	1.91463	0.0144559	2.48155	2.02845	2.31419	2.0633	0.500954	2.18709	2.11804	65	4.7	95	14	0.4	6.84
84628	2	32	1	4	1.74	1	1	2	120	2	2	29	1	0.921661	1.71552	1.69897	1.71875	1.95377	0.408767	0.448061	1.8451	-0.153699	2.49771	1.1425	1.8372	1.82538	0.418527	2.17185	2.18306	103	9.2	61	34	0.6	10.26
97153	1	30	3	4	1.52	3	1	2	300	2	2	34.7	0	0.922962	1.382	1.65202	2.08979	1.13592	0.601292	0.565247	1.78121	-0.170753	2.31164	1.20718	2.36313	2.04514	0.293288	2.2617	2.32346	283	7.6	70	46	0.2	3.42
76591	2	28	3	5	5	6	1	2	600	2	2	42.1	0	0.923612	1.85303	1.44616	2.14812	0.533944	1.1193	0.879706	1.8267	0.0576416	2.37374	1.75661	2.53802	1.78048	0.809668	2.08498	2.61244	310	7.5	74	18	0.6	10.26
63222	2	51	4	5	5	1	1	2	540	2	2	32.5	0	0.923829	1.83967	1.63972	1.95003	2.02921	0.931266	1.17399	1.91011	0.121146	2.37599	1.30103	2.19457	2.22561	0.414004	2.26495	2.3255	69	6.3	60	28	0.4	6.84
74860	1	40	5	4	2.36	1	1	2	480	2	2	25.5	0	0.924067	1.97718	1.30398	1.73179	1.66667	0.685421	-0.0957998	1.55432	-0.366497	2.25246	1.77118	2.30325	1.85947	0.467631	1.92933	2.36436	293	8.6	41	26	1.1	18.81
67591	1	40	5	5	3.47	1	1	1	480	2	2	23	0	0.924453	1.85743	2.17243	2.21001	2.17973	0.664025	1.41861	2.28618	0.537237	2.35096	1.53829	2.32929	2.37777	1.07979	2.439	2.37161	119	7.3	46	14	0.6	10.26
95990	2	28	3	4	3.28	1	1	1	240	2	2	21.3	0	0.925754	1.66679	1.79172	1.6969	2.38107	0.869511	0.895265	1.06872	-0.074246	2.44121	1.23408	2.11394	2.08261	0.261546	2.35675	2.05799	42	8.5	79	9	0.5	8.55
98323	2	31	3	5	1.6	1	1	2	120	2	2	19.9	0	0.925754	1.7515	1.48055	2.25585	1.6969	1.17815	0.30617	1.74597	-0.074246	2.30821	0.950782	2.16563	1.9426	0.00411657	2.09691	1.95424	42	7.1	42	13	0.5	8.55
85284	2	20	3	4	5	5	1	2	180	2	2	25.1	0	0.925974	2.22314	1.95854	1.77272	1.99347	0.76499	0.103344	1.64814	-0.277072	2.58554	1.21532	2.19096	1.85607	0.249472	2.30746	2.14613	67	6.9	47	10	0.5	8.55
97064	1	24	1	5	1.82	6	1	2	480	2	2	32.1	0	0.926857	1.5617	1.85431	2.1089	1.9345	0.355068	0.872156	1.79588	-0.142668	2.36173	1.58149	2.45712	1.89487	0.431364	2.1383	2.13513	200	5.9	79	25	0.3	5.13
69546	1	26	5	5	2.39	5	2	2	180	2	2	17.3	0	0.92709	1.50679	1.73434	2.06355	1.6488	0.58529	1.17959	2.18564	0.0461521	2.3513	1.39264	2.83173	1.94983	0.92709	1.94538	2.31272	330	5.3	44	12	1.3	22.23
66961	1	36	5	5	3.67	1	1	2	360	2	2	25.3	0	0.927343	1.81382	1.58409	2.27274	2.1478	0.743552	1.65625	2.13937	0.41407	2.40184	1.83262	2.74285	2.19772	0.754706	2.42006	2.39716	111	7.1	85	27	0.5	8.55
100514	1	37	1	3	1.91	1	1	2	360	2	1	35.4	1	0.927914	1.71403	1.86646	2.04601	2.01506	1.58844	1.69743	1.85234	-0.20926	2.48639	1.49465	2.01752	1.86992	0.523134	2.02723	2.18785	170	8	70	64	0.7	11.97
96672	1	32	5	5	5	5	1	1	180	2	2	26.1	0	0.930511	1.69728	1.38803	1.69044	1.67997	0.0671881	0.306905	1.47937	0.643145	2.09927	0.968465	2.08422	1.8331	0.20179	1.31188	1.93837	257	8	74	32	1.1	18.81
95366	2	44	1	4	4.78	1	2	2	360	2	2	49.1	1	0.933566	1.48222	1.62748	2.16884	2.19123	0.642472	0.409489	1.82575	-0.32185	2.39361	1.364	2.16041	1.71825	0.270737	2.01215	2.09382	141	5.7	83	11	0.3	5.13
65291	1	29	2	3	2.51	1	1	1	240	2	2	31.6	0	0.933746	1.88481	1.34702	2.08757	1.45338	1.39048	0.590353	1.95321	0.191225	2.33222	1.33863	2.0643	1.83305	0.533377	2.21439	2.21439	94	4.5	56	26	0.6	10.26
101031	1	27	5	5	5	1	1	1	780	2	2	30.9	0	0.934637	1.52049	1.37221	1.89936	2.0885	0.822419	0.950925	1.97173	0.253948	2.26378	1.32137	2.43334	1.86987	0.577586	2.07968	2.23705	73	12	50	35	0.4	6.84
64694	1	23	2	4	2.6	5	1	2	480	2	2	32.6	0	0.934675	2.22744	1.88399	1.78425	1.52396	1.04522	0.555218	2.04716	1.73332	2.37822	1.19551	2.57295	2.32371	0.876863	2.24873	2.46874	401	7.7	74	8	0.4	6.84
78193	1	33	1	3	2.82	1	1	2	180	2	2	32.3	1	0.936718	1.86262	1.30561	1.80318	1.88954	0.202276	0.639925	1.92594	-0.355879	2.38448	1.53557	2.29826	2.14823	0.433946	1.98502	2.068	236	12.3	95	22	0.8	13.68
102336	1	33	3	5	5	1	1	2	600	2	2	26.2	0	0.937403	1.72279	1.63705	2.22127	1.41899	0.690731	1.36964	1.9374	-0.240205	2.63772	1.42341	2.29664	2.45622	0.620604	2.25657	2.35186	149	6.4	54	18	0.6	10.26
65268	2	20	5	4	4.82	5	2	2	480	2	2	19.7	0	0.937852	1.66276	1.24806	1.74876	2.196	0.926571	0.618629	1.95957	-0.0475484	2.36103	1.14382	2.41373	1.98026	0.716622	2.18353	2.99024	135	6.6	46	15	0.5	8.55
100579	1	59	3	3	1.97	3	1	1	180	2	2	34.1	1	0.938895	1.87143	1.40226	2.30508	1.68518	1.1779	0.0746336	1.87143	0.480725	3.01336	1.24148	1.94817	2.58546	0.694605	2.53307	2.29557	160	6.9	71	54	0.6	10.26
96308	1	53	1	1	0.12	3	1	1	60	2	2	30.9	1	0.94074	1.78329	1.40235	2.47786	1.48153	0.783291	0.895265	1.99555	0.412752	2.38717	1.58684	1.96782	1.92259	0.477859	1.78329	2.06377	196	6.2	93	23	0.5	8.55
67756	1	28	4	5	3.13	5	2	2	120	2	2	31.3	0	0.940879	1.61439	1.43379	1.422	1.04733	0.831734	0.437654	2.01296	-0.338388	2.37691	1.20082	2.70212	1.94983	0.439572	1.97285	1.99203	165	7.6	69	8	0.5	8.55
88805	1	30	3	5	5	1	1	2	240	2	2	26.8	0	0.941022	1.64235	1.53209	1.54209	2.00684	0.506011	0.0609975	1.75333	-0.551367	2.47482	1.14267	2.1476	1.95653	0.618131	2.10103	2.01357	126	7.3	51	21	0.7	11.97
69300	1	23	4	4	0.33	5	1	2	360	2	2	34.6	0	0.942206	2.10652	1.1857	1.28043	0.529762	1.17097	0.370152	1.57634	-0.0242526	2.20861	1.13893	2.34582	1.81195	0.739984	1.65979	2.26109	313	7.1	48	7	0.8	13.68
93791	1	20	5	4	2.94	5	1	2	480	2	2	36.9	1	0.943334	1.68685	1.19726	1.67297	1.2722	0.754965	0.299033	1.44066	0.681352	2.1703	0.888573	2.04416	2.03323	0.208086	2.09505	1.95232	327	9.7	91	46	0.3	5.13
99116	2	53	5	5	3.25	1	1	2	360	2	2	20.3	0	0.943708	1.68688	1.28143	2.08482	2.06328	0.440106	0.903622	1.91928	0.0444783	2.5525	1.01671	2.39794	1.95187	0.589095	2.21412	2.30315	102	5.9	74	49	0.1	1.71
76095	2	41	5	3	0.09	1	2	2	240	2	2	31.9	0	0.944585	1.88696	1.35118	1.97915	2.1181	1.14645	0.737888	2.07081	0.159179	2.31219	1.27179	2.35017	2.01555	0.895676	2.13	2.16541	192	12.4	60	9	0.3	5.13
94808	2	41	4	4	1.46	5	1	2	480	2	2	32.4	0	0.944676	1.63584	1.1185	2.12173	2.33382	1.0521	2.41953	1.90574	0.595626	2.25622	1.74036	2.07058	2.07776	0.932911	2.30103	2.37342	102	4.3	56	36	0.2	3.42
71474	1	25	4	3	0.42	5	1	2	240	2	1	38	0	0.945113	1.51749	1.50959	1.86638	1.66388	0.700949	1.30694	2.20733	0.296044	2.4738	1.32607	2.12642	1.97762	0.597074	2.00395	2.10671	219	5.7	84	24	1.1	18.81
65270	1	24	3	4	1.47	1	1	2	360	2	2	30.4	0	0.945261	1.70914	1.60632	1.90094	1.89734	0.447566	0.379258	1.88634	0.234797	2.36593	1.17799	2.09919	1.82248	0.639014	2.11262	2.15059	152	7.4	51	24	0.8	13.68
101882	2	52	4	3	1.18	3	1	2	180	2	2	27.3	0	0.946125	1.66589	1.42325	1.65079	1.92942	0.916892	-0.149762	1.32049	0.0246225	2.32394	0.919949	1.94201	1.72291	0.320492	2.08814	1.92514	120	4.4	70	10	0.3	5.13
63317	1	32	5	3	2.2	5	1	1	120	2	2	25.6	0	0.946943	1.56526	1.63849	1.52827	1.42325	0.186815	0.327359	1.44716	0.69897	2.16435	0.971971	1.99891	1.73239	0.0253059	1.90982	1.79239	40	11.8	42	22	1	17.1
92220	2	39	5	5	1.9	5	2	2	300	2	2	31.7	0	0.946943	1.73038	1.68124	1.78711	2.18398	0.669782	1.055	2.13114	0.177537	2.53466	1.65321	2.4624	2.08458	0.582631	2.3927	2.37794	40	14.4	56	13	0.6	10.26
66848	2	52	3	5	5	1	1	2	480	2	2	21.6	0	0.946943	2.02428	1.78533	1.92686	2.13194	1.49136	1.3927	1.86629	0.119751	2.36968	1.68797	2.35459	1.83885	0.830909	2.31122	2.31754	40	5.6	65	10	1.4	23.94
101123	2	59	3	3	2.59	1	1	1	420	2	2	17.5	0	0.948276	1.75333	1.59823	2.32331	1.93254	0.248447	1.16737	1.87455	-0.206872	2.68503	1.45364	2.48467	2.15582	0.578579	1.98291	2.13622	57	7.2	101	36	0.3	5.13
64308	2	31	2	1	0.76	6	1	2	120	2	2	27.9	0	0.951014	1.83675	1.30248	1.60924	2.19126	2.84094	1.32906	1.5563	0.164353	2.24879	1.74089	2.30821	2.23215	0.591065	2.4227	2.6177	150	7.1	44	10	0.7	11.97
95748	1	43	4	5	5	1	2	2	360	2	2	27.4	0	0.952905	1.66134	1.33487	1.46904	1.44936	1.09794	-0.135949	1.70747	-0.422209	2.21493	0.960491	2.24524	1.84485	0.0854302	2.23835	1.88914	253	7.5	83	33	0.3	5.13
91217	1	54	2	4	2.52	3	1	1	120	2	2	29.1	0	0.955581	1.73373	1.5006	1.98777	2.56999	1.02633	0.958909	2.06695	0.431587	2.57564	1.35619	2.26324	2.1781	0.553445	2.32164	2.29189	144	6.1	76	22	0.7	11.97
75175	1	34	5	5	3.48	1	1	2	480	2	2	23.6	0	0.956168	1.66577	1.51162	1.49638	2.04297	0.452093	1.70927	1.61405	0.0170333	2.25912	1.23955	2.48629	1.8446	0.878981	1.76522	2.19976	125	4.6	31	7	0.8	13.68
86905	2	26	3	4	4.39	1	1	1	480	2	2	36	0	0.956965	1.9107	1.5346	1.7252	1.94782	1.63651	0.96592	2.1018	0.184209	2.28005	1.48791	2.38463	2.00408	0.210223	2.17335	2.14496	106	7.4	59	13	0.5	8.55
81953	2	22	3	4	2.12	6	1	2	180	2	2	27	0	0.957202	1.66565	1.34242	1.84984	2.17964	0.224513	0.548814	1.69897	0.125106	2.32381	1.19141	2.26627	1.81343	0.652469	2.11188	2.18228	65	11.1	56	5	0.5	8.55
86022	2	23	3	4	0.55	5	1	2	420	2	2	31.1	0	0.957939	2.05632	1.26867	2.11905	2.31148	0.434241	0.673753	1.77442	-0.0420613	2.19992	2.16021	2.02594	1.87432	0.438319	2.35292	2.16098	39	5.6	44	13	0.4	6.84
97333	2	48	5	5	3.85	1	1	2	180	2	2	20.7	0	0.957939	2.07825	1.48812	2.36076	2.15401	0.794542	1.64446	1.6854	0.243991	2.55195	1.48812	2.23371	2.08927	0.908622	2.20063	2.25465	39	5.5	25	14	0.3	5.13
80240	2	33	3	4	2.12	1	1	2	300	2	2	23.2	0	0.95818	2.03091	1.30809	2.07381	1.92053	0.793309	0.144089	1.51787	-0.236327	2.24809	0.788701	2.05603	2.0147	0.491132	2.28286	1.94464	61	6.6	49	9	0.4	6.84
82896	2	22	4	4	3.44	5	2	2	360	2	2	27.3	0	0.958607	1.78533	1.77219	1.90408	2.08571	0.791754	0.297064	2.20412	0.438614	2.51851	1.22812	2.08246	2.01931	0.28289	1.98391	2.10783	110	6.5	46	28	0.6	10.26
71831	2	41	1	3	2.44	1	2	1	480	2	2	26.3	0	0.960341	1.60794	1.36685	2.07786	2.26396	0.10721	1.03122	1.76884	-0.191359	1.98391	2.95687	2.07188	1.92616	-0.112997	1.9345	2.10162	55	9.4	84	11	0.4	6.84
78462	1	58	4	5	1.63	3	1	1	240	2	2	31	0	0.960965	2.23315	1.6033	2.0381	2.05157	0.532722	0.960965	1.63327	1.23023	2.23242	1.04824	2.04935	1.97962	0.42049	2.27934	2.08454	349	3.4	59	45	0.6	10.26
87600	2	30	3	4	2.53	5	2	2	900	2	2	37.2	0	0.9628	2.19304	1.99675	2.17393	2.24581	0.8619	0.788822	1.96981	-0.164262	2.25671	1.35862	2.42799	2.00643	0.500261	2.06042	2.17609	134	5.5	55	14	0.4	6.84
95911	2	38	1	1	1.39	6	1	2	180	2	2	25.6	0	0.962892	1.72442	1.3378	1.62128	2.1968	0.954658	0.377237	1.73142	-0.183644	2.44609	1.3029	1.99245	2.06908	0.361239	2.32293	2.46574	232	7.7	101	12	0.4	6.84
101438	2	48	2	5	2.89	1	1	2	120	2	2	27.3	0	0.962929	1.90946	1.29706	2.32596	1.92662	0.709116	-0.111974	1.36854	-0.205702	2.27667	1.37023	2.07588	1.69739	0.168122	1.98799	2.05552	110	8.2	45	24	1	17.1
98762	1	28	3	4	2.09	6	1	2	360	2	2	35.3	0	0.964162	1.63583	1.76653	1.92339	2.06879	0.432371	0.0304407	1.97795	-0.189187	2.37347	1.2007	2.35741	1.97946	0.417283	2.37286	2.0449	303	5	27	19	0.3	5.13
102400	1	42	1	3	2.02	6	1	2	360	2	2	25.7	0	0.964926	1.62307	1.57002	1.55044	2.09088	1.86343	1.08476	1.29727	-0.0653274	2.34378	2.74172	2.24517	2.24517	0.195613	2.32115	1.96085	116	5.6	57	9	0.5	8.55
99985	2	37	3	5	2.99	1	1	2	360	2	2	24.6	0	0.965238	1.57329	2.18467	2.40457	1.72839	0.495295	1.72908	1.70267	0.0287242	2.47712	1.35833	2.10208	1.98872	0.418953	2.25403	2.16226	117	4	44	9	0.5	8.55
81564	1	50	5	1	0.5	1	1	1	240	2	2	24.7	0	0.967072	1.54701	1.41285	1.73848	1.22597	0.69897	0.867177	2.08602	0.446172	2.27254	1.03762	2.66156	2.04761	0.853872	2.10807	2.3825	63	10.1	95	16	0.5	8.55
94740	2	46	5	5	2.49	5	1	1	120	2	2	21.9	0	0.96922	1.84182	1.56323	1.74244	2.09324	0.946556	1.19837	1.95551	1.14938	2.38259	1.14938	2.83015	1.94785	0.826757	2.28115	2.31674	38	9.3	73	24	0.3	5.13
100994	1	28	1	3	2.72	6	1	1	120	2	2	26.6	1	0.976699	1.67772	1.85607	2.01902	1.93359	1.48779	0.847867	2.03725	1.82082	2.66738	1.46618	2.51338	2.03126	0.616405	2.36844	2.45268	134	7.4	59	23	0.3	5.13
100248	1	28	5	5	3.69	1	1	1	480	2	2	25.1	0	0.977609	1.42213	1.37509	1.83787	1.83787	0.261054	0.801517	1.79457	0.666349	2.1483	1.48648	2.39575	1.84727	0.298842	2.25382	1.93919	199	6.9	83	22	0.5	8.55
71036	1	29	3	3	3.67	5	1	2	720	2	2	31	0	0.977818	1.67489	1.6223	2.25044	1.40686	0.571259	0.536013	1.61186	-0.0597977	2.42212	1.20905	2.12987	1.8407	0.448572	2.10086	2.04612	241	9.3	73	43	0.8	13.68
71582	1	29	1	3	0.72	6	1	2	180	2	2	32.4	1	0.979093	2.61805	2.15229	2.06446	2.26482	0.494155	-0.0705811	1.87795	-0.450997	2.44248	1.17609	2.07555	1.94151	0.52763	2.21748	2.10721	100	6.4	41	46	0.9	15.39
71366	2	20	3	4	0.06	5	1	2	300	2	2	24.8	0	0.980695	2.02842	1.39752	2.37156	2.21806	0.874361	0.713413	1.69687	-0.270647	2.30934	2.27732	2.26495	1.86872	0.621548	2.01647	2.45708	207	9.5	50	15	0.7	11.97
66121	1	47	3	5	5	5	1	2	780	2	2	26.6	0	0.980802	1.95684	1.15607	2.00814	1.4571	-0.0191985	0.596151	1.47712	-0.0191985	2.09361	1.72846	2.06426	2.06728	0.444636	2.36478	2.63862	37	7.8	27	14	1.1	18.81
62425	2	30	3	5	5	1	1	2	600	2	2	22.2	0	0.980802	1.98325	1.77025	2.50368	2.16096	0.739294	0.577926	1.93559	-0.0191985	2.46118	2.71283	2.64399	2.43612	0.894196	2.36982	2.61649	37	6.6	37	11	0.4	6.84
71012	2	24	3	5	3.57	5	1	2	720	2	2	17.8	0	0.980802	2.0782	1.9917	1.86155	2.60206	0.774221	0.361217	1.68465	-0.0191985	2.38362	1.25266	2.28428	1.99051	0.851754	2.27875	2.37972	37	10.3	50	11	0.7	11.97
68924	1	20	3	4	0.18	5	1	2	300	2	2	21	0	0.980829	1.89875	1.59081	2.11622	1.45519	0.32503	-0.0150637	1.75881	-0.395479	2.2677	1.04895	2.2287	1.50112	0.456918	0.984936	2.85278	88	7.8	78	15	1.6	27.36
62359	2	54	1	1	1.04	1	2	1	60	2	1	27.1	0	0.981226	1.91068	1.80426	2.38666	2.29543	1.12074	1.21171	2.22848	0.197811	2.69224	1.47897	2.62245	2.20828	1.03732	2.38894	2.63554	78	9.8	76	30	0.8	13.68
69581	1	23	4	5	5	5	1	2	120	2	2	27.5	0	0.983248	1.97462	1.46922	1.4318	1.15607	0.530442	0.286104	2.06476	0.41857	2.20265	1.42743	2.00525	2.05245	0.425235	2.28306	2.10297	74	5.4	77	21	2.1	35.91
87265	1	42	5	5	0.91	1	1	2	480	2	2	25	0	0.983583	1.62091	1.63412	1.58052	2.02649	1.01243	0.759058	1.73395	-0.0380434	2.4355	1.30798	2.28679	2.01243	-0.165026	2.30798	2.10578	62	6.6	60	20	0.7	11.97
85831	2	46	4	4	2.18	5	2	2	120	2	2	31.2	0	0.985277	1.74102	1.32906	1.82391	2.63932	0.251233	0.699693	2.2451	0.146128	2.53991	1.24715	2.08517	1.82553	0.591992	2.03476	2.12222	120	7.8	84	42	0.7	11.97
95352	2	50	3	2	1.41	4	1	1	120	2	2	22.3	0	0.985793	1.98113	1.39493	1.98008	2.65487	0.531772	-0.0101003	1.35715	-0.390516	2.5347	1.1097	2.07751	1.88265	0.365832	2.48536	2.15739	87	6.6	67	104	0.4	6.84
94623	2	48	3	5	5	1	1	2	180	2	2	23.9	0	0.986064	1.82619	1.88659	1.44552	2.33403	1.15475	1.43725	2.37766	0.127787	2.44002	2.03441	2.57454	2.19058	0.613341	2.48716	2.24238	57	11.7	61	18	0.2	3.42
97456	2	38	4	5	0.62	3	1	2	300	2	2	26.5	0	0.986469	1.67935	1.59804	2.08667	2.00266	1.56087	0.937032	1.84089	0.230292	2.48242	1.3744	2.16983	1.88123	0.563787	2	2.18226	163	5.1	49	14	0.5	8.55
65770	1	40	1	2	1.79	6	1	1	120	2	2	25.9	0	0.987531	1.96901	1.56909	2.08864	1.79292	0.754291	1.58215	2	1.0646	2.38123	1.43559	2.26025	2.05388	0.498441	2.39133	2.11771	106	9.2	64	23	0.8	13.68
71259	2	23	5	3	0.28	5	1	2	480	2	2	20.6	0	0.988418	1.72485	0.947417	1.43655	2.04347	0.295278	0.687388	1.43516	-0.153815	2.04861	0.923099	1.89974	1.78194	0.335792	1.93653	1.97852	228	6.1	58	13	1.1	18.81
98156	2	46	1	2	1.1	2	1	2	30	2	2	30.2	0	0.988571	1.93633	1.44494	2.40466	1.89166	1.8168	0.535935	1.98857	0.174207	2.67877	1.34523	2.23244	2.46858	0.520049	2.2823	2.16466	154	7.1	104	200	0.3	5.13
74345	1	56	3	5	3.14	1	1	2	480	2	2	27.2	1	0.988571	2.58773	1.79746	2.15094	1.13882	0.9073	0.973847	1.95612	0.05947	2.44997	1.17797	2.08894	1.82532	0.277862	2.14693	2.05303	77	4.6	62	12	0.5	8.55
81087	2	36	5	5	5	1	1	2	420	2	2	22	0	0.990672	1.96261	1.51021	2.32991	1.94756	1.80192	0.638489	1.33746	0.364082	2.42732	1.52016	2.01125	2.1651	0.39794	2.46427	2.31175	80	3	32	8	1	17.1
75957	1	21	1	3	5	5	1	2	600	2	2	21.5	0	0.992358	2.24448	2.09081	2.09489	2.00151	0.614505	-0.00507953	1.74036	1.66973	2.43657	1.95871	2.30605	2.52187	0.755698	2.45289	2.42344	86	8.8	60	13	0.6	10.26
66535	1	23	5	4	1.43	1	1	2	60	2	2	21.6	0	0.993051	1.66231	1.95271	2.30275	2.07572	0.410174	1.32288	2.14267	0.975176	2.5411	1.43871	2.60549	2.1668	1.10646	2.14267	2.36945	126	4.9	58	15	0.6	10.26
70384	1	25	4	4	1.7	5	1	2	120	2	2	19.6	0	0.994704	1.5133	1.61694	1.75564	2.02555	1.346	0.687232	1.81994	0.889726	2.47448	1.48408	2.67405	2.03049	0.720034	2.04969	2.57978	165	4.1	44	27	1.3	22.23
73773	2	39	1	4	4.17	1	1	2	180	2	2	23.4	0	0.995055	1.66133	1.21022	2.07091	2.28856	1.10438	0.205143	1.85207	0.396298	2.58322	1.35127	2.09789	2.26872	0.881029	2.37609	2.38631	53	6.1	53	15	1.1	18.81
71197	1	36	3	4	1.07	1	1	2	840	2	2	44.7	0	0.995784	1.84239	1.74849	2.25574	1.46363	0.814363	0.526014	2.32052	-0.0511525	2.49156	2.2281	2.30624	1.87715	0.504888	2.13274	2.18918	207	6.8	73	22	0.6	10.26
92564	1	31	3	5	5	6	1	2	660	2	2	26.8	0	0.997539	2.55956	1.84193	2.13224	1.58326	0.618905	0.286053	2.00488	0.834812	2.37631	1.81648	2.18339	2.06166	0.32257	2.19294	2.06166	177	8.2	72	21	0.4	6.84
87292	1	41	5	5	5	1	1	1	780	2	2	25	0	1	1.78915	1.57244	2.40551	2.09786	0.654272	0.148169	1.79301	0.0803727	2.5011	1.18863	2.24236	2.18084	0.586266	2.35798	2.16644	182	5.9	50	28	0.5	8.55
89892	2	42	1	1	0.6	6	2	2	120	2	2	30	0	1.0007	1.87785	1.7429	2.45065	2.3837	0.553961	1.30103	2.15895	0.037555	2.3599	1.29397	2.59321	2.1867	0.68473	2.18212	2.667	62	5.6	73	15	0.3	5.13
70897	1	52	4	3	1.88	5	2	2	15	2	3	22.1	0	1.00253	1.94885	1.51674	1.9431	1.32089	0.126839	0.454533	1.83146	1.09334	2.35584	1.26806	2.23239	1.80443	0.623128	2.10346	2.16494	171	6.4	76	27	0.8	13.68
89706	1	35	2	3	1.53	1	1	2	180	2	2	34.4	0	1.00352	1.61767	1.40286	1.95931	1.55355	0.242533	-0.160486	1.49102	-0.540902	2.30455	0.907918	2.07445	1.69614	0.431233	1.97455	2.03395	123	8.6	82	29	0.4	6.84
63856	2	20	4	4	0.13	5	1	2	420	2	2	18.7	0	1.00494	2.01103	1.50515	2.12803	2.5732	0.925754	0.385351	1.86417	0.00493522	2.31206	1.02996	2.03572	2.28972	0.566522	2.07293	1.97313	35	6.4	44	19	0.8	13.68
98479	1	27	5	5	5	1	1	2	480	2	2	24.3	0	1.00575	1.62325	1.12926	1.57365	2.29813	0.737723	0.878266	1.70472	0.577747	2.31806	1.26377	2.24441	1.90309	0.570543	2.23215	2.1132	225	6.8	59	27	0.5	8.55
101766	2	55	5	5	3.43	1	2	2	300	2	1	28.3	1	1.00735	1.59807	1.61639	1.68716	2.28209	1.83592	1.38938	2.07296	0.219725	2.59673	1.48759	2.61639	2.32171	1.37622	2.1354	2.26803	82	8.7	94	41	0.4	6.84
74890	1	30	3	3	0.69	5	2	2	540	2	2	26.8	0	1.00951	2.33195	1.6876	1.88718	1.28966	0.642578	0.31054	2.44383	0.430354	2.29538	1.14681	2.9562	2.06396	0.627729	2.32821	2.27289	271	7.8	60	12	0.6	10.26
98295	2	23	1	4	4.34	1	1	2	300	2	2	27.1	0	1.00959	1.79588	1.72163	2.22146	2.33995	0.595221	0.518396	1.93755	-0.18888	2.52016	1.40942	2.61354	2.1748	0.756962	2.29517	2.40715	224	10.2	81	14	0.3	5.13
85958	2	32	3	4	0.88	1	2	2	660	2	2	26.6	0	1.01171	2.04504	1.77894	2.06796	2.06183	0.721626	0.770973	1.72253	0.248094	2.5128	1.45605	2.27537	2.07799	0.707896	2.29746	2.17371	183	9.3	72	8	0.2	3.42
66855	1	20	4	4	1.7	5	2	2	240	2	2	24	0	1.01214	2.15013	1.28854	1.47712	1.42882	1.3752	0.150128	2.01214	-0.188577	2.26436	1.09018	2.07417	1.9517	0.389058	1.49772	2.24679	247	4.7	85	17	0.6	10.26
94569	2	27	3	4	4.04	3	1	2	600	2	2	25.2	0	1.01312	1.65939	1.89162	2.29836	2.28612	1.18051	1.05026	2.1752	0.0406654	2.77948	1.63291	2.15888	1.87772	1.13806	2.25763	2.22398	163	7.8	65	13	0.3	5.13
95678	1	34	4	4	3.92	4	1	2	240	2	2	28.5	0	1.01357	1.80632	1.33526	1.70172	1.88491	0.714764	0.109144	1.52494	1.07956	2.16129	2.43871	1.99071	2.07956	0.321233	2.00229	2.22733	189	10.8	48	24	0.3	5.13
74243	2	33	1	4	1.91	1	1	2	600	2	2	37.5	0	1.01379	1.80026	1.728	1.98576	2.20136	0.803419	-0.407041	1.87306	-0.0959105	2.36251	1.21254	2.36251	2.17809	0.606044	2.49923	2.03645	217	8	58	9	0.4	6.84
82536	2	49	5	5	4.1	3	1	1	60	2	2	30	0	1.01379	1.92639	1.68328	2.11609	2.01379	1.0846	1.28316	2.46046	0.327084	2.33794	1.55135	2.48177	1.93461	0.477899	2.26451	2.18837	186	6.8	60	30	0.5	8.55
75588	1	32	2	4	5	5	1	1	360	2	2	33.3	0	1.01458	2.0495	1.40633	1.77193	1.80386	0.551569	0.515938	1.69685	0.168972	2.32922	1.27652	2.16537	2.03215	0.135404	2.27931	2.07608	82	8.9	81	46	0.6	10.26
69284	1	53	2	4	0.92	3	1	1	360	2	1	28.4	0	1.01575	1.73731	1.48375	2.284	1.68402	0.513423	0.848899	2.18491	0.0690416	2.43506	1.44716	2.26263	1.68124	0.69897	2.12057	2.16709	65	4.6	58	26	0.7	11.97
97751	2	54	2	5	3.59	1	1	1	240	2	2	26.8	0	1.01752	1.7262	1.63584	2.00634	2.25099	0.48971	0.641707	2.29782	0.0175243	2.67264	1.4624	2.75632	1.93092	0.716494	2.37701	2.57911	34	4.6	71	12	0.7	11.97
96663	2	20	3	3	0.08	5	1	2	600	2	2	21.5	0	1.01752	1.85769	1.70152	1.87164	1.78867	0.767374	1.76519	1.77387	0.0175243	2.65036	1.72137	1.85054	1.89827	0.349906	2.38498	2.23642	34	4.8	72	10	0.5	8.55
84931	1	30	4	3	4.12	5	1	2	240	2	2	35.7	0	1.0178	2.02472	1.57002	1.47164	1.64279	0.58539	0.655026	1.95404	0.199094	2.2777	1.24174	2.22366	2.00542	0.340933	2.21043	2.16193	239	11	75	21	0.5	8.55
76742	1	40	5	5	5	1	1	1	720	2	2	27.7	0	1.01791	1.78119	1.72471	1.70352	1.96279	0.875975	1.2154	2.23976	0.87231	2.30103	1.73155	2.90137	2	0.680288	0.951695	3.26779	95	8.4	85	29	0.7	11.97
71810	1	33	2	3	1.47	1	1	2	120	2	2	30	0	1.01902	1.72902	1.47604	2.16515	1.84879	1.32926	1.44808	1.88993	-0.300382	2.46618	1.77217	2.36705	1.81886	0.416963	1.70922	2.11094	134	7.1	87	53	0.8	13.68
94677	2	25	3	3	1.91	1	1	2	120	2	2	35.3	0	1.02167	1.75035	2.02359	2.25302	1.91553	0.265257	1.28561	1.90811	0.225069	2.55122	1.34517	2.09081	2.03678	0.592358	2.11317	2.11935	215	7.2	74	17	0.3	5.13
67395	2	55	4	2	0.66	1	2	2	360	2	1	29.9	0	1.0218	1.85813	1.61232	1.78867	1.91178	0.609186	0.802975	1.9804	-0.00320514	2.75012	1.71527	2.06236	1.92716	0.479245	2.24667	2.01875	136	5.8	77	19	0.5	8.55
75181	2	59	3	5	5	5	1	1	720	2	2	36.2	0	1.02248	2.04752	1.93101	2.43437	2.00807	0.751327	0.610461	2.14564	0.283725	2.45627	1.17745	2.22724	2.11551	0.854686	2.32736	2.77131	64	7.8	112	71	0.4	6.84
101449	2	59	4	4	3.29	5	1	2	360	2	2	38.9	0	1.02278	1.59955	1.86697	1.6404	2	0.70097	0.575366	1.67139	-0.0101396	2.41626	1.79987	2.0679	2	0.255273	2.284	2.04442	130	7.2	90	21	0.5	8.55
79650	1	58	3	5	5	1	1	2	360	2	2	23.7	0	1.02348	1.90259	1.76106	2.2021	2.41683	0.662058	0.744727	2.1597	0.0634863	2.41373	1.309	2.93366	2.1734	1.01965	2.35927	2.52648	108	5.3	35	16	0.7	11.97
95825	2	45	3	4	1.06	3	1	2	240	2	1	32.7	1	1.02387	1.53162	1.93955	2.10227	2.83839	0.65403	0.969511	1.78141	-0.0987542	2.56293	1.38144	2.22332	2.23633	0.296095	2.51395	2.08849	177	6.6	120	15	0.3	5.13
94131	2	39	3	4	3.05	1	1	2	300	2	2	45.1	0	1.02397	1.72468	1.50399	1.84554	2.34633	0.37712	0.773506	1.57011	0.297939	2.52564	2.25218	2.10605	2.20872	0.333654	2.33792	2.16041	141	7.3	64	18	0.2	3.42
99768	2	28	3	5	4.45	5	1	1	360	2	2	43.3	0	1.02436	2.02436	1.61339	1.75675	2.18162	0.778151	0.640978	1.76901	0.0321847	2.55815	1.43167	2.16766	1.99157	0.391207	2.17887	2.12285	104	9.3	84	64	0.3	5.13
69768	2	20	4	4	0.81	5	1	2	420	2	2	43.3	0	1.02482	1.71964	1.76831	2.11758	1.39574	0.888241	1.48196	1.94976	0.203207	2.37777	1.57379	2.33269	2.165	0.724482	2.12035	2.15745	119	7.8	81	21	0.3	5.13
71362	1	23	4	4	0.05	5	2	2	360	2	2	37.5	0	1.02709	1.95146	1.18888	1.22424	0.386817	0.348282	-0.492361	1.50453	-0.415773	2.26242	0.817877	2.1097	1.73073	0.370111	1.91174	1.91539	435	7.9	43	22	0.5	8.55
65102	2	35	3	4	0.52	1	1	2	360	2	2	37.9	0	1.02762	2.02967	1.50679	2.36892	3.08715	0.764033	-0.367246	1.47345	0.530704	2.32762	0.669477	2.15512	2.49573	0.676924	2.34876	2.39969	198	8	59	19	0.5	8.55
75395	1	53	4	4	3.45	1	1	1	480	2	2	28.7	0	1.02785	1.59114	1.5852	2.16345	1.49588	0.220697	0.395054	2.2207	-0.071767	2.59334	1.60848	2.21896	1.9416	0.429549	1.99421	3.04113	151	5	48	22	0.9	15.39
73955	2	31	4	5	5	1	1	2	540	2	2	29	0	1.02785	1.6926	1.20484	1.98834	2.09518	0.866346	-0.249558	1.74685	-0.118279	2.47999	1.02785	2.31795	1.65417	0.651612	1.8171	1.97024	151	7.5	46	15	0.4	6.84
83897	2	29	3	5	1.68	6	1	1	480	2	2	30.7	0	1.03049	1.91924	2.40161	2.34836	2.02182	0.898127	0.581857	2.31654	0.542184	2.73676	1.51491	2.30431	2.33579	0.549672	2.60534	2.35422	33	6.6	56	16	0.3	5.13
95652	2	44	1	4	5	1	1	2	240	2	2	23	0	1.03049	2.04851	1.82784	2.36628	2.06355	0.967207	0.410905	1.55703	0.0304893	2.346	1.21468	1.92709	2.00912	0.108852	2.21307	1.9557	33	7.6	84	10	0.3	5.13
92007	1	37	1	3	0.02	1	1	1	120	2	2	35	0	1.03249	1.88037	1.86798	2.18856	2.3937	0.700653	1.30731	2.20201	0.296793	2.49771	2.32761	2.84208	1.94811	-0.385471	2.09097	2.83964	103	5.8	96	41	0.6	10.26
97501	2	54	2	4	1.72	1	1	2	20	2	2	35.6	0	1.03274	1.95887	1.2782	2.51867	2.01542	0.893835	0.890482	2.03757	0.24676	2.4302	1.38086	2.2255	1.96741	0.501703	2.21446	2.11835	166	5.9	119	19	0.8	13.68
86367	1	48	1	4	0.8	6	1	2	60	2	1	32.6	0	1.03311	2.34979	1.55797	2.07846	1.84387	1.12278	0.30103	1.75003	-0.304484	2.45052	1.18601	2.19708	1.99	0.534755	1.9475	3.1449	101	9.1	71	142	0.7	11.97
81753	1	28	3	4	1.15	1	2	2	960	2	2	19.9	0	1.03386	1.72773	1.04104	1.6212	2.03022	0.354351	0.20995	1.40338	0.382812	1.48488	1.43898	2.23343	1.67977	0.158797	0.884096	1.70673	111	6.4	48	14	0.6	10.26
90669	1	27	1	2	2.23	1	2	2	240	2	2	58	1	1.03413	1.99173	1.63996	1.8593	2.4967	0.827987	0.793799	1.89202	-0.252984	2.46699	1.47254	2.17151	1.97179	0.479844	2.20684	2.11036	159	9.5	77	43	0.6	10.26
66874	2	31	3	4	5	1	1	2	120	2	2	27.2	1	1.03528	1.77536	1.35588	2.05041	2.11969	0.849844	0.606216	1.61441	0.0049824	2.27032	1.54168	2.06647	1.94486	0.270768	2.2185	2.03528	52	6.6	65	8	0.7	11.97
77024	1	25	4	4	2.94	1	1	2	420	2	2	40.5	0	1.03643	1.92169	1.47349	1.74036	1.73239	0.901731	-0.0109954	1.97428	0.294466	2.31228	1.22337	2.04336	1.90037	0.419129	2.02222	2.19173	400	7.8	64	7	0.6	10.26
62340	1	44	3	4	1.28	1	1	2	240	2	2	25.9	0	1.03842	1.79134	1.65682	2.1852	1.25471	0.833836	-0.308627	1.56813	-0.127456	2.30602	0.976798	1.99748	2.09439	0.290871	2.33945	1.97414	173	8.3	60	16	1.4	23.94
76298	2	57	3	5	5	1	1	2	480	2	2	38.9	1	1.03971	1.92779	1.40162	1.99395	2.24698	0.272385	0.208716	1.87629	-0.206715	2.2172	1.17916	2.31017	1.90997	0.464623	2.09875	1.97772	94	7.1	50	27	0.4	6.84
71578	1	41	3	3	1.85	1	1	1	120	2	2	30.6	0	1.04037	1.9492	1.35779	2.57815	1.7079	0.222412	0.115675	1.85387	0.270361	2.33492	1.28524	2	1.98857	0.343958	2.19809	2.0166	154	5.1	72	27	0.7	11.97
77954	2	44	5	5	3.98	1	1	2	600	2	2	18.5	0	1.04139	1.80277	1.15836	2.09342	2.15534	1.35411	1.26007	1.66558	0.193125	2.32838	1.33244	2.13033	2.0607	0.143015	2.12057	2.10721	100	3.5	42	8	1	17.1
77021	1	43	4	4	2.18	5	1	2	180	2	2	29.2	0	1.04139	1.81291	1.88774	1.64509	1.89702	0.557641	0.352183	2.08119	-0.179726	2.38818	1.42142	2.49292	1.65695	0.600852	2.04358	2.09303	180	5.9	66	20	0.6	10.26
88083	2	46	4	5	3.43	1	2	2	180	2	2	52.8	0	1.04258	1.9249	1.40643	2.49358	2.26409	1.07355	-0.0249332	1.92931	-0.0492926	2.34613	1.07039	2.03404	2.1692	0.290655	2.20202	2.1226	233	10.8	65	24	0.4	6.84
90190	2	46	1	3	2.47	1	1	1	240	2	2	36.6	0	1.04311	1.86358	1.54497	1.7771	2.00126	0.680979	1.04139	1.70893	-0.129579	2.44671	1.12776	2.22934	2.13658	0.505543	2.19858	2.32847	69	9.7	110	11	0.2	3.42
77620	2	28	3	4	0.93	1	1	2	60	2	2	40.2	0	1.04332	1.68665	1.82919	2.31153	1.7026	1.75529	0.294913	1.68477	0.235599	2.1257	1.09994	2.09508	1.84423	0.463757	2.2613	2.10712	143	6.8	52	9	0.8	13.68
86321	2	25	5	4	1.07	6	1	2	240	2	2	21.9	0	1.04385	1.75492	1.49224	1.89968	2.35097	0.932601	1.7354	2.11706	0.0438533	2.52827	1.63473	2.75253	1.79805	0.656218	2.12731	2.35758	32	6.1	49	10	0.3	5.13
78599	1	36	3	4	5	1	1	1	420	2	2	35.7	0	1.04387	2.21932	1.52288	1.90414	1.86012	0.545564	0.493589	1.20647	0.438378	1.98506	2.35889	1.69263	1.62305	0.0819697	1.9512	1.76682	207	7.3	69	18	0.5	8.55
100653	1	25	4	3	0.04	5	1	1	480	2	2	28.8	0	1.04478	1.84066	1.35524	1.92179	1.32936	0.267216	-0.126568	1.56692	1.00566	2.28106	1.20034	2.11068	2.10751	0.321677	2.12919	2.14983	534	8.1	96	34	0.4	6.84
101138	2	33	3	5	5	1	1	1	600	2	2	40.2	0	1.04532	1.87852	1.62531	2.24551	2.47129	0.951338	0.700704	1.96942	0.0334238	2.55751	1.34635	2.42651	2.20412	0.570543	2.30963	2.35025	100	8.1	80	16	0.3	5.13
84808	1	45	5	5	5	1	1	1	660	2	2	22.2	0	1.0461	1.8653	1.62325	1.85572	2.2113	1.02857	1.54158	2.29813	0.221849	2.38501	1.47324	3.1894	2.16237	0.508754	1.7998	2.25527	75	6.2	34	10	0.6	10.26
68571	1	53	5	4	0.65	1	1	1	300	2	1	25.3	0	1.04742	1.79668	1.4085	2.12909	1.87013	0.950515	0.894657	1.39391	-0.307763	2.10616	1.05632	2.17831	2.25527	0.480449	2.27345	2.07075	130	7.8	60	43	0.7	11.97
97231	2	27	5	4	2.94	5	1	1	600	2	2	31	0	1.04783	1.87704	1.40031	2.27813	1.49651	1.28435	-0.234934	1.53722	0.554978	2.29201	1	2.35284	2.1701	0.265399	2.26701	2.01462	146	8.9	99	50	0.4	6.84
99568	2	52	2	4	5	3	1	2	480	2	2	18.8	0	1.04862	1.69224	1.6136	1.74218	2.26263	0.718566	1.64948	1.71984	-0.0142627	2.33937	1.3301	2.10616	2.06503	0.90309	1.75411	2.43012	65	7.2	75	49	0.2	3.42
76146	2	23	4	3	0.76	5	2	2	540	2	2	17.1	0	1.04997	2.17255	1.99645	1.76743	1.50116	0.555517	0.533344	1.967	0.204561	2.45167	1.32674	2.26803	2.04997	0.447914	1.94352	2.14562	123	5.7	66	13	0.4	6.84
102382	1	44	5	5	5	6	1	2	600	2	2	24.9	0	1.05045	1.58929	1.74661	1.96392	1.40295	0.768606	1.50259	2.00934	0.394147	2.43415	1.77815	2.20843	2.02149	0.762124	2.29309	2.26836	138	5	66	18	0.3	5.13
97139	1	29	1	2	0.8	1	1	1	240	2	2	23.2	0	1.05127	1.59147	1.85762	1.6503	1.77815	0.591467	0.968539	1.77465	-0.370075	2.55074	1.24527	2.30103	2.02293	0.781626	2.19819	2.134	83	5.3	63	15	0.5	8.55
100698	2	48	5	5	5	1	1	2	300	2	2	22.7	0	1.05337	1.75382	1.44536	1.75967	1.60414	1.25014	1.33708	1.86946	0.185455	2.52455	2.41754	2.30103	2.11007	0.61845	2.36678	2.42072	52	5.4	40	8	0.7	11.97
81893	1	30	5	3	2.32	1	2	2	240	2	2	26.4	1	1.05561	1.65871	1.85812	1.27537	1.67406	0.582647	-0.333032	1.86788	0.31158	2.23586	1.06593	2.26259	1.98059	0.880564	2.20884	2.46264	183	7.8	68	23	1.1	18.81
90656	1	34	5	5	5	1	1	2	240	2	2	25.4	0	1.05622	1.82391	1.56137	1.43123	1.52076	0.597624	1.14814	1.8297	-0.180349	2.56234	1.72898	2.83386	1.94752	0.76803	2.1934	2.56715	123	4.7	61	10	0.9	15.39
87513	2	56	2	3	2.39	1	1	1	300	2	2	24.7	0	1.0569	1.80956	1.80686	1.93298	2.32634	0.763428	-0.0705811	2.04532	0.100371	2.45179	1.617	1.94596	1.79239	0.290035	2.22011	2.02119	100	5.1	60	12	0.6	10.26
84891	2	52	5	2	1.23	1	2	2	360	2	2	23.6	0	1.05764	1.86657	1.43188	1.8978	2.06854	0.0576416	0.438057	1.52983	0.0576416	2.38543	1.08267	2.31617	2.05022	0.293968	2.55003	2.22297	31	6.2	87	14	0.7	11.97
91363	2	40	1	3	1.14	1	2	2	240	2	2	29	1	1.05764	2.09297	1.72612	2.16378	2.64218	1.17045	0.438057	1.7942	0.0576416	2.45656	1.08267	2.42772	2.26222	0.712758	2.27281	2.19972	31	7.3	72	69	0.3	5.13
80873	2	36	5	5	5	1	1	2	480	2	2	24.7	0	1.0597	1.99954	2.3783	1.99863	2.67258	2.21818	-0.0483047	1.8784	0.411442	2.67258	1.66176	2.33403	2.03931	1.07535	2.34034	2.42195	95	6.7	46	19	0.5	8.55
98308	1	35	1	3	3.05	1	1	2	120	2	2	25.5	0	1.06104	1.63255	1.33152	2.2239	1.57978	0.767493	1.12474	1.89411	-0.191359	2.38674	1.20952	2.51971	2.18495	0.25042	2.418	2.11028	55	6.4	72	11	0.2	3.42
67397	1	20	4	4	1.8	5	2	2	240	2	2	23	0	1.06177	1.73563	1.3165	1.72517	1.30994	0.27614	-0.137881	1.60931	-0.190388	2.17908	1.1966	2.08643	1.9886	0.247197	2.21482	2.00224	386	5.7	107	16	0.9	15.39
88497	2	42	3	4	1.44	3	1	2	720	2	2	42.3	0	1.06409	1.59849	1.53895	2.02892	2.31847	0.491132	1.11504	1.88212	-0.0769089	2.41607	1.60206	2.56492	2.04909	0.624603	2.14358	2.39365	61	7.8	68	18	0.4	6.84
65084	2	26	4	4	0.95	5	1	2	240	2	2	28.3	0	1.06523	1.84973	1.61807	1.86405	2.22116	0.515958	1.38078	1.8473	0.686785	2.36993	1.38007	2.17091	2.22219	0.919099	2.25202	2.13091	253	6.2	51	15	0.5	8.55
76885	1	51	3	4	4.4	1	1	1	840	2	2	31.3	0	1.06634	1.97483	1.47571	2.32162	1.38161	0.809331	0.16614	2.09437	-0.116311	2.28602	1.87422	2.15742	1.8628	0.337411	2.25198	2.06634	103	5.2	54	68	1.1	18.81
85132	2	31	2	5	5	6	1	2	120	2	2	25.4	0	1.06695	1.70662	1.5695	2.05775	2.25954	0.763428	0.276206	1.92198	-0.104209	2.52576	1.27518	2.15635	2.33624	0.473892	2.52863	2.15161	45	5.9	41	8	0.6	10.26
97560	1	55	1	4	3.31	1	1	2	180	2	2	26.5	0	1.06733	1.68192	1.79317	2.04359	2.01589	1.80177	0.838497	2.03621	0.125613	2.52877	1.8266	2.7159	2.43663	0.830601	2.25106	2.50329	161	6.7	99	16	0.3	5.13
90006	1	25	5	5	5	5	1	2	480	2	2	23.5	0	1.06782	1.69713	1.27096	1.69094	2.18417	0.459435	0.467848	1.90079	-0.603285	2.29796	1.31606	2.4605	2.12875	0.496072	2.32628	2.05454	142	10.4	62	37	0.3	5.13
79823	1	47	4	5	5	1	1	2	480	2	2	28	0	1.06796	2.0577	1.29385	1.80201	1.78287	0.92224	0.160795	2.08194	0.237236	2.26518	1.0364	2.22891	1.9019	0.725215	1.99282	2.47791	183	4.9	55	48	0.7	11.97
93201	1	33	2	5	0.92	1	2	2	60	2	2	33.9	1	1.06858	2.03476	1.57808	2.0702	1.82676	0.856909	0.667371	2.04519	0.192294	2.38636	1.2972	2.2914	2.04861	0.437945	2.27147	2.07823	228	8.5	66	39	0.8	13.68
99005	2	26	4	3	1.82	5	1	2	360	2	2	38.3	0	1.06995	1.95048	1.68526	1.86568	1.88971	0.90309	0.117497	1.76676	1.16901	2.32959	1.9176	2.06634	1.86912	0.354519	2.18856	2.04407	103	9.6	125	40	0.2	3.42
97304	2	26	1	3	0.59	6	1	1	300	2	2	36.8	0	1.07058	2.07419	1.66718	2.33382	2.37701	1.17609	0.778151	2.19823	0.221849	2.49926	1.5086	2.34743	1.60418	0.540403	2.23195	2.10867	102	8.5	67	8	0.2	3.42
94304	1	40	5	5	3.47	1	1	2	900	2	2	23.4	0	1.07077	1.692	1.46675	2.05413	1.7914	0.609679	1.35516	2.0188	-0.0156519	2.47968	1.26289	2.3466	1.92419	0.662089	2.14832	2.25868	113	8	56	13	0.4	6.84
64816	1	21	5	3	0	5	1	1	360	2	2	22.1	0	1.07136	1.73895	1.70052	1.93845	1.65321	0.383751	1.63383	1.76702	1.18378	2.64801	1.69742	2.43933	2.13547	0.743874	2.15761	2.50949	112	6.6	88	18	0.9	15.39
80130	1	51	5	5	5	1	1	2	120	2	2	21.1	0	1.07188	1.2757	1.10266	2.02257	1.716	0.404263	0.6163	1.51764	0.071882	1.92255	1.09691	2.24797	1.76343	0.150245	2.15127	1.76839	30	5.7	59	22	0.9	15.39
96669	2	55	5	2	1.36	1	2	2	60	2	2	16.7	0	1.07188	1.6596	1.28255	2.05051	2.28481	1.12167	1.18184	1.95745	0.071882	2.35347	1.3411	2.53148	1.88649	0.626682	2.22098	2.09342	30	7.8	79	22	0.2	3.42
94259	2	50	5	3	2.09	1	1	2	60	2	2	23	0	1.07188	1.77085	1.75077	1.91558	2.32291	0.847161	0.797037	1.88837	0.221849	2.47519	1.09691	2.49647	2.01284	0.334454	2.02803	2.11394	30	5.7	65	18	0.4	6.84
93989	2	39	3	5	5	1	1	1	180	2	2	21.4	0	1.07188	1.81513	1.92255	1.72428	2.38561	1.36983	2.23469	2.32084	0.366734	2.78295	1.84716	2.64673	2.65642	1.11059	2.59843	2.98826	30	6.7	54	10	0.3	5.13
68493	1	29	5	5	1.08	1	2	2	480	2	2	21.7	0	1.07188	1.98975	1.72428	1.92428	1.54818	0.696065	0.452298	1.21484	0.437751	2.29447	1.09691	2.33378	2.0569	0.423246	2.33713	2.09108	30	6.6	69	13	1.1	18.81
80772	1	36	3	3	1.28	5	2	1	240	2	3	22.4	1	1.07226	2.38579	1.1884	2.01472	2.09088	1.40389	0.550439	1.89075	0.163429	2.42126	1.3555	2.45274	2.1884	0.815784	2.36205	2.30103	116	15	91	25	0.6	10.26
74801	1	36	3	5	1	1	2	2	540	2	2	27.7	0	1.07279	2.23064	1.38442	2.14658	1.57	1.25421	-0.0503607	1.75649	0.234347	2.73834	1.46642	2.24168	2.14658	0.851392	2.3922	2.69065	137	6.1	48	32	0.3	5.13
93333	2	43	1	3	4.99	1	2	2	240	2	2	36.6	0	1.07414	1.66853	1.79131	2.04802	2.14613	0.613598	1.14229	1.8938	0.212393	2.52753	1.46812	2.6613	1.96596	0.330101	1.96596	2.22051	65	7.1	45	26	0.7	11.97
71745	2	21	3	4	5	5	1	2	360	2	2	27.8	0	1.07514	2.60746	1.5563	2.29982	2.03698	0.716467	-0.325854	1.58168	-0.0484466	2.42416	0.946125	1.83463	2.11208	0.389166	2.36068	2.05008	180	6.7	43	11	0.8	13.68
81860	1	21	3	4	4.86	5	1	2	720	2	2	43.3	0	1.07656	1.94424	1.84808	1.75302	2.09796	0.494222	1.25846	1.96458	-0.270718	2.26277	1.25846	2.44359	1.82911	0.60206	1.91023	2.13592	166	9.9	60	62	0.5	8.55
77234	2	24	4	5	2.61	5	1	2	720	2	2	33.2	0	1.07745	2.16137	1.25412	1.6969	2.78329	0.915827	2.38107	2.33148	0.289504	2.41418	1.97004	2.83765	2.48055	1.23589	2.49069	2.62226	42	5.9	55	15	0.4	6.84
62824	2	40	4	5	4.03	1	2	2	360	2	2	34.8	0	1.0788	2.04938	1.71766	1.90649	1.70529	1.1583	0.686046	2.14385	0.357456	2.37983	1.69024	2.63857	2.09188	0.8493	1.92848	2.42483	191	6.9	49	18	0.5	8.55
68279	1	20	5	4	2.01	5	2	2	300	2	2	24.9	0	1.07918	1.78825	1.73616	1.61589	1.95988	0.246672	1.48888	1.8754	0.142463	2.24667	2.10801	2.50355	2.08761	0.867155	1.99175	2.22894	85	8.6	45	11	0.7	11.97
62674	2	33	3	5	1.16	1	1	2	360	2	2	21.5	0	1.08092	2.10417	1.3386	2.11435	2.18643	0.643809	-0.290689	1.46563	0.126245	2.37649	1.97855	2.08524	2.01289	0.433104	2.4093	2.23168	166	5.5	29	5	0.9	15.39
93070	2	56	3	5	5	3	1	2	660	2	3	29.6	0	1.08094	2.15363	1.64152	2.41252	2.67412	0.559235	0.480638	2.4613	0.153629	2.70108	1.58861	3.04808	2.19475	0.982712	2.36127	2.50116	205	7.1	45	50	0.7	11.97
93714	2	54	4	4	1.86	1	1	1	360	2	1	39.9	1	1.08147	1.84064	1.57449	2.24988	2.37239	0.916663	0.452298	2.21978	0.0757207	2.40478	1.28344	2.19629	2.05799	0.521843	2.05497	2.31627	126	6.3	72	85	0.3	5.13
102410	1	44	1	4	3.42	6	1	2	120	2	2	36.1	0	1.08219	1.60488	1.48311	2.35519	1.8205	0.62572	0.995452	1.97438	-0.0901766	2.41218	1.41218	2.34611	1.82729	0.317672	2.21085	2.14483	192	7.6	66	42	0.5	8.55
77698	2	30	3	4	1.74	1	2	2	300	2	2	27.4	0	1.08267	1.96094	1.88885	1.89484	2.21621	0.586006	0.112504	1.70958	0.158622	2.54606	1.16185	2.39607	2.33794	0.787392	2.34538	2.74332	186	5.9	168	676	0.8	13.68
100705	2	56	3	3	2.16	3	1	1	360	2	2	35.7	0	1.08476	1.89219	1.71514	2.54407	2.20036	1.18105	0.0847611	1.74443	1.15565	2.45406	1.16599	2.14773	1.94838	0.348842	2.30661	2.15826	116	6.8	64	14	0.4	6.84
101516	2	30	3	5	5	6	1	1	480	2	2	23.5	0	1.08482	1.78519	2.01671	2.12173	2.47712	0.652265	0.740363	1.97548	-0.0042788	2.50328	1.39452	2.36798	2.03279	0.500602	2.2792	2.25857	102	5.8	61	22	0.9	15.39
66954	2	27	3	5	5	5	1	2	240	2	2	24.5	0	1.08556	2.04012	1.35683	1.94	1.82251	0.427716	0.87646	1.97104	-0.0999855	2.43933	1.51403	2.11609	2.08556	0.470059	2.38079	2.13189	124	4.9	42	14	0.9	15.39
95922	1	25	3	3	3.31	6	1	1	150	2	2	27.4	0	1.08581	2.34414	2.20727	2.29679	1.77604	0.789937	0.86511	1.62665	-0.0808711	2.3781	2.06634	2.14853	1.91402	0.317577	2.30731	2.15595	206	5.4	76	12	0.4	6.84
83967	1	40	5	5	5	1	1	1	600	2	2	21.3	0	1.08661	1.54192	2.06652	2.33348	1.80944	0.704919	0.467021	1.76549	0.0866053	2.52258	1.29119	2.30698	2.29953	0.357146	2.42183	2.23133	29	4.6	28	11	0.2	3.42
64914	1	31	5	5	3.67	5	1	2	240	2	2	18.9	0	1.08661	1.75509	1.30028	1.63102	1.87606	1.69294	0.823159	1.47862	0.0866053	2.28424	1.51851	2.14075	2.35185	0.164968	2.08905	2.09751	29	3.8	65	10	0.7	11.97
81605	1	43	1	3	4.25	3	1	2	300	2	2	25.4	0	1.08661	1.77313	1.90496	2.14398	2.20036	1.37075	0.467021	1.83427	0.0866053	2.4995	1.42183	2.38208	2.48748	0.883955	2.36238	2.39373	29	12	56	10	0.4	6.84
94967	2	40	4	5	5	1	1	2	300	2	2	34.8	0	1.08743	1.8491	1.81793	1.71432	1.49647	1.00311	1.04168	1.86982	-0.0324251	2.33986	1.34554	2.46337	2.25318	0.514997	2.42283	2.20529	139	5.8	57	11	0.3	5.13
94337	1	44	5	4	1.13	6	1	2	480	2	2	46.2	0	1.08774	1.99149	1.53754	1.63029	1.86677	0.648141	0.524173	1.85335	-0.0732584	2.434	0.950626	2.42678	2.08455	0.631807	2.00643	2.16604	67	6.5	92	42	0.5	8.55
71460	2	47	4	4	5	1	1	1	420	2	2	28.3	0	1.08884	2.01312	1.27777	1.63907	2.45433	0.911664	1.10796	2.20942	0.120251	2.29836	1.36645	2.32939	2.1533	0.60867	2.14384	2.14384	163	3.5	80	17	0.5	8.55
94270	1	33	1	2	0.41	6	1	2	60	2	2	24.9	0	1.0889	1.75369	1.827	1.94869	2.3508	0.748188	0.37501	2.04196	0.0888951	2.39043	1.23408	2.40041	2.08788	0.792392	2.41735	2.41258	70	7.4	114	44	0.6	10.26
69419	1	57	4	5	4.3	1	1	2	720	2	1	29.9	0	1.08947	1.9676	1.45876	2.01671	2.50816	1.04062	0.0194286	1.55409	-0.42578	2.24988	0.696122	2.10977	1.88719	0.469485	2.27015	2.20091	153	8.4	64	29	0.6	10.26
87983	2	53	2	3	2.59	6	1	1	480	2	2	31.8	0	1.08949	1.89049	1.63569	2.16616	1.91578	1.47466	0.829031	1.91039	0.129515	2.32952	1.35463	2.22697	2.27251	0.27251	2.41526	2.05845	118	7.2	67	35	0.6	10.26
81944	2	32	4	5	3.87	5	2	2	900	2	2	33.7	0	1.09099	1.69106	1.68772	1.44552	1.56634	0.944334	-0.194433	1.99009	-0.193922	2.30103	1.67892	2.07755	1.81367	0.789962	2.06084	2.14332	133	4.9	68	12	0.3	5.13
69335	1	54	5	4	1.84	3	2	2	360	2	2	52.3	1	1.09138	2.16683	1.37072	2.1477	2.53374	0.377684	1.1378	1.85825	0.318539	2.43983	2.05902	2.6427	1.94122	0.704433	2.06851	2.40232	158	5.3	92	29	0.9	15.39
74998	2	38	5	4	0.7	1	2	2	360	2	2	37.2	0	1.09231	1.93076	1.54243	2.66573	2.90735	0.857967	0.974706	1.92875	0.259065	2.58457	2.13622	2.42668	2.04809	0.70125	2.21956	2.41585	76	7.9	90	9	0.3	5.13
76684	2	47	3	5	3.31	5	1	1	240	2	2	25.9	0	1.09246	2.04062	1.85472	1.94176	2.18341	0.622844	0.221849	1.79622	-0.158567	2.37161	1.43544	1.91774	1.92387	0.561943	2.26138	2.18117	51	6.7	62	13	0.5	8.55
96322	2	34	5	1	1.02	6	2	2	20	2	2	24	1	1.09278	1.65194	0.806715	1.70011	2.46943	1.35218	1.17609	2.0201	0.315086	2.30103	1.46554	2.57097	2.12779	0.347073	2.3419	2.07101	76	6.1	67	17	0.6	10.26
90268	2	22	1	3	0.21	5	2	2	480	2	2	32.1	0	1.09615	1.96255	1.65111	1.88131	2.2226	0.33984	-0.231394	1.13933	-0.637452	2.20057	1.09917	1.73518	1.8286	0.202938	2.07602	2.46564	230	8.5	80	11	0.7	11.97
62184	1	26	4	3	3.85	5	1	2	120	2	2	22.1	0	1.09691	1.92367	1.44706	1.42828	1.79359	0.826757	-0.109962	1.50702	-0.392968	1.89734	1.03432	2.10708	1.67246	0.212608	1.72664	1.88448	304	5.1	66	14	1.1	18.81
88970	2	23	5	5	5	5	2	2	300	2	2	21.8	0	1.09731	1.77815	1.87439	1.70895	2.21287	1.37852	1.18344	1.80744	0.216565	2.38689	1.22985	2.57065	2.19648	0.597491	2.40713	2.23341	215	8.9	34	8	0.4	6.84
69697	2	22	4	4	0.54	5	1	2	600	2	2	26.5	0	1.09739	1.98528	1.96155	1.88696	2.12267	0.395521	0.0720864	1.70017	1.18799	2.32451	1.1383	2.02803	2.21085	0.454421	2.12764	2.14267	72	5.4	41	15	0.7	11.97
66051	1	40	3	5	0.73	1	1	2	240	2	2	38.7	0	1.09774	1.69481	1.59581	2.191	2.18564	0.412581	-0.154902	2.0202	0.402057	2.54229	1.13263	2.04885	1.80163	0.514737	2.20798	2.22309	210	8.1	64	16	0.7	11.97
70163	2	53	3	5	5	1	1	2	840	2	2	34.3	0	1.10185	1.89329	1.37566	2.56568	2.68956	0.93124	1.3403	2.27794	0.52965	2.41854	3.01971	2.45102	2.1853	0.866709	2.55284	2.42558	28	4.8	56	13	0.6	10.26
87849	1	24	3	4	3.33	1	2	2	480	2	2	37.1	0	1.10185	1.92759	1.50272	1.81052	1.85604	0.734686	0.482261	1.79835	0.101845	2.41017	1.12687	2.36173	1.48226	0.180208	2.26885	2.71421	28	7.9	94	45	0.8	13.68
92634	2	23	5	5	5	5	1	2	660	2	2	26	0	1.10247	1.9255	1.59276	1.94848	1.93072	0.821325	1.7233	1.975	0.289846	2.57745	1.68247	2.353	1.8524	-0.143486	2.25853	2.08527	59	6.5	71	14	0.6	10.26
102913	2	39	3	5	5	1	1	2	480	2	2	38.2	0	1.10266	1.92771	1.65642	2.6418	2.47953	1.23045	0.151268	2.19728	0.071882	2.55226	1.25928	2.30463	2.26324	0.752048	2.36486	2.38917	60	7.1	70	43	0.3	5.13
71765	1	39	5	2	1.81	1	1	2	480	2	2	24	0	1.10612	1.87918	1.37239	1.573	2.56144	0.341717	0.146682	1.67914	-0.327407	2.19382	0.802652	2.1603	2.14944	0.815886	2.24964	2.83331	112	8.9	61	12	0.8	13.68
97507	2	20	2	4	3.59	5	1	2	240	2	2	21.6	0	1.10662	1.73518	1.72747	1.58275	1.96869	0.51449	0.691351	1.60676	-0.0908162	2.51909	1.3407	2.19216	1.96461	0.352602	2.32847	2.15149	115	8.4	45	7	1.7	29.07
71422	2	37	3	5	4.21	1	1	2	420	2	2	23.1	0	1.10826	1.73981	2.7342	2.13641	2.16993	1.2132	0.238647	1.90614	0.546682	2.50668	1.33343	2.01444	2.04028	0.907654	2.24565	2.24911	71	5.5	60	25	1.1	18.81
88427	1	30	1	2	2.11	1	1	1	240	2	2	28	0	1.10834	1.58546	1.43669	1.56229	2.14922	0.60206	0.970812	1.96536	0.0851716	2.38322	1.07615	2.5207	1.68124	0.814026	1.96457	2.22617	60	6.7	69	28	0.8	13.68
95190	2	28	1	4	1.66	5	1	1	360	2	2	19	0	1.10987	1.81241	1.76535	1.55703	2.49009	0.329675	1	1.65101	-0.0561159	2.29938	1.21388	2.08625	1.93633	0.413452	2.09161	2.45346	132	4.8	51	18	0.6	10.26
85944	1	25	4	4	3.52	5	1	1	120	2	2	21.5	0	1.11031	1.81931	1.97162	2.02293	1.62808	0.579232	-0.342161	1.78206	1.82911	2.29775	1.08417	2.15372	1.97441	0.512286	2.22627	2.12624	332	6.3	82	12	1.3	22.23
97940	1	29	5	4	5	1	1	1	480	2	2	24.4	0	1.11203	1.71719	1.45593	1.54229	1.47505	0.387898	0.0843209	1.53692	0.531479	2.45376	2.25181	2.11727	1.98613	0.272173	1.90386	2.09492	70	5.1	98	20	0.7	11.97
68151	1	29	4	2	0.92	5	1	1	120	2	2	26.6	0	1.11235	1.89156	1.6555	1.827	2.22678	0.787022	-0.0917704	1.66634	0.731627	2.19892	1.19892	2.19629	2.03572	0.11869	1.96063	1.97401	105	8.8	83	68	0.7	11.97
98992	1	56	1	5	1.08	1	1	1	20	2	2	42.6	1	1.11505	1.76208	1.66959	2.32989	1.32505	0.423129	-0.0963958	2.01814	0.978914	2.37642	1.16568	2.24626	2.09567	0.653441	2.23443	2.24975	211	10.6	111	41	0.5	8.55
90768	2	48	2	5	3.3	1	2	2	540	2	2	32.9	0	1.11511	1.96162	1.29559	2.13771	1.63931	0.411134	-0.132934	1.67998	0.399234	2.3689	1.1681	1.84909	1.80061	0.195114	2.16367	2.12977	201	8.6	58	31	1	17.1
78662	1	56	4	4	4.28	5	1	2	480	2	2	28.2	0	1.11539	1.86872	1.44639	2.09853	1.86872	0.782179	1.19111	1.97787	0.023623	2.33475	1.40702	2.26152	1.85008	0.565496	2.02617	2.12359	161	3.2	47	18	0.8	13.68
63762	1	23	3	4	1.15	1	1	2	300	2	1	28.3	0	1.11722	1.75512	1.58965	2.10056	1.59667	0.748625	0.415913	1.9305	-0.126982	2.37919	1.72853	2.17609	2.05723	0.399162	2.11016	2.17405	142	5.1	59	13	0.9	15.39
97928	1	56	1	5	5	1	1	2	600	2	2	26	0	1.11791	1.71385	1.68108	2.06294	1.28272	0.767394	0.942122	1.64652	-0.0895029	2.46363	1.67184	2.27007	1.95557	0.458118	2.20561	2.23442	109	6.5	59	21	0.5	8.55
90281	2	46	1	5	0.59	1	1	2	240	2	2	29.6	0	1.11919	1.99886	2.15661	2.71247	2.23976	0.969833	1.32331	1.93009	0.650665	2.5457	1.47712	2.80403	2.2865	0.864261	2.36716	2.43305	76	8.3	74	27	0.7	11.97
99498	1	32	5	4	3.05	6	1	1	300	2	1	28.9	0	1.11977	1.56534	2.43396	1.681	2.11349	1.1478	1.25134	1.9881	0.187673	2.8174	1.66352	2.76323	2.37381	1.11799	2.17609	2.67854	74	6.5	97	16	0.2	3.42
79741	1	22	2	4	0.59	6	2	2	240	2	2	33.4	0	1.12104	1.87867	1.18378	1.55501	1.48354	0.394827	-0.119799	1.47841	-0.131188	2.20846	0.806301	1.94904	1.7852	0.273001	2.03714	2.12397	112	9.9	95	36	0.7	11.97
68353	1	36	3	5	4.21	1	1	2	180	2	2	26.8	0	1.12267	1.73317	1.48013	2.08715	1.62554	0.827513	0.613959	1.71843	0.21455	2.43823	1.72245	2.19957	2.12039	0.730378	2.31585	2.10409	144	7	49	26	1.2	20.52
95342	2	31	3	5	0.41	5	1	2	480	2	2	21.6	0	1.12414	1.84783	1.57827	2.12891	2.26091	0.907854	0.206905	1.59074	0.222487	2.62462	1.28476	2.15426	2.31517	0.682039	2.39538	2.32585	136	5.5	64	12	0.4	6.84
86833	2	26	3	5	2.81	1	1	2	600	2	2	27	0	1.12477	2.01533	1.49917	1.81396	2.02184	0.80977	0.847033	1.77928	0.172913	2.47485	1.25452	2.33683	2.10444	0.446673	2.24304	2.19382	64	8.4	51	14	0.4	6.84
102344	2	34	5	4	2.15	6	1	2	120	2	2	18.7	0	1.12552	1.64857	1.62126	1.75523	2.0023	0.782747	-0.0437089	1.51613	-0.0866371	2.34389	1.19271	2.02687	2.36032	0.565948	2.23906	2.26617	188	8.6	68	16	0.2	3.42
65269	1	24	3	4	0.21	1	2	2	240	2	2	29.7	0	1.12621	1.71073	1.48555	2.30863	1.78658	0.566125	0.141235	1.99313	-0.0138432	2.25242	1.56981	2.37593	1.9198	0.294164	2.0806	2.05884	255	4.6	62	28	1	17.1
98781	2	55	3	4	1.52	3	1	1	300	2	2	35.4	1	1.12624	1.70106	1.61874	2.86411	1.40107	0.57088	0.804378	2.12231	0.122315	2.57088	1.01441	2.21764	2.02933	0.72536	2.39689	2.2599	83	6.5	89	20	0.2	3.42
94644	1	24	3	2	1.2	6	1	2	420	2	2	18.9	0	1.1275	1.97018	1.59532	1.86884	1.84007	0.639977	0.327964	2.24509	0.0259656	2.58151	1.35876	2.50244	2.14847	0.503087	2.43915	2.15428	211	5.8	70	15	0.4	6.84
69120	2	39	4	4	0.43	1	2	2	240	2	2	28.4	0	1.12779	2.05419	1.49025	1.59194	1.97228	0.665729	1.75265	2.34707	0.283539	2.45764	1.33667	2.11438	2.1684	0.870466	2.00624	2.15261	76	6.1	46	20	0.6	10.26
94899	2	32	4	3	1.74	6	1	2	300	2	2	31.4	0	1.1284	1.82217	1.75435	1.86923	1.98767	0.840106	0.80618	1.85248	0.0350293	2.276	1.72591	2.14613	1.9425	0.336059	1.98767	2.05538	250	7.2	69	12	0.9	15.39
84791	1	20	4	4	3.52	5	1	2	240	2	2	22	0	1.12859	1.58789	1.25462	1.55072	1.62908	0.788302	0.777662	1.73283	-0.311725	2.49998	1.47418	2.04722	1.95031	0.298086	2.13937	2.1153	148	4.3	48	19	0.8	13.68
62417	2	26	2	4	4.66	5	1	2	600	2	2	31.6	1	1.12935	1.87859	1.63614	1.90254	2.29881	0.781096	0.618368	1.59311	0.157993	2.38717	1.08432	2.10914	2.44014	1.10914	2.30324	2.27123	98	8.4	49	5	0.7	11.97
93098	2	30	4	5	2.06	5	1	2	720	2	2	21.6	0	1.12947	1.95337	1.61927	1.87245	1.68577	0.7143	0.812713	1.6581	0.2515	2.39638	1.30748	2.04796	2.0995	0.533158	2.03496	2.27766	334	4.3	56	12	0.8	13.68
89918	1	42	4	4	5	1	1	2	660	2	2	28.4	0	1.13281	1.77223	1.15313	1.92293	1.93128	0.596731	-0.160486	1.78689	-0.540902	2.24051	0.99288	2.15561	1.89237	0.254487	2.1354	2.06238	123	7.6	62	21	0.8	13.68
67335	2	30	3	5	0.69	5	1	1	420	2	2	18.2	0	1.13354	1.75657	1.18288	1.81231	2.49517	0.66957	0.189056	1.28494	0.185465	2.17398	1.39636	2.04211	2.16973	0.497683	2.27667	2.25702	55	7.1	37	19	0.8	13.68
88310	1	23	2	5	0.85	5	1	2	540	2	2	35.9	1	1.13397	1.99634	1.62168	1.92877	1.43231	0.207754	0.941486	1.67957	-0.126157	2.35902	1.165	2.07367	1.86646	-0.448181	2.05156	2.03166	119	6.6	81	54	0.6	10.26
79671	1	31	4	5	5	5	1	2	480	2	2	26.3	0	1.13403	1.58503	1.45484	1.58459	1.764	0.318224	1.16367	2.06503	0.13403	2.27345	1.15906	2.31903	1.94675	0.820555	2.10485	2.33708	26	4	46	26	0.9	15.39
86980	1	54	5	5	2.55	5	1	2	360	2	2	23.1	1	1.13408	2.38481	1.36133	1.82759	1.35321	0.779689	0.959346	1.8632	0.112519	2.62676	1.22827	2.24066	1.96036	0.438492	2.07141	2.16612	47	4.3	58	25	0.8	13.68
84470	1	23	5	5	0.68	5	1	2	300	2	2	25.3	0	1.1371	1.95861	1.50985	1.92864	1.29607	1.38185	0.543127	1.61979	-0.30103	2.44645	1.40706	2.48149	2.03476	0.328132	2.21186	2.10987	132	6.3	67	12	0.5	8.55
65006	2	47	4	5	3.93	4	2	2	45	2	1	29.4	0	1.13864	2.27027	1.29354	2.0146	1.57822	1.13864	-0.138767	1.85506	-0.122717	2.30288	1.40749	2.24778	2.13593	0.441017	2.41182	2.15453	117	7.6	66	10	0.5	8.55
87961	2	44	2	1	1.48	6	2	2	60	2	2	33.2	1	1.13877	1.72379	1.51515	2.14674	2.55725	0.879017	0.92992	2.28807	-0.158567	2.52796	1.86992	2.4097	2.05361	0.780981	2.21307	2.32181	51	6.8	75	14	0.5	8.55
97600	2	23	5	4	4.7	1	1	2	240	2	2	25.7	0	1.14041	2.11572	1.49657	2.07306	2.10804	1.36703	1.24256	1.71651	-0.267852	2.3584	1.26475	2.48261	2.16603	0.221185	2.31248	2.27189	131	11.8	94	39	0.5	8.55
70494	1	25	1	3	1.97	5	1	2	240	2	2	37.1	1	1.14085	1.7812	1.56036	1.99877	1.78823	0.500924	1.44759	2.04747	0.659287	2.33626	1.56371	2.31011	2.02206	0.941833	2.01621	2.23865	71	6.9	78	38	0.6	10.26
66630	1	58	5	3	5	1	1	2	600	2	2	31.2	0	1.14086	1.9492	1.51749	2.28524	2.42207	0.467618	1.95236	2.01114	0.0454754	2.39112	1.65758	2.51232	1.95236	0.833669	1.9492	2.62872	154	5.3	54	37	0.7	11.97
76560	1	57	5	5	3.22	1	2	2	120	2	2	21.1	0	1.142	1.9213	1.70752	1.70516	2.12614	0.872655	-0.0933257	1.91258	0.396498	2.37478	1.02108	2.69511	2.14372	1.11707	2.36246	2.30817	181	6.1	52	31	0.6	10.26
89939	1	27	5	5	1.59	5	2	2	480	2	2	22.3	0	1.14354	1.70828	1.79646	1.84146	1.5563	1.01072	1.72222	1.92514	-0.117286	2.43669	1.50741	2.76467	1.69752	0.457377	2.19728	2.28255	120	6	54	16	1.1	18.81
69446	1	25	1	1	0.59	5	1	1	180	2	2	30.5	0	1.14459	2.15221	1.61656	2.13488	1.88039	0.858671	0.980817	1.88739	0.91759	2.39037	1.1725	2.16155	2.01579	0.750003	2.15032	2.23764	162	12.3	110	31	0.6	10.26
86236	1	34	4	5	2.62	1	1	1	300	2	2	41.7	0	1.14756	2.01723	1.77899	1.95508	1.63353	0.600173	1.34966	1.80335	1.58543	2.24196	1.5372	2.30726	2.15641	0.688296	2.14217	2.23763	173	8.1	78	27	0.5	8.55
99224	2	46	4	4	2.03	1	1	2	120	2	2	35.9	0	1.14845	1.98453	1.63094	1.72632	2.37976	1.07372	0.327359	1.83727	0.674402	2.47712	0.971971	2.0943	2.37749	0.0253059	2.46613	2.10721	40	4.7	51	31	0.3	5.13
83083	2	23	2	2	4.25	1	1	2	840	2	2	31.7	0	1.14877	1.93591	1.35861	2.00787	2.40058	1.37343	0.109439	1.94652	0.39794	2.42414	1.39847	2.37955	1.85334	1.1186	2.00264	2.11557	328	9.1	51	18	1.1	18.81
87814	2	20	1	3	2.18	6	2	2	240	2	2	21.1	0	1.14899	1.82974	1.72972	1.97764	2.18109	0.872258	0.881166	1.62413	-0.540561	2.49679	1.62413	2.27423	2.23798	0.0999178	2.3231	2.11818	259	8.9	47	7	0.6	10.26
100713	2	38	3	4	3.92	3	1	1	360	2	2	25	0	1.14956	1.99221	1.77167	2.31527	2.14267	1.45569	0.213075	1.50364	1.1213	2.46073	1.03163	2.01517	2.43136	0.518514	2.59599	2.2276	90	7	74	12	0.2	3.42
85856	1	47	5	5	5	1	2	2	720	2	2	32.3	0	1.14986	1.74853	1.86378	1.96004	1.19477	0.466656	0.826288	1.94675	0.2156	2.37541	2.03659	2.63202	2.13613	0.581288	2.19932	2.09211	182	8.5	79	68	1	17.1
84720	2	57	1	2	0.75	5	2	2	420	2	1	22.6	0	1.14992	2.14722	2.18861	1.99617	2.38085	0.836302	-0.127486	2.10446	0.195948	2.62884	1.35974	2.37285	2.21494	0.877594	2.46554	2.64466	114	7.3	98	21	0.6	10.26
81173	2	50	1	4	3.92	6	1	2	480	2	2	44.9	0	1.15005	2.08715	1.82854	2.40478	2.3782	0.759967	1.23408	1.80704	0.232068	2.56427	1.26136	2.24402	2.05799	0.764733	2.32776	2.29233	126	8.8	94	20	0.6	10.26
78490	1	23	4	2	0.69	5	1	2	720	2	2	15.4	0	1.15072	1.88481	1.75115	1.84179	2.41248	0.369295	-0.0437089	1.94804	0.854241	2.31017	1.55192	2.31017	1.87321	0.703566	1.86193	2.59035	94	6.1	57	18	0.6	10.26
94997	2	44	2	5	0.25	4	2	2	120	2	2	19.6	0	1.15106	1.86688	1.74507	1.85733	1.92221	0.971276	0.531479	1.9425	0.151063	2.64345	1.17609	2.33365	2.25042	0.719331	2.42226	2.31723	25	6.5	59	14	0.4	6.84
100319	2	47	3	3	1.66	4	1	1	240	2	1	43.6	0	1.1511	1.64372	2.48483	2.11011	2.17317	0.953919	-0.243767	1.94409	-0.143802	2.59545	1.19788	2.39619	2.09633	0.572669	2.18665	2.2922	149	7.6	124	27	0.2	3.42
68016	2	56	3	4	4.77	1	1	2	900	2	1	40.2	0	1.15152	3.18256	1.27818	1.83091	2.07096	0.146128	0.327359	1.47349	-0.0530567	2.0943	0.971971	2.0463	1.32736	0.258877	2.00217	2.04238	40	10	87	22	1.4	23.94
80654	2	30	1	5	1.58	3	1	2	360	2	2	29.6	1	1.15351	2.07335	2.15351	2.38453	2.41229	0.832509	0.567732	2	0.343999	2.5325	1.61066	2.39724	2.21484	0.677607	2.36847	2.30103	125	9.1	83	78	0.6	10.26
75176	1	43	4	4	1.44	1	1	2	360	2	1	37.6	0	1.15508	2.04303	1.32651	1.8653	1.92728	0.929419	-0.450792	1.78116	-0.50515	2.30998	0.916454	1.90309	1.85783	0.311754	2.33075	1.92298	240	6.1	41	45	1.3	22.23
87046	2	32	3	5	0.74	1	2	2	360	2	2	24.4	0	1.1555	2.03476	1.69412	1.79395	1.928	0.744727	0.717855	2.049	-0.00729924	2.54407	3.31876	2.29189	1.88145	0.554287	2.27557	2.13654	36	8.6	60	19	0.6	10.26
102130	1	56	3	5	4.15	3	1	2	480	2	2	32	0	1.15559	1.77872	1.57139	2.38575	1.99655	0.564427	-0.212789	1.62626	0.119324	2.43003	1.22934	2.05928	2.03463	0.445069	2.45602	2.17091	253	7	67	27	0.5	8.55
97436	1	45	5	5	0.32	1	2	2	180	2	2	27	0	1.15635	1.80956	2.07555	1.92857	1.542	0.428675	1.01143	2.19173	0.518514	2.52504	1.3862	2.42325	2.12494	0.737723	2.44196	2.34895	60	5.6	73	21	0.6	10.26
65910	1	36	5	5	5	1	1	2	600	2	2	31.1	0	1.15679	1.68942	2.01531	2.12257	1.92383	0.703665	1.2537	2.27426	0.276761	2.55735	1.65426	2.83486	1.99045	0.825793	1.86552	2.43589	92	5.7	62	15	0.8	13.68
84702	1	47	2	4	3.48	1	1	1	15	2	2	22.5	0	1.1579	2.24399	1.38299	2.5563	1.56458	1.26445	0.986427	2.46355	-0.0805196	2.49028	1.42008	2.26807	2.02907	0.408501	2.46009	2.284	130	5.3	50	35	0.6	10.26
70214	1	21	4	4	0.42	5	1	2	420	2	2	24.9	0	1.15818	1.80474	1.88375	2.06412	1.60041	0.588696	-0.00998422	2.21388	1.6094	2.37911	1.16046	2.45461	1.9798	0.993369	1.82391	2.16946	132	4.6	55	10	0.9	15.39
64644	2	35	3	5	1.78	4	1	2	540	2	2	23.2	0	1.15913	1.98971	1.79328	2.59742	1.8581	1.12793	0.969376	2.01632	0.275826	2.73952	2.92119	2.60206	2.49225	1.01005	2.41069	2.87691	47	6.9	46	8	0.5	8.55
71355	2	20	5	4	2.78	5	2	2	720	2	2	21	0	1.16185	1.97402	1.63249	1.64536	2.47243	0.863707	1.31141	2.0382	0.224642	2.49764	1.73265	2.87878	2.08613	0.940002	2.23699	2.73909	62	5.8	34	10	0.6	10.26
80279	1	38	3	3	5	1	1	2	420	2	2	24.5	0	1.16305	2.08598	1.44143	2.32478	1.52493	0.440499	-0.298468	1.20986	-0.170982	2.21616	0.829018	1.7933	1.93048	0.226958	2.21927	1.97077	169	5.6	38	16	0.9	15.39
90136	1	51	4	2	3.47	1	2	2	240	2	2	30.1	0	1.16357	1.7815	1.32874	1.72319	1.65508	1.36508	0.501134	1.95011	0.0853099	2.42597	1.38495	2.36363	1.72064	0.581375	2.27143	2.55593	129	8.6	73	36	1.1	18.81
69207	2	30	4	3	1.52	5	2	2	720	2	2	69	0	1.16481	1.64193	1.25341	2.00991	2.61115	0.805135	1.83005	1.78258	0.195687	2.36893	1.56548	2.4519	2.07358	0.620856	2.17609	2.11394	130	9.1	97	11	0.6	10.26
81858	2	22	5	4	1.64	6	1	2	540	2	2	27.2	0	1.16489	1.93855	1.49726	2.10763	2.13056	0.868987	1.07209	1.95223	0.657879	2.3351	1.7253	2.43214	2.19189	0.771056	2.03754	2.46592	288	8.6	78	21	0.3	5.13
86590	2	42	5	5	4.08	1	2	2	600	2	2	36.9	0	1.16519	1.87146	1.6552	1.77152	1.751	1.12404	0.155261	2.09619	-0.245829	2.39722	1.37053	2.25167	1.67461	0.115872	2.15526	2.1294	121	8	78	23	0.5	8.55
101682	2	45	3	4	2.61	1	1	1	420	2	2	45.4	0	1.16633	1.78034	1.61021	2.5006	1.85348	0.786837	1.14283	1.73434	-0.270541	2.55885	1.22185	2.32347	1.93633	0.244914	2.35072	2.34481	66	8.4	49	33	0.2	3.42
80741	1	51	2	2	1.61	1	2	2	480	2	2	33.3	0	1.16644	1.97038	0.946754	1.70087	1.36934	0.392175	0.576885	1.80811	0.290157	2.08628	1.27141	2.52025	2.04528	0.60206	1.89526	2.12195	182	8.4	82	38	0.8	13.68
96186	1	45	4	5	3.4	1	1	2	720	2	3	40	0	1.16653	1.89427	1.39487	1.43754	1.02129	0.510707	0.443086	1.79105	-0.0893381	2.28998	0.984448	2.06098	1.76933	0.041591	2.21966	1.97299	199	5.3	70	21	0.5	8.55
75260	2	20	5	4	3.22	5	2	2	240	2	2	28.5	0	1.1668	2.26136	1.59511	1.97881	2.31627	0.601197	1.10103	2.24402	-0.181292	2.37675	1.48622	2.65014	2.18743	0.755754	2.45351	2.27621	126	11.5	46	7	0.3	5.13
71095	1	31	3	5	5	1	1	2	600	2	2	27.3	0	1.16717	2.23386	1.74084	2.18656	1.76561	0.952473	0.487587	1.84961	0.0355762	2.54708	1.77372	2.20511	1.98381	0.656729	2.0232	2.55008	164	7.1	57	16	1.3	22.23
97138	2	47	3	3	0.96	3	1	2	180	2	2	22.8	0	1.16749	1.72476	1.70907	2.52543	1.96821	0.826456	1.07918	2.29975	0.433252	2.59885	2.65378	2.91568	2.05735	0.483881	2.2747	2.24956	170	4.8	60	9	0.5	8.55
100429	1	33	1	1	0.04	1	1	2	60	2	2	30.1	0	1.16782	2.12494	1.97179	1.8593	2.17518	0.702235	1.58606	2.19305	-0.00274004	2.59239	1.86306	2.59309	2.09086	0.909193	2.25345	2.50103	159	7.9	109	17	0.3	5.13
70000	2	59	4	3	1.34	3	1	2	240	2	2	29.6	0	1.16879	1.89163	1.46489	2.00895	2.15381	1.8451	1.0036	2.19843	0.168792	2.47409	1.19382	2.56526	2.83727	1.02291	2.53834	2.43603	24	4.4	74	13	0.6	10.26
80073	2	57	5	5	3.22	1	2	2	360	2	2	23.9	0	1.16879	1.89625	1.38471	2.13434	2.41148	0.818446	0.549208	2.07004	0.562788	2.47833	1.19382	2.3633	1.9502	1.3749	2.43069	2.37642	24	6.9	73	11	0.4	6.84
87437	1	43	5	5	5	1	2	2	480	2	2	27	0	1.16879	2.04792	1.87747	1.50853	1.64509	0.839897	1.34324	2.20412	0.168792	2.53466	2.67287	2.92082	2.35379	0.247155	2.51797	2.32136	24	6.3	81	18	0.8	13.68
87447	2	37	2	5	4.86	1	2	2	120	2	2	18.1	0	1.16931	2.45995	1.39996	2.31347	2.17676	0.868959	0.29595	1.35554	-0.0844652	2.36173	0.940563	1.94632	1.88505	0.273943	2.1887	2.24906	43	5.2	39	10	0.7	11.97
69250	2	56	4	5	2.97	2	2	1	180	2	1	34.1	0	1.16964	2.21876	1.47968	1.98435	2.46544	1.18747	1.09305	2.39253	0.102258	2.70432	1.48725	2.75106	2.22338	0.746951	2.21876	2.52095	113	6.4	75	31	0.5	8.55
101359	2	52	1	2	1.52	1	1	2	120	2	2	31.3	0	1.17067	1.86896	2.00502	2.04414	1.97932	0.976126	1.44571	1.90561	-0.0844652	2.60708	1.40792	2.37513	2.09081	0.809011	2.20601	2.47712	43	9.1	97	24	0.2	3.42
94848	2	32	2	4	2.65	1	1	2	480	2	2	29	0	1.1707	1.68987	1.5721	2.13448	2.25348	0.882503	0.286307	1.77112	-0.0299632	2.48033	1.92274	2.43315	2.13212	0.907093	2.17286	2.44601	135	7	131	30	0.3	5.13
99659	2	41	5	3	1.49	1	1	2	60	2	2	24.6	0	1.17095	1.83326	1.51929	2.00659	2.25242	1.70405	1.46503	1.80777	0.200915	2.49383	1.31855	2.47025	2.18117	0.577086	2.34009	2.50674	85	8.6	43	14	0.6	10.26
102482	1	36	3	5	5	1	1	2	720	2	2	32.8	0	1.17135	2.02167	1.46965	1.59493	1.35241	0.577118	0.692867	1.70499	0.193901	2.41107	1.07068	2.20664	2.16032	0.688751	2.22507	2.20538	215	4.7	41	22	0.4	6.84
90713	1	30	1	5	2.53	5	1	2	660	2	2	28.9	0	1.17145	1.98352	1.63593	1.60723	1.46224	0.289323	0.58857	1.89316	0.0799506	2.20006	2.24567	1.93536	1.98111	0.263661	2.0181	2.07415	188	9.3	53	20	0.7	11.97
92338	2	27	5	5	0.68	5	1	2	480	2	2	25.3	0	1.17274	1.78231	1.57625	2.02985	2.23968	0.888223	1.32142	1.98123	0.054112	2.52204	1.59786	2.72016	2.18052	-0.0886375	2.37742	2.21239	52	5.8	55	14	0.7	11.97
64048	2	54	3	4	3.67	3	1	1	900	2	2	26.2	0	1.17296	1.77592	1.50306	2.15417	2.5709	0.258969	0.5175	2.11033	0.339375	2.48812	1.32063	2.30103	1.75763	0.957939	2.00794	2.2943	65	6.6	84	14	0.5	8.55
83286	2	24	1	4	1.27	5	2	2	900	2	2	21.5	0	1.17332	1.93121	1.81694	1.61299	1.72527	0.626922	-0.0345316	1.66143	0.111596	2.31598	2.45924	2.23061	2.27832	1.06178	2.2497	2.27245	157	9.9	32	8	0.6	10.26
88112	1	35	3	4	0.74	1	1	2	420	2	2	24.1	0	1.17399	2.15238	1.65623	1.98506	1.62604	0.375995	1.099	1.57612	-0.103783	2.37688	1.6708	2.24274	1.68835	0.418029	2.04387	2.26495	207	8.2	59	14	0.7	11.97
77578	1	45	1	2	1.5	1	1	2	480	2	2	30	0	1.17609	1.7622	1.60044	2.22314	2.23083	1.3185	1.15393	2.00323	0.376686	2.35862	1.43874	2.61875	2.12575	0.670855	2.28954	3.06042	134	7.1	54	67	1	17.1
62288	1	29	3	4	2.24	5	1	2	300	2	2	20.1	0	1.17609	1.86034	1.43187	1.81082	1.84022	0.747703	0.853736	2.04994	-0.257177	2.29762	1.8293	2.73665	1.85658	0.481622	2.09528	2.31767	64	4.1	39	12	0.7	11.97
96899	1	21	4	2	2.79	5	1	2	300	2	2	25.5	0	1.17609	1.92082	1.59006	1.57625	1.37742	0.793199	-0.263706	1.65197	-0.0758533	2.34845	1.17609	2.31608	1.82391	0.291175	2.25712	2.02436	156	5.9	80	16	0.4	6.84
78207	2	41	3	4	0.78	3	1	2	300	2	2	22.4	0	1.17609	1.95424	1.79657	1.91009	2.29667	0.78746	0.544068	1.8791	0.307496	2.50243	1.33041	2.44091	2.12057	0.767156	2.24551	2.22272	100	8.3	103	10	0.5	8.55
62202	1	36	1	2	2.83	1	1	2	180	2	2	24.7	0	1.17609	2.04977	2.19826	2.31326	2.07398	1.05527	0.574031	1.69398	1.62103	2.58141	1.42207	2.20218	2.19629	0.621028	2.14834	2.59265	140	6.2	83	55	1.1	18.81
89616	2	56	1	4	2.74	5	1	2	240	2	2	33.7	0	1.17609	2.28902	2.25086	2.67711	2.30886	0.517316	-0.111974	1.82843	0.0116858	2.55189	1.18392	2.23964	2.07255	0.393176	2.26824	2.17079	110	4.1	134	459	0.6	10.26
64147	2	34	1	1	0.51	6	2	2	180	2	2	25.5	0	1.17666	1.78797	1.74727	1.82899	2.5477	0.898811	0.221849	1.50991	0.39964	2.40302	1.32181	2.01834	2.37161	0.632874	2.42597	2.14491	51	6.6	51	11	0.6	10.26
81084	2	26	2	3	3.79	5	1	2	480	2	2	27.2	0	1.17815	1.91833	2.0607	2.02119	2.21181	0.925754	0.724861	2.0442	0.559736	2.59265	1.67144	2.32809	2.37239	0.974446	2.36038	2.34663	140	7.1	72	8	0.3	5.13
99817	2	57	4	4	3.37	1	2	2	300	2	2	26.5	0	1.18039	1.7155	1.85426	2.13535	2.16956	1.50737	0.437561	2.01277	0.00322897	2.78618	1.33229	2.24581	1.85244	1.00643	2.17393	2.65032	134	4.5	72	21	0.3	5.13
102638	2	26	3	5	3.32	5	1	2	240	2	2	22.3	0	1.18184	1.80072	1.61909	2.08991	2.49831	0.943989	0.187521	1.87274	0.322219	2.52114	1.13988	2.15836	2.10721	0.460898	2.35984	2.28556	100	10.5	45	18	0.6	10.26
85588	1	25	5	5	2.95	5	1	2	540	2	2	19.4	0	1.18197	1.77152	1.60206	1.47049	1.84085	1.31127	1.17079	1.82341	-0.0944494	2.44645	2.09055	2.30982	1.95969	0.714482	2.22754	2.13397	44	5	62	16	1.1	18.81
97150	1	58	4	3	1.86	1	1	1	180	2	2	28	0	1.182	1.86095	1.01558	1.46777	2.0828	0.962752	-0.411025	1.78989	-0.368705	2.17938	0.991994	2.07786	2.1036	0.298045	2.16062	2.0828	219	5.5	69	81	0.7	11.97
97967	2	40	1	4	4.93	1	1	2	180	2	2	27.3	0	1.1831	1.66368	2.1053	2.40944	2.25202	0.849614	1.86794	1.85704	-0.00532883	2.58312	1.60993	2.23386	1.97268	0.484126	2.19678	2.2292	164	5	72	19	0.5	8.55
101867	2	22	2	4	1.79	6	1	2	480	2	2	32.3	1	1.1831	1.8121	1.73259	1.78689	2.48931	1.05746	0.210038	1.96471	0.537973	2.42861	1.14309	2.33661	2.12758	0.729639	2.14309	2.42464	82	9.7	83	12	0.5	8.55
91788	2	42	1	5	2.82	1	1	2	240	2	2	38.4	0	1.18364	2.24629	1.6324	2.18364	2.22413	1.10745	1.00379	1.98842	0.200774	2.60301	1.54516	2.64896	2.18114	0.527426	2.38714	2.32691	114	12.3	58	28	0.3	5.13
73716	1	25	3	5	4.35	5	1	2	180	2	2	26.3	0	1.18433	2.14506	1.16428	1.88978	2.39191	0.635669	-0.31113	1.23657	-0.0702875	2.18433	0.941294	1.84581	2.2097	0.603306	2.36798	2.2035	174	5.6	66	7	0.6	10.26
66925	2	23	3	5	0.46	5	1	2	240	2	2	22	0	1.18656	2.67277	1.74036	2.35803	2.30367	0.42663	0.395816	1.95892	0.150644	2.49273	1.25937	1.88896	2.29031	0.341459	2.50943	2.22291	82	6.6	30	6	0.5	8.55
98778	1	42	5	5	4.17	1	1	2	360	2	2	21.5	0	1.18728	1.39109	1.61873	2.10217	1.95842	0.928307	0.567691	2.00934	0.187275	2.28468	1.37626	2.01118	1.56769	0.472693	2.42289	2.08852	23	4.4	69	14	0.7	11.97
95581	2	44	5	3	1.56	1	2	2	360	2	2	26.4	0	1.18728	1.65531	1.4815	2.17483	2.36337	0.778151	0.567691	1.75222	0.187275	2.31861	1.2123	2.39186	1.98266	0.731694	2.1885	2.15016	23	8.4	63	22	0.3	5.13
99583	2	23	3	5	1.07	5	1	2	120	2	2	20.5	0	1.18728	1.79964	1.38413	2.18481	2.14206	0.866159	0.567691	1.33024	0.187275	2.33724	1.2123	2.2053	2.13933	0.473963	2.24033	2.26768	23	6.9	55	9	0.5	8.55
92567	2	51	5	2	1.03	5	2	2	300	2	2	22.5	0	1.18728	1.80263	1.81436	1.69135	2.37705	0.755543	0.567691	1.77181	0.187275	2.37387	2.00749	2.30852	2.13103	0.265638	2.34924	2.14882	23	4.6	61	24	0.8	13.68
69065	1	28	5	5	2.75	6	1	2	420	2	2	22.3	0	1.18728	1.86616	1.38724	1.28468	1.66358	1.39032	0.950026	1.82579	0.187275	2.29245	1.62905	2.58374	1.95003	0.738643	2.02388	2.19698	23	6.4	60	12	0.7	11.97
96766	2	52	4	4	0.59	2	1	2	600	2	2	35.2	0	1.18739	1.93238	1.41575	1.81832	2.22507	0.195835	0.797895	1.88241	-0.0844652	2.27448	1.53972	2.31641	2.22926	0.31052	2.12088	1.97825	43	8.3	84	8	0.3	5.13
101879	2	56	1	4	4.23	5	1	2	300	2	2	24.3	0	1.18759	2.08986	1.31333	1.727	2.09791	0.341514	0.571026	1.6722	-0.390516	2.60702	1.12118	1.91661	1.83133	0.723239	2.33694	2.13236	87	8.3	83	41	1.2	20.52
79284	2	34	2	3	0.73	3	2	2	840	2	2	50.1	0	1.18808	1.92805	1.52618	2.21314	1.57381	0.100213	-0.187852	1.35549	0	2.26475	0.993318	1.8744	1.9831	0.343627	1.96909	2.04708	131	9.9	75	8	0.3	5.13
65742	1	30	1	3	5	5	1	2	120	2	2	23.7	1	1.18837	2.06894	1.25683	1.86403	1.79495	0.716362	1.15373	2.23017	0.095975	2.33146	1.46368	2.49764	1.96348	0.57122	2.01604	2.36997	186	8.6	71	45	0.9	15.39
95414	1	27	1	2	0.01	1	1	2	180	2	2	29.4	0	1.18868	1.74955	1.86385	1.9149	1.70025	0.620809	1.46196	2.16749	-0.0668404	2.65885	1.40804	2.23568	1.68071	1.03965	1.95211	2.09946	68	6.1	94	26	0.5	8.55
80474	2	20	2	4	1.58	5	2	2	300	2	2	23	0	1.18916	1.94407	1.43867	1.79298	2.02803	0.507968	-0.173385	1.44065	0.948168	2.23679	1.27107	1.95625	1.84768	0.443915	2.08219	2.41358	240	9.3	67	10	1.1	18.81
83969	2	21	3	4	2.01	1	1	2	720	2	2	35.2	0	1.19006	1.93588	1.56736	1.69153	2.52203	0.436485	1.01943	2.1228	-0.0947863	2.49109	1.37641	2.3704	2.1185	0.310853	2.23855	2.90873	153	8.4	74	17	0.9	15.39
94385	2	48	5	1	2.45	1	1	2	240	2	2	26.4	0	1.19204	1.74515	1.57867	2.14156	2.26689	0.774606	1.36494	1.88415	0.295701	2.44942	1.37578	2.49713	2.21588	1.22858	2.30209	2.16392	205	5.1	72	10	0.2	3.42
89577	1	38	5	5	5	1	1	2	360	2	2	24	0	1.19246	1.66531	1.37528	2.21142	1.80664	0.532344	0.680934	1.6491	0.153427	2.44399	1.94515	2.50331	2.05197	0.628822	2.17066	2.56159	59	4.9	38	14	1.3	22.23
70774	2	49	4	3	0.95	5	1	2	300	2	2	32.9	0	1.19256	2.00314	2.15679	2.28337	2.10809	1.82814	0.261521	2.12494	1.70769	2.43066	1.59332	2.29787	1.90934	1.03621	2.14568	2.45119	138	6.4	66	25	0.6	10.26
92762	2	47	5	5	5	1	2	2	600	2	2	31.1	0	1.19276	1.95424	1.98266	2.03708	2.03272	1.0831	1.16783	2.10217	0.444452	2.52193	2.07681	2.71015	2.46435	0.943624	2.51043	2.34584	46	12.1	63	15	0.2	3.42
90980	2	38	4	3	0.52	5	1	1	240	2	2	26.2	0	1.19289	2.07684	1.76391	1.82039	2.61867	0.719937	1.78739	2.55069	0.635743	2.32928	1.73909	2.99056	2.02715	0.89484	1.91518	2.09784	186	9.5	53	27	0.5	8.55
88944	2	20	4	4	3.55	5	1	2	240	2	2	24.4	0	1.19361	2.1209	2.09151	1.9335	1.88391	0.75048	-0.0572267	2.05056	0.207125	2.38155	1.18494	2.07604	2.13684	0.461658	2.27336	2.12894	162	4.6	56	12	0.4	6.84
77414	1	32	1	2	1.27	1	1	2	180	2	2	40.2	0	1.19438	1.92777	1.83956	2.02385	2.33794	0.795319	1.39372	2.46887	0.159431	2.37345	1.62258	2.45189	1.94797	0.931884	1.87225	2.249	124	7	75	33	0.5	8.55
85159	2	31	4	3	2.23	1	1	2	240	2	2	23.3	0	1.19514	1.64703	1.95861	1.53839	2.04851	0.794931	1.16812	1.74536	-0.191359	2.42399	1.98062	2.17186	2.39318	0.487524	2.47182	2.17292	55	6.2	45	14	0.5	8.55
82189	1	30	5	5	5	1	2	2	720	2	2	22.7	0	1.19514	2.10844	2.11394	1.72946	2.01779	0.834825	0.729459	2.12652	0.0772027	2.42695	1.29706	3.08636	2.19262	0.968907	1.75518	2.67959	55	6.9	54	15	1	17.1
99435	1	20	2	3	0.17	5	1	2	480	2	2	24.1	0	1.19629	1.46168	1.81004	1.73469	1.29896	0.976634	0.472965	1.82017	-0.472186	2.43971	1.73848	2.25984	1.86247	0.464532	2.17194	2.11235	105	6.8	125	19	1.4	23.94
102768	1	49	3	5	5	1	1	1	600	2	2	32.1	0	1.19629	2.11598	1.7231	2.51528	1.76465	0.568681	0.415314	1.98282	-0.113855	2.7231	1.09156	2.08796	2.18775	0.753849	2.44334	2.26645	98	7.1	59	26	0.3	5.13
80261	2	38	5	5	4.35	1	2	2	720	2	2	23.3	0	1.19678	1.88415	1.83747	2.62777	2.97605	0.8991	2.07385	1.9288	0.936219	2.378	0.961247	3.21973	1.31664	1.20807	2.16753	2.6151	41	5.9	36	6	0.8	13.68
74549	2	55	5	4	3.58	1	2	2	480	2	1	21.6	0	1.19904	2.03117	1.75124	2.0607	2.48875	0.881743	1.73202	2.64643	0.51882	2.56105	2.09081	3.17944	2.36435	0.912457	2.53237	2.74945	86	10.2	54	43	0.5	8.55
102202	2	23	5	4	2.29	5	1	2	300	2	2	21.4	0	1.2	1.86679	1.24885	1.99173	1.78313	0.466989	0.379528	1.23157	-0.180208	2.24576	0.909193	2.08864	1.8072	0.177001	2.22997	2.07964	159	6.5	51	10	0.8	13.68
64548	2	59	5	5	0.24	2	2	2	480	2	2	27.2	0	1.20036	1.79528	1.75333	2.12494	1.90744	0.746222	0.670075	2.25081	0.460154	2.50139	1.5376	2.42784	2.06908	0.65043	2.22185	2.21277	87	5.4	101	8	0.7	11.97
70213	1	35	3	4	3.15	1	1	2	240	2	2	28.2	0	1.20036	2.50795	1.70195	1.86394	1.58449	0.400925	0.115094	1.83251	0.921417	2.42746	1.08905	2.08167	2.09149	0.648865	2.17908	1.95921	145	4.3	68	22	0.7	11.97
86144	1	25	4	5	1.26	5	1	2	300	2	2	29.8	0	1.20091	1.98557	1.62554	1.39737	1.34423	0.54285	0.786584	1.44777	-0.279976	2.34551	1.19733	2.0483	2.1597	0.400769	2.19006	2.11416	153	4.7	52	14	0.7	11.97
86882	2	41	1	1	2.74	6	1	2	30	2	1	37.1	0	1.20107	2.07099	1.51962	2.4285	2.52812	0.758077	0.303055	2.08789	-0.252683	2.65636	1.95649	2.48383	2.09772	0.710189	2.39875	2.7602	107	8.4	76	38	0.6	10.26
76028	2	57	4	1	1.42	5	2	2	300	2	2	24.9	0	1.20178	2.1107	1.33037	1.94744	1.7073	1.18685	0.633577	1.8653	0.095975	2.17453	1.16824	2.06894	2.01334	0.448158	2.35166	1.96247	93	5.6	89	36	0.6	10.26
98657	1	55	2	4	5	1	1	2	480	2	2	26.4	0	1.20287	1.71842	1.44858	1.70029	1.20287	0.409068	0.204948	1.72283	-0.231345	2.44621	1.46706	2.20287	1.86726	0.513157	2.23491	2.15224	131	7.9	79	73	2	34.2
90610	2	43	4	5	3.72	1	1	1	480	2	2	27.7	0	1.20318	1.93118	1.52661	2.14773	2.04275	1.75509	1.6759	1.96897	0.0853767	2.36042	1.72933	2.82428	2.2278	-0.136062	2.45668	2.40389	58	6	93	109	0.2	3.42
87636	2	42	4	4	1.23	1	2	2	120	2	2	43.7	0	1.20505	1.97496	1.60018	1.93118	1.85982	1.36771	0.0307114	1.852	-0.12245	2.38192	1.08936	2.31936	1.96695	0.609024	2.15696	2.03935	232	5.8	65	15	0.4	6.84
95323	1	21	5	4	3.82	5	2	2	240	2	2	20.4	0	1.20565	1.80292	1.40642	1.35557	1.46889	0.12187	0.659287	2.0725	-0.114862	2.25255	1.23153	2.31606	1.76153	0.161579	2.12002	1.92762	71	8.5	83	8	0.5	8.55
102383	2	26	1	3	0.58	5	2	2	150	2	2	24.6	0	1.20658	1.691	1.366	1.8644	1.97772	0.467137	0.586996	1.54463	0.206581	2.34511	1.23161	1.62137	1.587	0.284943	2.34511	2.17609	22	4.5	63	5	0.1	1.71
65863	2	33	5	5	4.59	5	2	2	480	2	2	19.7	0	1.20658	1.8644	1.35828	2.16946	2.26072	0.661899	1.45276	1.69897	0.369385	2.31175	1.23161	2.29905	2.00197	0.284943	1.587	2.19033	22	8.9	58	11	0.9	15.39
79153	2	29	1	4	0.71	5	1	2	780	2	2	33	0	1.20658	2.11998	1.61037	1.89813	2.63439	0.633927	0.586996	1.60746	0.206581	2.32689	1.49263	1.96933	2.2004	0.518514	2.41345	1.97564	22	8	59	21	0.7	11.97
62772	2	46	1	5	5	5	1	1	480	2	3	38.1	1	1.20844	2.10449	1.29226	2.45332	2.60032	0.462997	0.489677	1.80291	0.279667	2.57703	1.31973	2.46776	2.15106	0.548512	2.35641	2.30449	125	10.4	72	28	0.5	8.55
99577	2	27	3	5	5	1	1	2	300	2	2	30.5	0	1.20952	1.78817	1.97004	2.01143	2.35666	1.04922	1.3411	1.79286	1.18752	2.40937	1.43881	2.21836	2.1894	0.840942	2.02257	2.45025	150	9.9	56	25	0.3	5.13
86592	1	28	4	4	4.37	5	1	1	120	2	2	34.9	0	1.2097	1.93785	1.80711	2.08579	2.2035	0.681657	0.435229	1.91235	0.734423	2.18759	2.28059	2.15039	2.19402	0.568337	2.13966	2.08579	87	11.2	44	37	0.5	8.55
74005	1	23	3	4	1.2	5	1	2	480	2	2	20.7	0	1.20981	1.99316	2.11551	2.13707	1.80128	0.718865	-0.0860207	1.59608	1.56024	2.41589	1.22523	1.94201	2.02633	0.784885	2.2775	2.30441	256	9.3	41	20	0.9	15.39
87225	1	35	3	2	1.64	5	2	2	480	2	2	28.9	0	1.21073	2.42801	1.72288	1.76002	2.77678	0.808479	1.00892	2.07644	-0.175273	2.57239	2.36563	3.03084	2.14904	0.838017	2.31315	2.2428	53	9.9	61	11	0.3	5.13
65237	2	25	3	5	0.27	6	1	1	120	2	2	27.2	0	1.21181	2.41497	1.75333	2.42752	2.49864	0.944483	0.371508	2.20926	0.188326	2.5141	1.56427	2.44419	2.29687	0.655504	2.52659	2.34242	105	9.1	55	15	0.9	15.39
97356	2	29	1	3	1.25	5	1	2	240	2	2	35.7	1	1.21189	1.71995	2.05462	2.18932	2.22274	0.521084	0.314258	1.57074	-0.437768	2.47111	1.16552	2.12044	1.88187	0.339564	2.05065	2.19507	97	10.1	85	13	0.4	6.84
94879	2	48	5	4	4.08	1	1	1	660	2	2	32.3	0	1.21287	1.8011	1.82592	2.19131	1.29081	1.07918	0.5273	1.88241	-0.271741	2.31298	1.24505	2.00801	1.79141	0.324617	1.9939	1.89801	215	5.8	71	10	0.5	8.55
74938	2	52	1	4	5	1	1	2	720	2	2	27.1	0	1.21346	2.19216	1.47838	2.31951	2.07918	1.78066	0.783158	1.79603	0.0728411	2.42502	1.4017	2.13796	2.14342	0.565643	2.33724	2.3407	115	6.4	47	26	0.6	10.26
89553	1	55	3	3	5	1	1	2	360	2	2	29.2	0	1.2138	2.02557	1.52217	1.83998	1.23998	1.58389	0.144089	1.78521	-0.236327	2.29385	1.02221	2.19148	1.92648	-0.157964	2.22751	2.01607	61	7.7	80	32	0.2	3.42
73585	1	28	5	4	2.26	1	1	2	480	2	2	30.1	0	1.21484	1.9345	1.14301	2.21748	2.50243	0.735599	0.214844	2	0.346353	2.10721	0.985875	2.31806	2.16137	0.617	2.34635	2.19866	100	6.8	79	15	0.9	15.39
79365	1	29	4	4	2.74	5	1	2	180	2	2	33.2	0	1.21748	2.43136	1.82193	1.82784	1.62231	1.30103	1.5137	2.03779	0.0359752	2.24975	1.3361	2.40809	2.00393	0.607942	2.1954	2.16273	220	7.5	68	32	0.5	8.55
90818	1	22	4	4	1.03	5	2	2	480	2	2	31.7	0	1.22045	2.01604	2.19289	1.88885	1.68134	0.627564	0.357853	2.02495	1.86403	2.34008	1.29986	2.25553	2.02934	1.06494	2.15862	2.32488	186	7	52	17	0.5	8.55
66544	2	37	4	3	2.36	4	1	2	540	2	2	26.7	0	1.22185	1.95707	1.61979	1.95754	2.31978	0.908905	0.957072	1.81487	0.170377	2.31978	1.3698	2.20888	2.25385	0.73491	2.11525	2.31568	102	7.6	61	21	0.7	11.97
97485	2	33	3	5	5	1	1	1	600	2	2	23.5	0	1.22257	2.06023	1.90933	2.2694	2.29196	1.17729	2.01064	2.24355	-0.0335673	2.61532	1.75795	2.29561	2.20052	0.791696	2.49125	2.27705	121	5.4	60	15	1.3	22.23
78464	2	26	3	4	1.65	5	1	2	720	2	2	21.3	0	1.22355	2.10854	2.07004	1.77033	2.41913	0.648011	0.181231	2.37892	0.235438	2.27712	1.16879	2.95596	2.06339	0.727483	2.20942	2.48986	56	6.4	58	13	0.4	6.84
94660	2	40	1	4	5	1	1	2	600	2	2	32.7	0	1.22394	1.71991	2.27125	2.14911	2.5058	1.08092	1.4263	2.19819	0.198193	2.59281	1.34927	2.60791	2.29577	1.08739	2.22237	2.22237	166	6.3	94	8	0.3	5.13
97364	2	33	5	2	1.02	1	1	2	180	2	2	21.5	0	1.22464	2.01717	1.81183	2.0007	2.50427	0.739087	1.89424	2.01243	-0.00140321	2.55786	2.1177	3.06009	2.30798	1.03303	2.27207	2.97846	62	7.6	79	10	0.2	3.42
96616	1	51	5	3	4.52	1	1	1	60	2	2	25.1	0	1.226	1.82682	1.50016	1.62245	2.09356	0.848071	1.25943	1.8415	0.0203932	2.22101	1.29683	2.33899	1.90361	0.698134	2.10354	2.1133	104	7.5	102	32	0.4	6.84
93814	2	41	4	5	5	1	1	2	120	2	2	27.8	0	1.22613	1.84571	1.74773	2.24853	2.40898	1	1.5999	2.23872	0.218395	2.61685	1.33414	2.54956	1.84078	0.666851	2.23872	2.163	101	6.9	51	10	0.7	11.97
93092	1	28	5	5	5	5	1	2	720	2	2	28.3	0	1.2264	1.84881	2.04347	1.83567	1.99342	0.876148	-0.194433	2.14566	-0.223485	2.43124	0.976519	2.57858	1.91754	0.245364	2.10146	2.06084	133	8.3	44	34	0.8	13.68
82788	1	43	5	5	5	1	1	2	540	2	2	21.4	0	1.22678	1.4306	1.87644	1.95881	1.92082	0.808114	0.947294	2.04327	0.469471	2.42286	1.63873	2.60822	1.6072	0.64673	2.17471	2.41972	21	6.8	57	19	1	17.1
101107	2	44	1	1	1.58	1	2	2	120	2	2	27.6	0	1.22678	1.8451	2.02609	2.31326	2.76057	1.04514	1.4427	2.10753	0.226784	2.5776	1.45157	2.29583	2.20022	0.305147	2.65413	2.18021	21	4.2	191	33	0.4	6.84
87875	1	27	3	5	5	6	1	2	780	2	2	39	1	1.22678	1.95653	1.90567	1.95653	1.90309	0.690618	0.925754	1.92575	0.226784	2.56764	1.25181	2.48936	2.07398	1.23529	2.18966	2.41497	21	9.2	64	36	0.7	11.97
100428	2	29	3	4	2.89	5	1	2	540	2	2	30.3	0	1.22678	2.16774	1.67778	2.19761	2.39794	1.83007	0.853872	1.78499	0.226784	2.63057	2.57486	2.49864	2.33484	0.848042	2.42597	2.46097	21	8.9	79	14	0.1	1.71
68917	1	33	3	5	2.44	1	1	2	660	2	2	35.7	0	1.22716	1.86225	1.73115	2.30821	1.82056	0.932682	1.15401	2.3651	0.303251	2.36462	1.40457	2.29146	1.93398	0.696737	2.14374	2.04341	39	6.1	71	27	0.6	10.26
96392	2	28	1	3	3.52	1	1	2	480	2	2	30.3	0	1.22768	1.67484	1.86397	1.88588	2.04086	0.684651	0.574813	1.77422	-0.320228	2.56374	1.01044	2.27065	2.16819	0.584087	2.20995	2.09266	74	11.5	85	16	0.2	3.42
88699	2	42	1	1	0.61	1	2	2	40	2	2	36.2	0	1.22784	1.97941	1.77949	1.74473	2.24304	0.528869	0.895995	1.928	-0.217182	2.33857	1.23726	2.73	2.08879	0.527678	2.23375	2.16934	216	9.3	71	18	0.2	3.42
68769	2	56	5	5	5	1	2	2	60	2	2	23	0	1.22824	1.80078	1.76454	2.34679	2.34437	1.19872	1.68035	2.46443	0.738898	2.5164	2.31423	2.91434	2.19189	0.991882	2.52608	2.38818	81	4.6	91	12	0.7	11.97
93482	1	29	4	3	1.22	5	1	1	60	2	2	26.4	0	1.22854	2.20583	2.21506	2.25361	2.23367	1.01952	-0.236228	2.17858	2.0939	2.44653	1.71127	2.97693	2.21658	1.02662	2.33694	2.71369	348	7	60	55	0.9	15.39
63265	2	28	4	5	0	6	2	2	300	2	2	23.4	0	1.22927	2.15039	1.34151	2.22185	2.35933	0.624555	0.896171	2.05612	0.0147233	2.34716	1.33232	2.0939	2.08167	0.686307	2.38063	2.17941	174	4.9	60	18	0.7	11.97
81789	1	39	3	3	0.76	5	1	1	480	2	2	29.2	0	1.23045	2.03285	1.52039	2.01223	0.879178	0.971143	0.452662	2.11632	0.326628	2.5682	1.60592	2.40775	1.95078	0.539614	2.16984	2.28844	140	6.1	36	65	0.6	10.26
86461	2	31	2	4	1.89	1	1	2	420	2	2	37.4	0	1.23182	2.04069	1.93215	1.97609	2.31627	0.482261	0.980166	1.68478	-0.115225	2.50223	1.43508	2.34348	2.05799	0.297135	2.18883	2.54628	112	9.1	60	37	0.5	8.55
96865	2	28	4	4	1.13	6	1	1	240	2	2	22.7	0	1.23195	1.78971	1.23568	2.01691	1.48764	-0.000639138	0.09691	1.24667	0.580791	2.2574	0.943465	1.90389	1.67937	0.328859	2.05791	2.16749	68	7.2	34	42	0.6	10.26
88047	2	29	1	3	1.49	5	1	1	480	2	2	27.6	0	1.23203	1.81272	1.61535	2.7459	2.20687	0.841932	0.536644	1.80124	0.931004	2.5755	1.15343	2.27447	2.4033	0.718638	2.55206	2.2679	177	9.6	55	14	0.4	6.84
74144	1	51	1	1	3.79	1	1	1	240	2	2	31.1	0	1.23211	2.97122	1.74633	2.6137	2.1468	1.13312	-0.0343689	2.21519	0.0448123	2.89294	1.55473	2.19155	2.42715	0.831397	2.82579	2.45119	92	5.9	52	27	0.8	13.68
82060	2	25	4	3	1.91	5	1	2	600	2	2	27.7	0	1.23215	2.21367	1.35197	2.2276	2.46933	1.26795	0.69314	1.92885	1.34766	2.35962	0.81217	2.27621	2.1894	0.590817	2.16633	2.10418	225	5	89	17	0.7	11.97
97580	1	26	1	4	2.99	5	1	1	360	2	2	25.6	0	1.23469	1.93534	1.94035	2.25928	2.22054	0.659599	1.33912	2.55023	1.04597	2.3457	3.08754	2.94612	2.20907	0.420506	2.40654	2.16879	60	6.8	67	29	0.4	6.84
94530	1	22	4	4	3.4	5	1	2	300	2	2	26.1	0	1.23592	1.74268	2.1198	2.01834	1.32666	0.707403	0.446549	1.80029	0.581573	2.38233	1.85353	2.14	1.96637	0.239864	2.10668	1.96637	255	5.8	54	21	0.7	11.97
69339	1	22	1	1	1.09	6	1	2	120	2	2	24.6	0	1.23657	2.61895	1.92142	1.5983	1.56536	0.773635	1.07918	1.69172	0.0454579	2.31285	1.60206	2.09149	2.02615	0.425219	2.10345	2.03453	145	5.5	67	19	0.7	11.97
95469	1	28	3	5	2.18	5	1	1	540	2	2	18.7	0	1.23769	1.90464	1.63634	2.2156	1.71361	1.20798	1.00062	1.7504	0.412581	2.39043	1.56144	2.56988	2.04755	0.544068	2.41258	2.18833	70	4.2	61	12	0.7	11.97
91887	2	28	1	3	0.67	6	2	2	180	2	2	48.6	0	1.23917	2.21741	1.60512	1.75635	2.27447	0.969511	1.24199	1.80511	0.119383	2.40908	1.37939	2.39745	2.01684	0.521404	2.31787	2.47794	177	8.5	79	23	0.8	13.68
92905	1	34	3	3	1.76	1	1	2	240	2	2	30.1	0	1.23928	2.29444	1.52025	1.96741	1.46831	0.986718	0.82911	1.80108	-0.0865692	2.62808	1.12231	2.09165	2.5638	0.54182	2.56806	2.29044	166	5.8	38	17	0.7	11.97
69825	2	43	3	5	5	1	1	2	300	2	2	23.7	0	1.23964	2.04259	1.12691	1.38674	2.49852	1.72452	1.21065	1.98528	0.411926	2.73191	1.53839	2.76024	2.48149	0.739165	2.32844	2.908	33	4.9	62	64	0.6	10.26
80578	1	44	3	5	3.55	1	1	2	480	2	2	30	0	1.24007	1.87021	1.55284	2.17952	2.03572	0.812913	0.691671	1.97772	0.176091	2.46311	1.24007	2.18631	2.15127	0.734686	2.2932	2.24304	84	8.9	58	8	0.8	13.68
99370	2	48	4	4	1.18	3	1	1	600	2	2	38.5	0	1.24063	2.18948	1.61214	1.99517	2.52623	1.25287	0.832227	2.01183	0.750922	2.38873	1.35192	2.11707	2.22946	0.505749	2.34329	2.22946	181	6.4	71	45	0.2	3.42
75745	2	44	5	5	1.82	1	1	2	300	2	2	24.9	0	1.24119	2.06014	1.6411	1.95947	2.4655	1.47135	0.597739	1.96416	0.0675606	2.70664	1.31582	2.38307	1.8955	0.901475	2.41065	2.44747	101	8.3	44	18	0.4	6.84
95123	2	50	2	5	5	3	1	2	480	2	3	35.2	0	1.2414	2.00849	1.22299	2.26994	2.06367	0.935428	-0.252425	1.66139	0.236458	2.47137	1.1929	1.94526	2.25591	0.319216	2.3968	2.11262	152	7.9	102	16	0.2	3.42
94477	2	58	4	3	3.92	1	1	2	300	2	2	17.1	0	1.24216	1.90992	1.65117	1.82268	1.80771	0.950145	0.93691	1.94601	-0.0999792	2.38929	1.45409	2.12417	1.96697	0.269316	2.09174	2.16158	71	4.2	99	27	0.4	6.84
79389	1	55	3	4	2.9	1	2	2	360	2	2	32.6	0	1.24304	2.05612	1.85671	1.95258	2.59451	1.68836	0.216575	1.89601	0.0878304	2.46702	1.2344	2.30845	2.23874	0.738999	2.2473	3.31029	116	4.6	62	17	0.6	10.26
81427	1	52	1	1	0.42	6	1	2	20	2	2	26.3	0	1.24761	2.08715	1.72549	2.34859	2.06349	1.03846	0.848531	1.62075	0.170696	2.31488	1.39471	2.17609	2.06	0.621715	2.18929	2.37651	108	6.8	57	13	0.8	13.68
91529	2	43	5	5	5	1	1	2	180	2	2	22.6	0	1.24797	1.70329	1.86332	1.83569	2.35984	0.711807	0.883661	1.82607	0.247973	2.56585	1.56289	2.49485	2.08814	0.326336	2.36361	2.18041	20	5.9	54	22	0.6	10.26
90904	1	39	3	4	0.75	1	1	2	180	2	2	24.9	0	1.24797	1.84819	2.07918	2.19451	1.72428	0.78533	0.826075	1.75205	0.247973	2.47276	2.51388	2.26245	1.83251	0.478566	2.06819	2.25527	20	5.6	80	12	0.4	6.84
85361	2	43	1	1	1.38	1	2	1	120	2	2	24.5	0	1.24797	1.99344	1.59051	2.2492	2.56407	1.48501	0.628389	1.68664	0.440122	2.43136	1.273	2.27416	2.27875	0.326336	2.67532	2.3294	20	10.4	47	12	0.4	6.84
85409	1	31	2	4	2.64	5	1	2	360	2	2	39.6	0	1.249	1.86942	1.44314	1.71072	1.61585	0.709352	0.827744	1.97476	0.107975	2.49204	1.49764	2.31651	2.12669	0.446908	2.29218	2.14962	124	9.2	79	43	0.8	13.68
68089	1	46	4	5	5	1	1	2	240	2	2	26.4	0	1.251	1.82503	1.61916	1.62346	1.55077	0.835017	-0.356138	2.23689	0.185734	2.5124	1.03251	2.31867	2.11928	0.921269	2.33458	2.18131	193	4.9	81	24	0.8	13.68
88386	2	38	5	4	5	1	1	2	300	2	2	21	0	1.25106	1.79056	1.4399	1.59731	2.24394	0.748862	0.354276	1.65808	0.0515719	2.38387	1.2367	2.43531	2.09006	0.254573	2.12682	2.04989	69	5.9	46	21	0.5	8.55
81659	2	38	1	4	0.29	4	1	2	60	2	2	39.8	0	1.2515	1.86793	2.2276	2.29861	2.27825	1.63009	1.65854	2.42597	0.952093	2.58734	2.53991	2.86001	2.1271	1.3411	2.25795	2.57978	45	8.5	54	20	0.2	3.42
91615	1	47	2	5	5	1	1	1	720	2	2	24.7	0	1.25382	1.74254	1.60151	2.30321	1.77303	0.661618	0.25503	2.00864	-0.0893381	2.50118	1.1483	2.23771	2.16354	0.431929	2.25986	2.55363	199	7.9	91	18	0.6	10.26
68005	1	21	4	4	0.55	5	1	2	360	2	2	25.4	0	1.25667	1.99276	2.19711	2.01586	1.96254	0.803705	-0.102782	2.15148	1.82837	2.47712	1.25567	2.18906	1.56116	1.12269	2.24355	2.23108	242	8.9	79	10	0.6	10.26
71594	1	27	3	5	5	5	1	1	360	2	2	23.3	0	1.25669	1.79893	1.79074	2.20888	2.20651	0.505948	1.68863	1.91723	0.626884	2.36284	1.72379	2.56543	2.20492	1.04139	2.17864	2.67535	34	7.9	42	11	1.5	25.65
92133	1	31	4	4	2.89	5	2	1	180	2	2	27.4	0	1.25671	1.58722	1.7217	1.75599	1.69244	0.749113	1.03366	2.32314	-0.277072	2.43638	1.3529	2.56486	2.17175	0.980105	2.14751	2.40692	67	3.9	51	19	0.5	8.55
89854	2	37	1	5	0.02	1	2	2	180	2	2	32.8	0	1.25703	2.01253	1.90441	1.74705	2.29677	0.948318	1.07475	2.12202	0.173257	2.58034	1.66368	2.51432	2.14385	0.014582	2.26228	2.71355	41	8.6	95	25	0.3	5.13
94501	2	41	5	4	4.08	1	1	2	360	2	2	35.3	0	1.26017	1.98098	1.86971	2.01992	2.2889	0.796942	0.846362	1.69719	-0.141193	2.73794	1.43691	2.48878	2.05954	0.663912	2.27453	2.3184	49	13.3	87	25	0.2	3.42
95262	2	24	5	3	0.98	4	1	2	360	2	2	29.1	0	1.2613	1.96524	1.69592	1.95187	2.29027	0.931024	1.04606	2.06477	1.29798	2.47813	1.57625	2.50836	2.19297	0.382483	2.32179	2.14133	143	7.5	75	14	0.1	1.71
99023	1	32	3	5	5	5	1	2	420	2	2	23.8	0	1.26258	1.67669	2.09594	1.857	1.76384	0.504395	0.90309	2.23888	-0.00729924	2.44239	1.71087	2.81105	1.65589	0.378196	2.20638	2.10834	36	6.8	45	21	0.7	11.97
96250	1	42	3	5	5	1	1	1	180	2	2	32.6	0	1.26266	1.89584	1.68204	2.10451	1.50395	0.481358	0.313619	1.93092	-0.0804605	2.46085	1.10701	2.35218	1.91178	0.660251	2.26266	2.17396	136	5.1	79	31	0.4	6.84
97941	2	28	1	5	4.34	1	2	2	300	2	2	27.7	0	1.26324	1.77281	1.56348	1.85733	2.23215	0.951014	0.937852	2.06446	-0.276271	2.38976	1.45738	2.42705	2.02531	0.733465	2.14197	2.14197	150	11.4	78	10	0.2	3.42
92419	2	45	3	4	1.65	1	1	2	300	2	2	41.6	0	1.26324	2.43238	1.28344	2.20498	1.94495	0.654742	0.739108	1.64157	-0.201097	2.37092	1.08715	1.98599	1.99305	0.00343318	2.19629	2.17379	126	11	59	24	0.6	10.26
63191	2	30	3	5	3.67	1	1	2	600	2	2	24.2	0	1.26375	2.49317	1.66397	2.06615	1.97551	0.906578	1.42192	1.55003	0.0576416	2.36234	2.08267	2.0097	2.10524	0.444649	2.34874	2.12564	31	5.6	31	14	0.8	13.68
80006	1	47	4	5	3.07	3	1	2	480	2	2	27.2	0	1.26401	1.92925	1.62419	1.8052	0.840614	0.757813	0.876006	1.95832	0.246672	2.46852	1.58246	2.49926	2.46073	0.78192	2.19912	3.05835	153	5.5	88	30	0.6	10.26
64951	1	22	3	5	1.02	1	1	2	360	2	2	28.9	0	1.2647	2.036	1.36567	1.9335	1.68258	0.584275	0.963671	1.7305	0.39794	2.40644	1.60805	2.2647	1.86603	0.611343	2.12694	2.37482	162	6.1	33	40	0.7	11.97
82669	2	33	4	5	5	1	1	2	120	2	2	31.3	0	1.26596	2.4434	1.74712	2.27	1.85671	0.661454	0.688358	2.05743	0.385791	2.51303	1.31936	2.20785	2.16033	1.21703	2.14773	2.20083	58	6.6	40	21	0.5	8.55
89723	2	40	4	4	3.09	1	1	2	60	2	2	36.5	0	1.26607	1.93545	2.01648	1.57547	2.9213	0.705637	0.529782	1.49743	0.0367877	2.3117	1.02788	2.19564	1.96763	0.419928	2.05195	2.21508	181	10.9	61	18	0.4	6.84
71185	1	29	1	3	2.38	1	1	2	240	2	2	22.8	0	1.26731	2.09189	2.13603	2.03361	2.0796	0.391908	1.73854	2.1539	1.97429	2.54691	1.67643	2.61739	2.20193	1.02662	2.20505	2.54121	174	9.6	54	18	0.5	8.55
87423	2	31	3	3	0.52	5	2	2	120	2	2	24.8	0	1.26755	1.94955	2.09635	1.80089	2.96803	0.619228	0.438057	2.18258	0.0576416	2.60206	1.41064	2.71815	2.07093	1.38945	2.3155	2.38773	31	5.7	41	9	0.6	10.26
82282	1	34	3	2	0.9	6	1	2	120	2	2	24.9	0	1.26779	2.09416	1.10864	2.159	1.04758	0.350656	-0.0483047	1.58812	1.16216	1.96279	1.01879	2.09046	1.75628	0.645526	2.29179	2.26032	95	6.7	66	20	0.4	6.84
69389	2	22	2	3	0.37	6	1	2	360	2	2	35.4	0	1.26867	1.86572	1.39794	1.6112	2.45582	1.74288	1.77892	2.29169	0.268668	2.33544	1.81575	2.84969	2.08568	0.856176	1.95629	2.55707	188	7.9	73	23	0.5	8.55
64134	2	49	4	4	3.89	1	1	2	180	2	2	28.3	0	1.26932	1.86195	2.08659	1.92447	2.30408	0.856312	0.0747409	2.01206	0.554145	2.12341	1.07302	2.07986	1.62586	0.847712	1.87845	2.16438	213	5.1	64	17	0.7	11.97
96926	1	59	3	5	5	1	1	2	300	2	2	22.4	0	1.26967	1.86058	1.65083	2.15169	1.81998	0.693957	1.27537	2.00706	-0.232662	2.46264	1.30103	2.17371	2	0.333596	2.36696	2.072	122	4.6	71	33	1.2	20.52
85095	2	22	2	3	2.87	5	2	2	180	2	2	23.5	0	1.26977	2.68611	1.28568	1.60954	2.35883	0.735399	0.945441	1.75333	-0.388985	2.62625	1.50345	2.40154	2.09449	0.645777	2.39431	2.09691	144	9	80	8	0.6	10.26
84137	2	28	5	5	2.1	5	1	2	420	2	2	19.5	0	1.27025	1.83184	1.44223	1.61223	2.0597	1.29528	1.32439	1.72557	0.27025	2.56572	1.56882	2.25654	1.81115	0.348612	2.20412	2.0266	19	4.7	55	17	0.8	13.68
95211	2	22	1	4	3.83	1	1	2	420	2	2	19.8	0	1.27025	2.85158	1.61223	1.99771	2.27995	0.762639	1.52128	2.09046	0.27025	2.56135	2.30103	2.91158	2.3647	0.981318	2.47406	2.28945	19	8.1	57	9	0.2	3.42
82148	1	35	5	5	5	5	1	2	720	2	2	25.5	0	1.27029	1.7456	1.75841	1.16928	1.78295	0.927712	0.721536	2.06446	0.071882	2.55226	1.66276	2.55226	2.20862	0.79472	2.32153	2.67821	30	6.6	38	10	0.7	11.97
81428	2	26	4	4	1.52	6	2	2	660	2	2	18.9	0	1.27058	2.10051	1.36538	1.52827	2.37248	0.18603	0.299519	1.71379	0.481124	2.30404	1.09328	2.18799	1.76332	0.504867	2.20525	2.06695	288	3.8	45	9	0.4	6.84
85118	2	45	3	4	3.56	1	2	1	840	2	2	48.4	1	1.27196	2.26692	2.03883	2.27859	2.91389	0.910064	0.0153477	1.56963	1.44245	2.5829	1.3702	2.14924	2.16662	0.54895	2.48435	2.40353	139	12.2	51	24	0.4	6.84
73735	2	29	2	1	0	5	2	2	60	2	2	37.6	0	1.2722	2.04175	1.56463	2.52248	2.18788	1.57747	-0.108008	1.90607	0.129891	2.43969	1.15291	2.42796	2.31668	0.524866	2.47446	2.20809	109	10	50	25	0.3	5.13
87623	1	43	2	5	4.94	1	1	2	600	2	2	26.8	0	1.27263	2.37576	1.38189	2.28039	1.58094	0.807095	0.224042	1.59792	-0.00553249	2.33112	1.66664	1.88052	1.81558	0.385674	2.25872	2.08914	237	5	61	12	0.6	10.26
77302	1	23	3	4	2.74	5	1	2	660	2	2	23	0	1.273	1.57815	1.81825	1.93033	2.25613	0.911728	1.02266	1.827	1.12397	2.33099	1.4279	2.25181	1.91125	0.779442	2.03714	2.32736	112	8.2	63	16	0.5	8.55
86351	1	53	3	3	3.45	1	1	1	480	2	2	29.2	0	1.27324	3.61357	1.97029	2.25964	2.25167	1.02442	-0.153366	2.17007	0.0725507	2.3751	1.3046	2.16519	2.14252	0.656787	2.5038	2.39722	121	4.5	49	25	0.4	6.84
64228	1	44	3	3	5	5	1	1	480	2	1	37	0	1.27328	2.06872	1.61025	2.27107	2.24363	0.978811	0.548185	1.91982	0.102662	2.33099	1.37848	2.10592	2.14907	0.506441	2.49601	2.35539	105	8.1	58	45	0.7	11.97
99186	1	26	1	1	1.96	1	1	1	240	2	2	31.9	0	1.27388	1.83238	1.61502	1.49991	1.88461	0.987991	1.02967	1.68831	-0.446632	2.30972	1.59654	2.14738	1.89979	0.553368	2.22185	2.15049	99	7.9	87	49	0.6	10.26
86150	2	47	2	2	5	1	1	2	300	2	2	25.4	0	1.27543	1.88705	1.64315	2.36274	2.53787	0.67512	1.95091	2.34363	0.219188	2.68482	1.60123	2.31248	2.17276	0.553902	2.38379	2.17276	131	9.6	78	19	0.5	8.55
64427	1	37	3	5	5	1	1	2	120	2	2	36.5	0	1.27875	1.92514	1.50741	2.24304	2.35218	0.780557	0.633468	2.37718	0.562293	2.53572	1.27875	2.29003	2.32222	0.996366	2.24715	2.19682	60	5	49	11	0.5	8.55
65173	2	41	5	5	0.65	1	2	2	300	2	2	28.6	0	1.27889	1.87081	1.44187	1.96566	2.00253	1.88428	1.0702	2.02468	0.00755314	2.51982	1.51364	2.66243	1.80443	0.987112	2.00253	2.10346	171	7.3	65	22	0.6	10.26
71716	2	21	4	4	4.89	5	1	2	600	2	2	30.2	0	1.27924	2.07298	1.87073	1.81504	1.51542	0.28503	-0.0396406	1.99815	0.12239	2.70992	0.754413	2.14148	1.99536	0.534728	2.17547	2.23208	470	9.9	92	22	0.6	10.26
98403	1	27	5	3	3.82	5	1	2	240	2	2	25.4	0	1.27966	1.80511	1.17363	1.5768	2.3214	0.395479	1.2998	2.11564	-0.158068	2.31313	1.73066	2.7053	1.99007	0.603896	2.01684	2.26123	177	7.8	86	9	0.3	5.13
67779	2	56	3	5	4.3	1	2	2	420	2	2	24.5	0	1.28044	2.05436	1.59802	2.55136	1.93785	1.60606	1.01112	1.97004	0.117639	2.37482	1.62171	2.21797	1.96133	0.487191	2.65142	2.29045	27	5.7	50	16	0.7	11.97
95413	2	51	3	4	1	3	1	2	300	2	2	28.6	0	1.28059	2.1539	1.59956	1.5303	2.8306	1.13236	-0.0101003	1.99143	0.458421	2.87004	1.17107	2.48044	2.73165	0.742626	2.44787	2.48373	87	5.6	100	99	0.9	15.39
63850	2	49	3	4	4.76	3	1	2	480	2	2	28.9	0	1.28064	1.86891	1.71385	1.78212	2.31668	1.056	1.47312	2.1087	0.261427	2.50165	1.89909	3.01179	2.28064	1.44829	2.51767	2.38253	109	6.8	34	15	0.4	6.84
91570	2	39	5	5	4.22	1	1	2	300	2	2	22.8	0	1.28226	2.10877	1.54692	1.71343	2.33321	0.706915	0.78533	1.92348	-0.00673338	2.63191	2.11651	2.53927	2.39121	0.699638	2.46124	2.80826	130	4.7	62	6	0.4	6.84
95181	1	39	3	5	5	1	1	1	240	2	2	21.3	0	1.28255	1.88176	1.88081	1.59476	1.542	0.834633	0.619789	1.55226	-0.229148	2.56427	1.40937	2.20817	1.93534	0.775732	2.24304	2.31876	60	7.7	53	19	0.7	11.97
63030	1	21	1	2	0.45	6	1	2	720	2	2	25.9	0	1.28297	2.21209	1.81954	1.75953	2.06557	0.421116	1.61863	2.12734	0.365211	2.31837	1.53337	2.16633	1.87399	0.333559	2.08715	1.94885	135	6.9	112	23	1.2	20.52
62280	2	54	4	4	1.7	2	1	1	180	2	2	24.3	0	1.28371	2.14682	1.90551	2.21549	2.21549	1.57516	0.676055	2.11821	2.12372	2.5822	1.25094	2.69654	2.19585	0.819029	1.66096	2.58537	179	3.4	86	64	0.5	8.55
80448	2	26	5	5	4.99	5	1	2	480	2	2	21.3	0	1.28494	1.93861	1.38593	1.82341	2.03507	0.523865	0.285966	1.92475	0.493268	2.22812	1.21808	2.32875	2.04586	0.538391	2.16879	2.40963	44	8	33	11	0.9	15.39
93684	1	34	4	5	2.81	1	2	2	360	2	2	30.9	0	1.28544	1.7034	1.7228	1.51699	1.59221	0.784142	0.143335	1.93398	-0.0317566	2.42072	1.19604	2.07872	2.0137	0.334505	2.11863	2.08334	156	4.3	58	32	0.6	10.26
62208	1	38	2	4	1.53	1	1	2	360	2	2	22.2	0	1.28551	1.92779	1.30103	2.11959	1.90769	0.130676	0.59272	1.5293	-0.123095	2.28166	1.79919	2.24646	1.90654	0.192413	2.13408	2.13679	47	5.1	59	9	1	17.1
95699	2	22	4	4	1.79	5	1	2	120	2	2	25	0	1.28588	2.01344	2.21104	1.61429	1.77608	1.09142	1.22234	1.63778	1.50901	2.52039	1.75913	2.18591	2.12987	0.531479	2.43775	2.30719	35	4.2	55	10	0.4	6.84
66173	2	32	1	2	0.27	5	1	2	60	2	2	26.4	0	1.28631	1.81291	1.5006	1.87183	2.64015	0.442828	0.805425	1.79005	-0.176091	2.63849	1.27107	2.34022	2.04139	0.948847	2.24715	2.26717	180	5.9	75	24	0.6	10.26
87170	1	50	1	2	0.21	1	2	2	180	2	1	23.5	1	1.2865	2.31231	1.51713	1.58753	2.64163	0.858759	0.917146	1.99251	-0.33181	2.43933	1.25907	2.82419	2.71247	0.823337	2.61334	2.78477	76	7.4	132	27	0.3	5.13
69842	1	37	1	4	1.34	1	1	2	180	2	2	22.4	0	1.28688	2.10704	2.06838	2.52621	1.9017	0.777222	1.48992	2.00553	0.080571	2.56122	1.85454	2.39346	1.9616	0.547238	2.18709	2.25712	78	5.9	52	16	0.7	11.97
80863	2	37	5	5	5	1	2	2	600	2	2	24.8	0	1.28714	2.23981	1.49549	2.14842	2.70852	0.726999	0.498055	2.48667	0.117639	2.67585	1.14267	3.01424	2.56646	1.13448	2.46846	2.95065	27	5.1	55	10	0.5	8.55
78355	2	34	1	4	4.53	1	2	2	240	2	2	30.2	0	1.28913	1.85065	1.75608	2.10081	1.70749	1.68222	-0.115904	1.94055	0.331254	2.50368	1.1615	2.10081	2	0.881534	2.12786	2.49998	111	8.9	58	38	0.7	11.97
101965	2	44	5	5	3.39	1	1	2	300	2	2	28.5	0	1.28975	1.93592	1.38666	1.82641	2.15712	0.495295	0.0373243	1.79721	0.116506	2.42805	0.900997	2.284	2.00498	0.568803	2.25712	2.17979	78	10.6	59	26	0.3	5.13
95239	2	23	1	3	0.48	6	2	2	240	2	1	30.7	0	1.29003	1.88856	1.58457	1.83852	2.40204	0.627042	0.930761	1.77046	-0.0307803	2.44141	1.384	2.45364	2.07439	0.215401	2.30331	2.15502	38	7.4	73	66	0.2	3.42
94785	1	55	5	5	3.08	1	1	2	300	2	2	26.6	0	1.29048	2.20844	1.57426	1.74632	1.77815	0.967548	0.739414	1.8169	0.197556	2.42943	1.24748	2.32634	2.04297	0.398634	2.2887	2.10992	125	5.2	91	16	1.3	22.23
69351	2	31	3	4	1.94	1	1	1	180	2	2	25.2	0	1.29098	2.18822	1.6529	2.33382	2.37282	1.32181	0.133372	2.03542	1.86063	2.52964	1.27167	2.28069	2.4344	0.925898	2.62688	2.32585	153	8.4	55	8	0.5	8.55
93088	1	22	3	3	5	5	1	2	600	2	2	26.7	0	1.29142	2.05595	1.35218	1.93889	2.65722	0.491945	0.248178	1.62839	-0.132238	2.23836	0.89279	2.14613	2.15886	0.157608	2.10975	1.96712	48	12.2	96	14	0.4	6.84
100333	1	29	5	5	5	5	1	2	360	2	2	27.8	0	1.29373	1.69655	1.85867	2.03698	2.06487	0.628956	0.871832	1.97261	0.293731	2.4463	1.51337	2.5669	2.28506	0.372093	2.38122	2.31876	18	7.1	115	42	0.4	6.84
74050	2	44	3	4	1.27	3	1	2	480	2	2	25.1	0	1.29373	1.81291	1.42325	2.58796	2.63065	1.02348	0.674146	1.43669	0.605066	2.46489	1.31876	2.3176	2.03476	0.897016	2.39406	3.31058	18	8.2	67	12	0.7	11.97
70993	1	38	5	5	4.3	5	1	1	420	2	2	28.5	0	1.29373	1.99024	1.48667	2.33912	1.77003	0.476316	1.40464	2.14613	0.293731	2.18877	1.31876	2.24579	1.88774	0.372093	1.67415	2.09108	18	4.9	48	13	0.8	13.68
78457	2	33	3	5	3.84	1	1	2	360	2	2	25.9	0	1.29373	2.06487	1.58796	2.34352	2.15297	1.18406	1.15466	2.19033	0.293731	2.49524	1.53572	2.37312	2.37414	1.17448	2.40083	2.31527	18	7.1	39	14	0.4	6.84
77141	2	42	1	1	1.07	4	1	2	120	2	2	27.1	0	1.29373	2.24579	1.9237	2.26192	2.62896	0.603866	0.674146	2.04792	0.293731	2.57532	1.48192	2.5563	2.29982	0.831087	2.16797	3.11764	18	8.2	63	11	0.4	6.84
66109	1	32	3	2	0.81	6	1	2	240	2	2	37.7	0	1.29373	2.41218	1.75756	2.16303	1.77003	0.496776	0.674146	1.87827	0.293731	2.66433	1.31876	2.37312	1.67415	0.372093	2.20563	2.08912	18	6.5	45	38	1	17.1
85194	2	38	2	3	2.59	6	2	2	1	2	2	23.5	0	1.29397	2.05764	1.52983	2.11286	2.17328	0.767754	1.41497	2.24264	0.376695	2.64915	1.59995	2.96196	2.13189	0.851061	2.19706	2.20587	155	6.3	58	7	0.4	6.84
71357	1	29	4	5	2.38	1	1	2	480	2	2	26	0	1.298	1.89086	1.53536	1.77563	2.08468	0.74527	0.782652	1.88696	0.325937	2.32164	1.74689	2.24647	1.45653	0.890856	2.36927	2.30851	144	5.5	56	20	0.6	10.26
81877	2	44	2	5	5	1	1	1	60	2	2	22.7	0	1.29809	2.11977	1.85504	2.18576	2.16419	1.52259	1.48295	1.9161	0.22419	2.44358	1.7312	2.45195	2.07525	0.733371	2.28458	2.49626	148	7.1	84	37	0.6	10.26
65975	2	30	3	5	1.19	4	1	2	300	2	2	25.2	0	1.29883	2.27737	1.38908	1.85562	2.34974	0.76024	0.79324	1.83367	0.0516397	2.44527	1.33882	2.23353	2.11831	0.499909	2.23225	2.25843	198	5.9	46	13	0.5	8.55
87346	2	32	4	3	1.38	5	1	1	240	2	2	49.1	0	1.29887	2.46697	1.97795	1.95472	2.69465	1.40307	0.0525835	1.99784	1.78101	2.51155	1.4405	2.23372	2.22867	0.932695	2.26636	2.3786	202	8.9	63	14	0.2	3.42
67305	2	20	4	4	0.22	5	1	2	300	2	2	29.7	0	1.29918	1.70811	1.6354	1.50109	2.18038	0.908827	0.608936	2.25579	0.648048	2.45175	1.30654	2.43511	1.92119	0.521027	1.99254	2.3886	47	8.4	50	13	0.6	10.26
93365	2	26	3	4	3.2	6	1	2	600	2	2	22	0	1.29973	1.96379	1.80482	2.24055	2.33846	0.775246	2.077	2.37658	0.627366	2.55388	2.17667	3.09691	2.17202	0.70927	2.49415	2.40824	50	9.2	33	15	0.4	6.84
68711	1	26	5	5	5	5	1	2	480	2	2	26.7	0	1.30103	1.87004	2.15197	1.95507	2.13475	0.403889	0.165991	2.22647	0.818635	2.74172	1.57702	2.26188	1.93205	1.28579	2.08229	2.35384	58	5.4	39	12	0.7	11.97
64722	2	33	1	1	1.33	1	2	2	420	2	2	25	0	1.30103	1.95794	1.66996	1.89466	2.31742	0.654695	0.493512	1.67423	0.121585	2.3966	1.72428	2.10616	2.04742	0.489201	2.0196	2.10616	130	6.3	91	22	0.5	8.55
84843	1	24	5	5	1.26	5	2	2	300	2	2	25.9	0	1.30149	1.94069	1.26542	1.68774	1.96739	0.208716	0.648048	1.39609	-0.123095	2.28166	1.2047	2.45501	1.79328	0.14348	2.00733	1.94069	47	6.8	60	16	0.7	11.97
62639	2	26	2	1	3.97	6	1	2	300	2	2	38.6	0	1.30153	1.97719	1.86484	2.18344	2.27716	1.11082	1.661	1.92283	-0.0844652	2.44208	1.51266	2.21163	2.16999	0.591841	2.09081	2.3227	43	8.7	84	21	0.6	10.26
94398	2	39	4	2	0.81	5	2	1	180	2	2	30.3	0	1.30217	1.96922	1.66126	1.89443	2.30331	0.521963	0.700795	2.07727	1.71907	2.52878	1.43808	2.59689	2.0676	1.1412	2.30331	2.63453	190	6	73	14	0.3	5.13
95048	1	23	3	5	4.62	1	1	1	720	2	2	26.5	0	1.30408	1.72393	1.78523	2.01385	2.0238	0.456238	1.15306	2.05454	0.12555	2.59745	1.57199	2.75727	1.94253	0.528953	2.21693	2.14482	71	6.3	74	16	0.3	5.13
101861	2	49	3	4	5	1	1	1	660	2	2	26.4	0	1.30421	2.03319	1.56194	2.04601	1.97503	0.90309	0.585792	2.11296	0.0175243	2.39021	1.22819	2.16137	1.93241	0.254562	2.26371	2.08024	34	4.1	76	13	0.5	8.55
63224	2	31	1	2	0.51	1	1	2	180	2	2	29.3	0	1.30431	2.16182	1.29773	2.24115	2.42101	0.80267	0.937092	2.44763	-0.270541	2.37079	1.31399	2.05725	2.10936	0.506792	2.29773	2.19329	66	7.2	64	31	0.4	6.84
79873	2	42	2	1	1.58	6	2	2	120	2	2	27.6	0	1.30452	2.21621	1.42377	2.36446	2.36597	0.777567	1.65786	2.00349	0.260687	2.50318	1.51936	2.32818	2.31651	0.809668	2.55689	2.29928	124	6.5	37	9	0.5	8.55
94241	2	30	5	5	2.66	6	1	2	480	2	2	30.1	0	1.30471	1.94804	1.43849	1.82621	2.14348	0.954243	1.55579	1.99254	-0.123095	2.35729	1.37712	2.41781	2.21776	0.30836	2.23316	2.13136	47	17	98	15	0.5	8.55
91888	2	45	3	5	4.04	1	1	2	240	2	2	23.7	0	1.30524	2.34777	1.7515	2.19987	2.25496	1.00281	0.757455	1.65633	0.0111364	2.53593	1.25652	2.07255	2.22241	0.60206	2.72788	2.24545	154	7.6	41	16	0.6	10.26
76059	1	21	4	3	4.45	6	1	2	780	2	2	23.4	0	1.30595	2.09716	1.72421	1.54811	1.52288	1.03218	1.02407	1.84914	0.941831	2.3035	0.951623	2.18386	2.19109	0.479999	2.14754	2.11175	351	4.6	88	9	1.9	32.49
95096	1	21	1	4	2	5	1	2	360	2	2	36.9	0	1.30874	1.89188	1.66281	1.63043	0.977912	0.254341	-0.093039	1.77655	-0.584475	2.39192	1.37711	2.37911	2.20576	0.400564	2.12043	2.16025	363	7.6	74	22	0.4	6.84
81955	1	26	4	5	5	5	1	2	480	2	2	25.4	0	1.30912	2.49524	1.33099	1.79627	1.62973	0.658621	0.170615	1.75063	0.0936323	2.43366	1.27755	1.95533	1.95533	0.56723	2.27409	2.06648	133	5.6	79	41	0.7	11.97
100772	2	45	5	4	0.96	5	1	2	480	2	2	31	0	1.30946	2.05661	2.05661	1.95139	2.38934	0.409701	0.847524	1.48833	1.78239	2.42915	1.24084	1.994	1.90521	0.42915	2.35689	2.10668	51	8.9	59	28	0.4	6.84
87482	2	29	1	4	1.84	1	1	2	360	2	2	33.7	1	1.30972	2.14109	1.8647	1.72864	1.92605	0.613425	0.204394	1.81392	0.635809	2.36325	1.42349	2.0925	2.11831	0.454614	2.18763	2.28197	198	10.3	64	25	0.4	6.84
95287	2	56	5	4	5	1	2	2	480	2	2	20.8	0	1.31109	1.70168	1.54407	1.84703	2.05115	1.05595	1.0074	2.13781	0.400646	2.50979	1.16787	2.60712	2.13134	0.798046	2.43686	2.62357	64	4.6	84	13	0.3	5.13
91479	2	37	4	3	0.35	4	1	2	600	2	2	30.9	0	1.31175	1.91381	1.56585	1.99211	2.10037	0.64836	1.63144	1.92942	-0.218245	2.41162	1.45179	2.57749	2.04139	0.535294	2.17026	2.48572	100	10.7	45	13	0.2	3.42
77723	1	27	3	3	0.3	1	2	2	240	2	2	21.8	0	1.31275	2.00856	1.4324	1.49129	1.52867	0.671776	0.53691	2.02109	-0.0727471	2.29559	1.16219	2.81408	1.84293	0.505015	2.08774	2.21925	201	13.1	59	11	0.8	13.68
82200	1	31	1	3	3.58	5	1	2	480	2	2	23.5	0	1.31326	1.87506	1.33959	1.57978	2.80131	1.17609	0.531479	1.70635	0.113466	2.52412	1.62766	2.5682	2.06339	0.770852	2.10283	2.26549	70	7	64	10	0.5	8.55
65787	1	39	3	4	2.38	3	1	2	240	2	2	28.4	0	1.31326	2.01624	1.9005	1.83068	1.77608	0.51029	0.539912	2.05069	-0.268373	2.43518	2.09275	2.19629	2.0202	0.614294	2.39043	2.21434	105	4.6	38	8	0.8	13.68
63617	1	29	3	5	4.59	1	1	1	15	2	2	23.2	0	1.31439	2.07918	1.68518	2.27589	1.50853	1.29003	0.60544	1.78176	0.878665	2.60138	1.28018	2.43437	2.30103	0.733398	2.41497	2.51687	160	3.8	52	10	1.2	20.52
87036	1	22	5	4	4.94	5	1	2	900	2	2	28.2	0	1.31534	2.14968	2.02425	2.00207	1.513	0.883974	1.67329	2.27864	0.42959	2.6031	1.67985	2.72518	2.18771	0.90257	2.15552	2.53598	209	5.5	65	15	0.8	13.68
89192	1	44	2	3	1.47	1	1	1	720	2	2	36	0	1.31534	1.9136	1.64315	2.19792	2.23854	0.582602	0.940085	1.57789	0.252528	2.36541	1.1965	2.08878	1.96262	0.143562	2.12717	2.05462	194	7.7	103	75	0.5	8.55
97280	1	48	1	2	1.89	5	1	1	180	2	1	31.3	0	1.31544	1.80485	1.7372	2.29024	2.79641	0.389872	1.30369	2.16802	-0.266227	2.53132	1.33926	2.54369	2.35719	0.464506	2.29432	2.21432	163	7.8	112	83	0.3	5.13
70869	1	38	1	2	1.04	1	1	2	120	2	2	35.4	0	1.31657	2.03851	1.70412	2.13489	2.06406	0.599898	0.386871	2.14117	0.811806	2.48284	1.86635	2.50136	2.24753	0.765999	2.43697	2.38093	151	6.9	67	41	0.6	10.26
71064	2	26	5	4	0.65	5	1	1	300	2	2	44.5	0	1.31682	2.40749	1.469	1.74689	1.87129	0.626492	0.845672	1.70773	0.199572	2.17609	1.46351	2.10959	2	0.314881	2.09368	2.08385	108	9.6	63	58	0.6	10.26
67368	2	23	2	3	0.81	5	2	2	180	2	2	25.7	1	1.31784	1.95614	1.44552	1.67789	2.44552	1.29237	0.864261	1.73197	0.262201	2.49576	1.48654	2.32331	2.04295	0.736187	2.14449	2.18364	76	6.3	49	21	0.5	8.55
65517	2	25	1	4	2.7	1	1	2	240	2	2	26.4	1	1.31829	2.01386	1.5701	2.09597	2.40261	1.39084	1.51098	1.96007	0.337594	2.4887	1.5589	2.64131	2.27999	0.87818	2.42302	3.25462	74	8.9	52	36	0.5	8.55
102443	2	56	3	5	1.83	3	1	2	300	2	2	19.8	0	1.31855	1.52237	1.78239	2.23493	2.3876	1.31733	0.69897	1.70907	0.318554	2.6775	1.34358	2.11	2.11	0.755426	2.54407	2.36394	17	4.1	85	54	0.4	6.84
94862	2	53	5	5	5	3	1	2	480	2	2	19.6	0	1.31855	1.84873	1.60014	1.83025	2.62325	1.26786	0.69897	2.23195	0.318554	2.5216	1.56474	2.67804	2.07058	0.773872	2.46328	2.38864	17	6.8	63	18	0.5	8.55
100145	2	45	2	4	1.1	1	2	2	120	2	2	27.2	0	1.31855	2.05959	1.52543	2.47198	2.46152	0.957072	0.69897	1.89013	0.318554	2.24522	1.34358	2.164	1.69897	0.396917	2.41399	2.15872	17	6.9	93	79	0.3	5.13
71841	1	45	2	5	3.36	1	2	2	180	2	2	33.3	0	1.31862	2.19597	1.37206	1.8612	1.82139	0.733456	0.759199	1.88195	0.647189	2.46744	1.41137	2.30282	2.11587	0.854733	2.19368	2.10191	121	6.1	68	24	0.6	10.26
84142	1	24	3	3	5	5	1	2	600	2	2	32.8	0	1.31944	2.06646	1.40808	1.71442	1.52151	1.07229	0.61883	1.85236	-0.0468989	2.50365	1.78718	2.22048	2.01677	0.270945	2.11368	2.24644	127	5.5	92	37	0.6	10.26
99937	2	54	2	4	5	1	1	2	720	2	1	27.5	0	1.31963	1.84896	1.72632	2.15761	1.93576	0.787992	0.628389	1.64653	-0.110698	2.72171	1.95725	2.22401	2.21252	0.495718	2.34119	2.30508	160	5.9	87	29	0.4	6.84
97166	2	40	1	2	1.09	1	1	1	180	2	2	28	0	1.32113	1.98842	2.34964	2.30103	1.9954	0.528781	1.51921	1.81115	0.00454763	2.53215	1.55312	2.50658	1.89151	0.981318	2.17761	2.151	190	9.2	82	15	0.5	8.55
101563	1	21	4	3	1.63	5	1	2	300	2	2	38.7	0	1.32143	1.88795	1.55107	1.68742	1.6408	0.266795	-0.00126801	1.6494	0.0624011	2.42991	1.26336	2.42422	1.80117	0.646549	2.17482	2.13773	343	10.6	81	50	0.4	6.84
63841	1	27	1	4	4.76	1	1	1	60	2	2	33.1	0	1.32155	2.10524	1.94241	1.88794	2.25293	0.637361	1.15504	1.88794	0.422452	2.45803	1.56363	2.48407	1.98139	0.939197	2.02912	2.21193	62	6.4	84	24	0.6	10.26
70914	1	40	4	2	0.02	5	1	1	360	2	2	17.6	0	1.32408	2.56168	2.05816	2.30305	1.74635	0.923247	0.418807	1.66081	2.07896	2.79452	1.53882	2.79016	2.50633	1.26065	1.99592	3.02879	321	7.1	81	552	0.9	15.39
88469	1	33	4	4	4.46	3	1	2	180	2	2	40.4	0	1.32591	2.04288	1.664	1.67366	1.42263	0.535199	0.136062	1.864	1.17059	2.20514	1.27026	2.14934	1.77057	0.469544	2.14053	2.21022	212	7.9	37	22	0.5	8.55
96079	1	52	1	2	0.47	5	1	2	300	2	2	33.1	1	1.32592	1.70862	1.23954	2.20746	1.7014	0.961768	-0.321001	1.99013	-0.300542	2.6321	1.15441	2.7539	2.30588	0.469739	2.07592	2.20442	178	6.6	63	55	0.4	6.84
81829	2	43	4	4	2.2	4	1	2	540	2	2	24.6	0	1.32694	2.19694	1.47474	2.35612	2.29925	1.09548	1.38346	2.50914	0.535854	2.36543	1.79787	2.76734	2.33028	0.891821	2.22961	2.3336	122	6.4	38	13	0.5	8.55
71591	2	55	3	5	0.82	5	2	2	300	2	1	40.3	0	1.32801	2.83382	1.55815	2.28631	1.67658	0.540554	0.739349	2.76304	0.680312	2.54692	1.34746	2.6015	1.88023	0.763044	2.28167	2.59533	195	6.7	56	18	0.6	10.26
90608	2	27	3	5	5	1	1	2	600	2	2	22.5	0	1.32816	2.28473	1.53416	2.26841	2.39334	0.53416	0.349635	1.98132	0.198368	2.61334	1.503	2.1582	1.9618	0.794965	2.29701	2.23646	38	8.6	38	10	0.5	8.55
73603	1	35	5	5	3.77	1	2	2	720	2	3	34.9	1	1.3288	1.86901	1.54054	1.86062	2.65139	1.50361	1.06812	1.81102	0.139047	2.34391	1.15654	2.10503	2.02391	0.662223	2.22997	2.20769	106	6.5	62	53	0.4	6.84
90369	2	40	4	4	1.77	5	1	2	600	2	2	29.5	0	1.32946	2.11	2.01259	1.99486	2.44441	0.973671	1.15157	1.93092	0.965451	2.3354	1.35388	2.25099	1.99486	0.465907	2.1198	2.21671	170	5.7	47	10	0.5	8.55
82724	2	28	1	4	0.26	5	2	2	300	2	2	43.2	0	1.32968	2.03507	1.50112	2.21388	2.03824	0.865077	0.733124	2.64547	0.349984	2.52534	1.41345	3.34777	2.03324	0.574031	2.18585	2.35871	88	8.5	92	8	0.7	11.97
79835	1	37	3	3	0.59	3	1	2	240	2	2	31.5	0	1.33065	2.13597	1.81683	2.57232	2.07058	1.30231	0.39794	2.18951	0.412016	2.78867	1.42661	2.17009	2.15694	0.955659	2.31671	2.31424	34	5.6	48	25	0.7	11.97
77585	1	36	1	3	1.57	6	1	1	180	2	2	40.1	0	1.33232	2.10187	1.51685	1.91113	2.55464	0.919619	0.726999	1.96682	0.0561159	2.25081	1.29093	2.30599	2.03453	0.30103	2.20661	2.27	87	7	60	39	0.8	13.68
62555	1	35	4	4	1.83	6	2	2	480	2	2	20.2	0	1.33271	2.17137	1.32722	1.76018	1.84844	0.276896	1.00583	1.8942	0.528708	2.36122	1.22698	2.6277	1.91181	0.370318	1.66479	2.20118	37	4.9	55	11	0.6	10.26
66946	1	32	5	4	1.33	1	1	2	240	2	2	36	0	1.33283	3.52032	1.41791	2.21929	2.53609	1.07954	0.40386	1.62234	0.361543	2.31568	1.13753	2.20359	2.02683	0.642678	2.21929	2.2307	204	9.5	65	50	1	17.1
82083	2	57	3	3	5	1	1	2	300	2	2	26.3	0	1.33361	1.98458	2.0274	1.97076	2.70895	0.682502	1.24448	2.14685	0.218401	2.4669	2.18011	2.77983	2.20032	0.796284	2.13665	2.42344	43	5.9	46	25	0.8	13.68
90841	1	54	2	5	2.83	1	2	2	180	2	2	24.1	0	1.33481	1.91335	2.02543	2.3876	2.11541	1.12318	1.5404	2.1198	0.204918	2.48136	1.49177	2.42517	1.97299	0.429942	2.21281	2.19687	68	6	84	27	0.5	8.55
63103	1	46	5	3	5	1	1	1	300	2	2	30.5	0	1.33614	1.93076	1.55503	1.76969	1.48766	0.920453	0.517821	1.78119	-0.0259006	2.31674	1.14285	2.29179	1.96824	0.72814	2.23179	2.27025	95	7.6	42	22	0.7	11.97
79293	2	30	2	4	3.63	1	2	2	300	2	2	27.1	0	1.33751	2.15311	1.43318	2.24111	2.63336	1.22542	1.51702	2.24622	0.28969	2.59982	2.06245	3.05065	2.23071	1.12044	2.21463	2.88597	97	11.4	111	27	0.5	8.55
93972	1	35	3	4	3.92	1	1	1	480	2	2	29.6	0	1.33804	1.88472	1.9725	2.45339	2.26348	1.18226	0.731801	1.78738	0.874172	2.39204	1.16621	2.07337	2.20942	0.42229	2.2997	2.10378	163	10	65	22	0.4	6.84
70227	2	46	5	4	5	1	2	2	30	2	2	28.4	0	1.33873	2.13128	1.67804	2.40804	2.21412	1.25857	0.393661	1.65084	0.137528	2.31978	1.25266	2.00843	1.9804	0.579111	2.33085	2.22312	204	7.8	42	24	0.8	13.68
88464	1	38	4	5	5	5	1	2	420	2	2	36.8	0	1.33894	1.98853	1.55818	1.75091	1.97526	0.212699	0.787019	2.43611	0.714259	2.12565	1.55425	2.85132	1.89668	0.158284	1.80512	1.99716	307	4.3	35	24	0.6	10.26
66584	1	44	3	3	1.89	5	1	2	480	2	2	23	0	1.34038	2.06265	1.50996	1.55254	1.75945	0.34265	-0.31113	1.40487	-0.10067	1.86325	0.889785	1.56359	1.41651	0.0712046	1.89617	1.72087	174	4.4	47	17	1	17.1
65088	2	37	3	4	0.4	5	2	1	480	2	2	29.9	0	1.34062	2.02307	1.52386	2.64658	1.72016	0.473819	0.285966	1.74394	0.365147	2.34511	0.930579	1.91164	1.86034	0.731296	2.11166	2.22578	44	5.6	51	9	0.5	8.55
97610	1	28	2	5	0	5	1	2	360	2	2	25	0	1.34074	1.87609	1.80839	2.1156	2.33508	0.488271	1.10363	1.6788	-0.371792	2.35047	1.6112	2.04391	2.15613	0.535626	2.26742	2.46144	141	5.5	66	12	0.3	5.13
93181	2	46	1	3	4.96	5	1	2	720	2	2	30.2	0	1.34099	1.89716	1.67862	2.08092	2.23777	1.18813	1.14911	1.75716	0.0278652	2.56664	1.37649	2.38086	1.89048	0.591467	2.11435	2.29577	166	6.2	82	16	0.5	8.55
101099	2	23	3	2	0.54	6	2	2	780	2	2	35.6	0	1.34146	2.14688	1.82917	2.12889	2.46398	0.859485	0.532827	2.0173	0.141819	2.82125	1.37099	2.54558	2.14939	0.912261	2.30191	2.37844	246	7.5	91	8	0.1	1.71
63678	2	22	2	2	0.22	5	2	2	180	2	2	30.3	0	1.34242	2.02468	1.62006	1.5709	2.46812	0.871034	1.12057	1.73486	0.348455	2.48155	1.28746	2.57978	2.31419	0.574476	2.50095	2.18709	65	10	50	10	0.8	13.68
98485	1	21	5	3	0.21	6	1	2	180	2	2	22	0	1.34292	1.92845	2.12356	2.20102	1.6222	1.45359	0.201017	1.85825	-0.0372891	2.32768	1.11731	2.23431	2.05176	0.382268	2.49857	2.09581	158	6.5	104	10	0.3	5.13
101593	2	49	5	1	0.7	1	2	2	300	2	2	34	1	1.34488	1.5487	1.40441	2.19555	2.11603	0.344883	0.725299	1.77543	0.344883	2.39685	1.36991	2.44909	1.7253	0.423246	2.18682	2.273	16	7.2	93	19	0.2	3.42
96163	2	35	5	2	4.43	1	1	2	180	2	2	33.2	0	1.34488	1.5487	1.43136	1.95122	2.11603	1.26275	0.725299	1.71548	0.344883	2.38694	1.36991	2.34855	1.7253	0.423246	2.273	2.12016	16	7.1	51	37	0.3	5.13
86710	1	33	5	5	3.75	1	1	2	360	2	2	19.1	0	1.34488	1.5487	1.85278	1.88579	2.15949	0.825264	1.02888	2.10123	0.344883	2.64284	1.36991	2.32991	2.2075	0.864066	2.39467	2.20918	16	7.6	81	14	0.5	8.55
100635	1	39	5	5	5	1	1	2	600	2	2	32	0	1.34488	1.8002	1.76249	2.31308	2.11603	0.568935	1.29967	2.01599	0.344883	2.58897	2.1383	2.49572	2.09255	0.782652	2.29557	2.48252	16	11.1	61	17	0.4	6.84
95789	2	48	3	4	3.65	1	1	1	480	2	2	28.5	0	1.34488	2.12629	1.64036	2.21418	2.11603	0.703829	0.725299	1.48785	0.344883	2.29694	1.36991	1.75967	2.19555	0.423246	2.18149	2.05833	16	6.6	85	12	0.4	6.84
70499	2	47	1	1	1.15	1	1	2	120	2	2	33.5	0	1.34488	2.60879	2.13033	2.36173	2.24613	1.38694	1.66511	1.88437	0.608793	2.52827	1.52179	2.79239	2.07873	1.40866	2.30103	2.73239	80	5.7	82	9	0.4	6.84
74504	2	43	3	5	0.84	3	1	2	240	2	2	20.4	0	1.3457	1.92771	1.20952	1.98227	2.22141	0.845098	1.4624	1.65482	-0.0457575	2.40369	1.20231	2.24304	1.98	0.216166	2.15331	1.97848	60	5.4	42	22	0.5	8.55
85104	2	29	1	2	2.11	1	1	2	60	2	2	25.3	0	1.34611	2.06772	1.8893	2.11913	1.77588	1.05714	1.67094	2.12324	0.470282	2.63157	1.72274	2.4113	2.2232	0.704365	2.50132	2.51188	64	6.2	108	8	0.4	6.84
62169	1	21	5	3	0.33	5	1	2	360	2	2	20.1	0	1.34635	1.8653	1.43136	1.5563	2.64279	0.360467	0.840942	2.14406	-0.203888	2.29958	1.52375	2.58659	2.11837	0.689013	2.10721	2.07918	150	8.9	51	20	0.2	3.42
92331	1	57	1	3	1.03	1	1	1	240	2	2	29.3	1	1.34653	2.11082	1.51111	1.98823	2.16587	1.24735	1.00302	2.17944	0.158923	2.53532	1.41381	2.70598	2.28561	0.509546	2.30355	2.65989	86	5.8	74	28	0.3	5.13
74032	2	47	3	5	4.25	1	1	2	600	2	1	31.9	0	1.34979	2.15404	1.48704	2.37949	1.85482	0.577742	0.336123	1.69897	0.16594	2.56855	1.13869	2.57774	2.45658	0.643062	2.67873	3.17177	101	9.1	71	23	0.4	6.84
63208	1	30	3	5	5	1	1	2	180	2	2	26.4	0	1.35	1.81399	1.33859	1.61517	1.42245	0.379042	0.262987	1.70288	-0.233204	1.99436	1.31617	2.17516	1.79912	0.310728	2.12354	1.99436	155	5.8	65	23	1	17.1
67999	2	52	2	5	4.19	1	1	1	360	2	2	25.6	0	1.35008	2.11249	1.85046	2.09083	2.86358	0.585215	1.6757	2.34156	0.128933	2.48026	1.55209	2.95529	2.24412	0.932738	2.30244	2.97772	46	6.1	70	21	0.7	11.97
70647	2	38	5	5	1.91	1	1	2	300	2	2	35.5	0	1.35036	2.23217	1.7483	2.10914	2.28439	1.08566	1.51063	2.24906	0.564568	2.60206	1.68638	2.81065	2.15945	1.19837	2.30428	2.5332	133	10.8	51	8	0.5	8.55
78673	2	32	5	5	3.92	6	1	2	300	2	2	32.8	0	1.3518	1.91803	1.51851	2.13862	2.35411	0.666518	0.772322	2.12581	0.614897	2.1726	1.42619	2.47885	2.15594	0.956168	1.74194	2.19424	25	9.1	46	32	0.5	8.55
84596	1	26	2	2	1.49	6	1	2	180	2	2	28.4	0	1.35242	2.25001	2.1564	2.12867	2.12064	0.816356	-0.378077	1.90999	1.93554	2.43992	1.33099	2.10244	2.13498	0.52756	2.4368	2.1519	203	13.3	76	24	0.7	11.97
93085	1	56	4	5	5	1	1	2	360	2	2	31.5	0	1.35246	1.81766	1.28201	1.72216	1.72591	0.912298	-0.0281942	1.53584	-0.106317	2.32983	1.27941	2.22383	1.69748	0.541579	1.98485	2.78227	175	5.2	45	32	0.5	8.55
80248	2	29	2	4	5	1	1	1	180	2	2	22.1	0	1.35321	1.73444	1.69151	1.883	2.04307	1.18221	1.14282	1.93856	0.666359	2.31063	3.2563	2.35321	2.06905	0.779689	2.07841	2.70448	47	10.5	71	17	0.8	13.68
70069	2	50	1	4	0.5	6	1	2	180	2	1	29	0	1.35325	2.36694	1.72108	2.24441	2.4747	1.28631	1.38521	1.97772	0.182478	2.61161	1.74905	2.87183	2.17448	0.970037	2.35111	2.83815	180	8.7	68	17	0.5	8.55
91485	2	24	5	4	5	5	1	2	360	2	2	26.5	0	1.35446	2.23307	1.57201	1.73937	2.39915	1.25176	1.07938	1.6463	-0.408966	2.56548	1.39624	2.51679	2.27357	0.441855	2.14039	2.46194	359	7.9	69	13	0.2	3.42
63573	2	20	4	4	2.31	5	2	2	360	2	2	20	0	1.35588	2.70633	1.7738	2.03218	1.56679	1.19899	0.285923	1.57625	-0.0347621	2.5713	1.13047	2.105	2.16098	0.327141	2.17111	2.10061	234	8.8	66	16	0.7	11.97
62234	1	23	4	4	4.89	5	1	2	240	2	2	23.8	0	1.35633	2.13291	1.95839	1.98472	1.11682	1.56427	0.0209339	2.15597	0.883907	2.60871	1.27336	2.45324	2.15597	0.862367	2.22185	2.21209	81	8.4	92	19	0.5	8.55
69373	2	20	3	4	0.73	5	1	2	360	2	2	23.6	0	1.35694	2.13558	1.865	1.57646	1.6424	0.37479	-0.160623	1.69229	-0.0680533	2.45444	1.13679	2.20391	2.13558	0.487495	2.26113	2.20495	262	7.8	58	5	0.5	8.55
69078	2	59	2	5	5	5	2	2	240	2	2	20.7	0	1.35715	2.27796	1.62927	2.11796	2.43797	1.41842	2.08905	2.32293	0.666324	2.67432	1.73212	2.55879	1.95756	1.45668	2.14075	3.01833	58	4.6	73	32	0.6	10.26
63950	2	28	4	5	5	5	1	2	360	2	2	40.2	0	1.3577	2.20247	1.48322	2.2404	2.5961	0.329059	0.96436	2.09001	-0.239303	2.54369	1.49179	2.45554	2.23122	0.854398	2.28631	2.48322	165	7.9	45	12	0.4	6.84
102419	1	32	5	5	5	1	1	2	120	2	2	24.3	0	1.35902	2.06517	1.43213	1.94869	1.29896	0.577601	-0.0917704	1.60206	0.234083	2.41656	0.983132	2.26885	1.98741	0.21936	2.36975	1.97707	105	6.1	62	19	1.3	22.23
100913	2	23	4	4	1.89	5	1	2	600	2	2	28.2	0	1.3596	1.8771	1.45943	1.51981	1.9159	0.584904	0.723352	2.07043	-0.40024	2.27096	1.22429	2.34326	2.0324	0.275846	2.11955	2.11722	142	10.3	94	19	0.3	5.13
79112	2	22	4	3	1.33	5	1	2	360	2	2	36.4	0	1.36073	2.73577	1.40249	1.82778	2.38589	1.23446	0.762639	2.0597	0.389632	2.25527	1.45203	2.20125	1.85733	0.531479	2.26531	2.1684	95	9.1	93	18	0.5	8.55
93192	1	48	5	4	1.84	1	1	2	240	2	2	24.1	0	1.36117	1.82627	1.36489	1.99394	2.06386	0.4728	0.80389	1.82755	0.162996	2.36489	1.1998	2.43343	2.06386	1.04876	2.17752	2.1888	101	8.5	45	19	0.3	5.13
93941	1	42	5	5	3.21	1	2	2	300	2	2	28.3	0	1.36222	1.67909	1.67307	1.73828	1.43933	1.17226	0.393344	2.66941	0.298163	2.47712	1.17609	2.75467	1.95106	0.708018	2.3647	2.32331	76	6.7	67	20	0.3	5.13
80552	2	41	3	5	4.84	3	1	2	180	2	2	24.3	0	1.36318	2.0025	1.91341	2.46869	2.60622	0.935275	0.213416	1.98729	0.00745233	2.69054	1.49082	2.24447	2.06215	0.735783	2.23143	2.16309	52	6.4	36	14	1.4	23.94
67927	1	32	5	5	5	5	1	1	780	2	2	23.9	0	1.36449	2.04056	2.26627	2.44781	1.39855	1.07511	0.764265	1.83054	0.0776601	2.47407	1.40337	2.2546	2.03779	0.75046	2.35788	2.62209	143	6.3	74	10	1	17.1
67737	2	25	5	5	5	5	1	2	600	2	2	17.9	0	1.36563	1.89377	1.32105	2.09064	2.53818	1.18848	1.60206	2.25299	0.748481	2.35851	1.76286	3.32105	1.96236	0.966806	1.85779	2.99918	53	3.8	47	13	0.5	8.55
98256	2	25	4	3	2.77	5	1	2	300	2	2	28.5	0	1.36597	2.02978	1.43464	2.27949	2.44145	1.82391	0.400733	2.1714	-0.243388	2.39135	1.5312	2.75085	2.14211	0.375909	2.19883	2.00557	93	8	57	13	0.5	8.55
91273	1	23	4	2	0.95	6	2	2	180	2	2	21.9	0	1.36612	2.06826	1.65424	1.90309	1.85682	0.424117	0.637532	1.92779	0.859381	2.39011	1.68201	2.16549	2.20757	0.700814	2.29074	2.13948	235	4.5	92	19	1	17.1
87830	1	44	3	4	1.27	5	2	2	120	2	2	26.7	0	1.36758	2.01629	1.57348	1.93764	1.98019	0.675673	0.504804	2.12632	0.0805622	2.63405	1.45538	2.40724	2.1825	0.716322	2.39405	2.33558	157	6.8	68	15	0.3	5.13
89686	2	52	4	4	1.64	3	1	2	480	2	2	32.8	0	1.37001	1.98919	1.88072	2.05036	1.95107	1.00355	0.844589	1.91796	0.133748	2.34821	1.24405	2.2059	1.90131	0.39794	2.01744	2.02085	122	6.1	77	19	0.8	13.68
87969	2	38	1	5	5	1	1	2	60	2	2	35	1	1.37011	2.09791	1.54192	1.57899	1.92261	0.876058	1.15039	1.89427	-0.0310342	2.49023	1.58423	2.4029	2.19402	0.703933	2.38886	2.41266	87	8.8	80	17	0.5	8.55
63984	1	24	5	4	2.04	5	1	2	480	2	2	24	0	1.37041	2.44642	1.41602	2.10032	1.54747	0.885201	0.153875	1.85236	-0.0507253	2.34024	1.02974	2.06646	1.9215	0.330765	1.12665	1.97174	127	7.3	66	19	0.9	15.39
67781	2	41	2	5	1.49	1	1	2	120	2	2	22.1	0	1.37151	2.00309	1.60206	2.45593	2.11235	1.02511	0.30617	1.47366	0.166331	2.29162	2.00819	2.11075	1.9927	0.292151	2.36397	2.04607	42	4.9	43	13	0.8	13.68
101412	2	39	5	5	3.67	1	1	2	360	2	2	19.7	0	1.37291	1.57673	1.18374	1.47031	2.14406	1.17221	0.988262	1.77134	0.372912	2.50243	1.39794	2.18752	2.40597	0.451275	2.53991	2.02257	15	5.6	41	9	0.7	11.97
80611	2	42	1	5	5	1	1	2	720	2	2	22.5	0	1.37493	2.12929	1.82461	2.43292	2.49317	1.19883	0.307979	1.53599	0.650088	2.52358	1.52148	2.41443	2.3837	0.756612	2.31482	2.56363	62	5.6	38	8	0.8	13.68
66032	1	36	2	4	3.45	6	1	2	360	2	2	29	0	1.37529	2.44295	1.24471	1.66479	1.43006	0.819188	1.01613	2.02949	-0.0910805	2.23389	1.44125	2.11843	2.00929	0.30103	2.12728	2	185	4.1	42	11	0.7	11.97
86068	1	20	5	4	0.58	5	2	2	840	2	2	35.5	1	1.37531	1.95977	1.49831	2.25248	2.25154	0.574476	0.907246	1.72491	0.794542	2.32932	1.5175	2.61441	2.14253	0.589348	2.19781	2.76972	260	6.7	84	45	0.8	13.68
83092	1	57	1	3	5	1	1	2	480	2	2	26.8	1	1.37607	2.03014	2.03973	2.1611	1.91082	0.961975	0.961975	1.80667	0.0650853	2.60011	1.2515	2.25295	2.09743	0.701563	2.19724	2.7387	167	7.5	48	14	0.6	10.26
66101	2	20	3	3	0.23	6	1	2	300	2	2	25	0	1.37711	2.6941	1.5392	2.19966	2.07267	1.04446	-0.286737	1.29534	-0.181779	2.3161	1.51522	1.7346	1.75209	0.203716	2.06579	1.96294	269	4.6	80	9	1.2	20.52
98828	2	29	4	4	0.61	5	1	2	240	2	2	39	0	1.37805	1.82159	1.25362	1.43263	1.17081	1.01097	-0.741754	1.96632	-0.31899	2.35002	1.19155	2.42574	1.91878	0.381906	1.98107	2.16452	469	5.1	80	12	0.5	8.55
92551	2	25	4	5	5	5	1	2	480	2	2	30.4	0	1.37869	1.96194	1.67589	1.73003	2.33462	0.927449	0.958607	1.90912	-0.0946382	2.33039	1.171	2.42101	1.91655	0.595172	2.12342	2.34297	143	9.5	109	17	0.4	6.84
64800	2	52	4	3	3.67	5	2	2	360	2	2	22.7	0	1.37953	2.26025	1.625	2.02002	2.71109	1.38631	1.19741	2.12698	0.317117	2.30103	1.45182	3.01609	2.30307	0.808479	2.44304	2.41086	106	4.6	44	16	0.6	10.26
85836	1	56	3	3	4.62	1	1	1	240	2	2	22.1	0	1.38003	2.10474	2.00869	2.81392	2.07255	0.972848	-0.367246	1.70766	1.89923	2.36325	1.35751	2.18046	1.96101	0.543441	2.38185	2.16423	198	9.8	57	20	0.4	6.84
68191	2	56	3	3	0.5	3	1	1	240	2	2	27.5	0	1.38055	2.34353	2.19333	2.63526	2.22104	0.958282	0.413096	2.15814	2.07099	2.54926	1.51592	2.18013	2.436	0.894896	2.63432	2.33045	107	7.9	45	20	0.7	11.97
79444	2	29	3	3	3.38	5	2	2	600	2	2	32.4	0	1.38145	2.3582	1.70715	2.01461	2.28075	1.01779	-0.490537	1.55731	-0.108202	2.44277	1.04543	1.94553	2.03641	0.477121	2.32901	2.11152	263	10.2	67	13	1.3	22.23
85181	1	48	1	3	2.55	3	1	2	180	2	2	27.3	0	1.38155	1.8825	2.06279	2.12009	2.40115	1.03103	0.780291	1.66624	0.0791812	2.38021	1.17286	2.41989	2.20613	0.641988	2.37482	2.34242	135	5.5	75	32	0.2	3.42
68182	1	47	3	3	4.56	1	1	1	300	2	2	29.1	0	1.38155	2.16797	1.7714	2.27193	1.92178	0.39794	0.261042	1.8491	-0.00811789	2.51064	1.13976	2.26977	2.35574	0.800361	2.29901	2.29699	108	5.4	39	19	0.5	8.55
77612	1	22	2	4	4.67	5	1	2	360	2	2	56.7	1	1.38172	2.26464	1.91886	2.35727	1.34166	0.411955	0.727348	2.01103	1.46148	2.44275	1.24523	2.41519	2.0151	1.07661	2.35047	2.25698	311	14.3	64	28	0.6	10.26
100494	1	29	5	5	2.66	6	1	2	420	2	2	33.3	0	1.38293	1.78939	1.67192	1.49583	2.68846	1.01079	1.37609	1.89202	-0.0975934	2.29276	1.44599	2.5326	2.16409	0.261001	2.24108	2.07506	159	9.3	64	13	0.2	3.42
101431	2	38	3	4	3.18	1	1	2	540	2	2	32.9	0	1.38408	2.10474	1.64394	2.43704	2.76355	0.280827	0.267463	2.08157	0.12673	2.39722	1.691	2.15526	1.82247	0.364373	2.1294	2.0904	121	9.5	179	161	0.2	3.42
78733	1	27	3	5	2.61	5	1	2	840	2	2	28.2	0	1.38446	2.16178	1.51833	1.76643	1.82073	0.667712	0.841638	1.78215	0.153391	2.32308	1.53624	2.01773	2.08961	0.619789	2.36668	2.20899	144	5.9	70	13	0.8	13.68
92768	2	34	2	1	0.55	5	2	2	120	2	2	36.7	0	1.38535	1.79987	1.95741	2.19325	2.36524	1.15155	-0.0296225	1.93417	0.190178	2.77576	2.79301	2.35902	2.17768	0.873468	2.36729	2.70934	91	6.5	71	25	0.3	5.13
76635	1	59	5	5	5	1	1	2	480	2	2	23.1	0	1.38812	2.00128	1.78658	1.92489	1.9339	1.06181	1.77172	1.98704	0.271978	2.45305	1.52543	2.62989	1.96958	1.07598	2.2474	2.45619	34	6.2	59	15	0.9	15.39
62918	1	25	4	4	1.08	4	1	1	540	2	2	24	0	1.38917	2.19382	2.1181	2.14999	1.46982	0.153815	-0.294564	1.61013	1.90714	2.30103	1.26717	2.45294	2.03292	0.918424	2.12222	2.61411	800	10.6	58	7	2.3	39.33
88600	1	59	5	4	0	3	1	1	240	2	2	27.4	0	1.38921	2.27042	1.86509	2.30103	2.31776	0.640653	0.914866	1.89794	1.736	2.62422	1.5882	2.63278	2.25172	-0.653668	2.51206	2.66147	191	4.6	86	21	0.7	11.97
77972	1	35	3	4	3.18	1	1	1	600	2	2	26.6	0	1.39013	2.12922	1.60044	2.3786	2.30849	0.932695	0.206532	2.64599	-0.00432137	2.41232	1.06572	2.83137	1.85602	0.479978	2.08025	2.11295	202	6.9	57	179	0.5	8.55
79872	1	54	3	4	5	1	1	1	420	2	2	32.7	0	1.39017	2.17241	2.14377	2.54012	2.0778	0.438833	0.640192	1.83073	0.331543	2.42768	1.26673	2.41413	2.03939	0.723029	2.2213	2.41413	158	6	51	40	0.7	11.97
90861	2	52	4	5	3.22	1	1	2	300	2	2	28.8	0	1.39053	1.97596	1.78915	2.07075	1.97596	1.10222	1.55164	2.19675	0.13403	2.56955	1.58022	2.49028	1.83054	0.764004	2.24684	2.19887	26	5.3	99	34	0.7	11.97
77795	2	34	4	4	2.29	5	2	2	720	2	2	31.8	0	1.39154	2.15064	1.92504	2.23076	1.88896	0.785156	-0.285425	1.48586	-0.242178	2.39154	0.931284	1.84585	1.78948	0.471792	2.1053	2.09051	164	6.7	65	9	0.2	3.42
64616	1	21	2	4	3.58	5	1	2	240	2	2	28.3	0	1.39193	1.96172	1.21584	1.52423	1.96761	0.386945	1.25376	1.65019	0.350974	2.26717	1.43437	2.50345	2.16879	0.884016	1.42427	2.40813	32	6.3	82	9	0.5	8.55
86188	2	30	4	5	2.5	5	1	2	300	2	2	24.5	0	1.3923	2.58419	1.40627	1.88155	1.64852	0.569336	0.137027	1.58419	-0.243388	2.36597	1.27207	1.96424	2.12301	0.00487585	2.50207	2.07034	62	6.8	47	15	0.2	3.42
95077	1	47	5	4	3.86	1	1	1	480	2	2	25	0	1.39259	2.11598	1.84951	2.58627	1.6392	1.15179	1.27595	2.19629	1.87031	2.61623	1.73794	2.62367	2.0066	1.02996	2.42375	2.43202	98	6.2	79	21	0.7	11.97
87190	1	38	4	4	3.54	3	2	2	360	2	2	37.6	0	1.39264	2.36798	1.94313	1.77152	1.62294	0.619789	1.18046	2.09953	0.233535	2.4523	1.37636	2.27737	2.11647	0.569622	2.01169	2.19329	66	7.6	68	27	0.3	5.13
62939	1	38	2	3	1.41	5	1	2	240	2	2	21.8	0	1.39382	2.29066	1.8855	2.1226	2.50363	0.722549	0.524182	2.04762	1.8313	2.39757	1.79996	2.4613	2.39004	1.08135	2.40935	2.73985	233	8.9	41	15	0.9	15.39
63051	1	30	5	5	5	1	1	2	960	2	2	24.9	0	1.39459	2.34469	1.49884	1.64383	1.78368	0.758213	1.23192	2.02751	-0.167	2.29683	1.56275	2.58719	1.70724	0.292597	2.00745	2.15028	52	6.1	61	14	1.3	22.23
78766	1	46	3	4	3.48	1	1	2	360	2	2	26.8	0	1.39559	2.62073	1.21355	1.42523	2.62492	0.883585	0.0601872	1.29809	-0.059672	2.18385	1.36122	2.07574	1.69662	0.41407	2.10297	2.15196	74	6.8	51	31	0.7	11.97
92785	1	25	3	5	2.95	5	1	2	600	2	2	24.4	0	1.39587	2.40816	1.65091	1.90759	1.10103	0.679947	0.608475	1.71321	-0.0109954	2.46842	1.70206	2.27162	2.1051	0.367977	2.2932	2.35447	84	5.4	46	13	0.9	15.39
81980	1	38	3	5	1.04	6	1	1	240	2	2	36.4	0	1.39609	1.93643	1.89138	2.01095	2.07531	1.16864	0.839786	1.9234	0.203542	2.50109	1.35321	2.55062	2.01454	0.658316	2.3365	2.3231	47	10.2	53	14	0.8	13.68
71324	1	35	2	1	2.46	1	1	1	120	2	2	29.8	0	1.39613	1.98528	1.79516	2.20242	2.00718	1.00718	1.15127	2.01773	0.18799	2.29419	1.48013	2.33788	1.88224	0.385085	2.04711	2.15445	96	6.1	61	32	1.7	29.07
98469	1	41	5	5	5	1	1	2	480	2	2	28	0	1.39663	1.82825	1.69722	1.81174	2.27169	1.06098	0.671494	1.86846	-0.0411745	2.49494	1.2339	2.49354	2.0759	0.536203	2.27286	2.57563	199	8.7	89	29	0.4	6.84
63465	1	55	4	4	4.42	1	1	1	180	2	2	36.6	0	1.39794	2.08778	1.72591	2.01953	1.49136	0.985875	1.35411	2.30963	0.515874	3.49969	1.53148	2.51055	2.08135	1.20952	2.17377	2.33445	50	6.9	63	14	0.5	8.55
93183	1	28	3	5	1.68	5	1	1	660	2	2	25.3	0	1.39794	2.27193	2.45794	2.23375	1.39955	0.679226	0.720159	1.94247	2.03476	2.59903	1.98777	2.60507	2.309	0.897525	2.5006	2.43196	108	7	59	37	0.8	13.68
96091	2	54	2	3	1.83	5	1	2	180	2	2	33.2	0	1.39978	1.99066	2.05626	2.20814	2.09058	1.07376	1.64387	1.85682	-0.123095	2.50399	1.55321	2.24803	2.16989	0.319128	2.30563	2.30471	47	8	117	74	0.7	11.97
99001	1	37	5	5	5	1	1	2	180	2	2	28.4	1	1.40122	1.964	1.50268	1.97807	1.26503	0.863953	0.336551	1.98494	0.124939	2.44112	1.07671	2.09691	1.81392	0.352183	2.11242	2.00653	264	8.4	102	30	0.4	6.84
63164	1	54	1	5	5	1	1	2	480	2	2	30.9	0	1.40173	2.30024	1.44534	2.19874	1.21061	0.591633	0.66262	2.00473	0.167554	2.43148	1.0674	2.15885	1.87822	0.74977	2.19673	2.16213	274	9	87	13	0.8	13.68
67622	2	29	4	3	0.07	5	1	2	60	2	2	37.3	0	1.40179	2.09458	1.57617	2.0064	1.59294	0.695087	0.111857	1.67103	0.201535	2.40077	0.777721	2.14631	2.08409	0.493559	1.99088	2.23729	337	5.4	50	10	0.5	8.55
71229	1	48	5	4	0.82	1	1	2	600	2	2	23.8	0	1.40267	1.98794	1.31995	1.69238	2.4256	0.936018	1.30986	1.61596	-0.160031	2.1741	1.39436	2.63014	2.08362	0.797543	2.05049	2.40149	146	5.1	57	8	0.7	11.97
66839	2	25	5	5	0.41	5	1	2	360	2	2	17	0	1.40288	1.60669	1.47815	2.24832	1.87918	1.15273	1.83569	1.54584	0.814818	2.18225	1.4279	2.3508	2.04139	0.481238	2.27217	2.31326	14	4	34	19	1	17.1
93244	2	37	5	5	1.26	5	1	2	720	2	2	18.6	0	1.40288	1.60669	1.62177	1.50028	2.13943	1.08176	0.783291	1.82976	0.402875	2.24832	1.4279	2.64626	2.32516	0.481238	2.43707	2.88326	14	7.1	39	9	0.8	13.68
65249	2	23	3	4	0.73	5	1	2	360	2	2	22.9	0	1.40288	1.78278	1.43251	1.7838	2.30872	1	0.783291	1.54584	0.402875	2.31175	2.23408	2.20412	1.78329	0.481238	2.24481	2.0894	14	5.7	39	19	0.7	11.97
89751	1	54	3	4	1.84	1	1	2	300	2	2	33.6	0	1.40289	2.11373	1.75979	2.02682	2.08285	0.392932	0.744617	1.78547	-0.00556795	2.46686	1.48534	2.27686	2.25281	0.39405	2.3652	2.24658	157	5.2	76	18	0.4	6.84
83951	1	24	4	2	2.98	5	1	1	240	2	2	21	0	1.40311	2.33665	1.8875	1.95712	2.0841	0.469633	1.17485	2.05239	1.90123	2.56629	1.67532	2.87283	2.22848	1.20597	2.50236	2.44636	117	6.9	65	13	0.3	5.13
64897	1	42	5	2	0.81	6	1	2	120	2	2	20.2	0	1.40404	2.09603	1.67877	1.97051	1.93886	1.08535	1.32865	1.79324	0.258429	2.1597	1.30213	2.40144	2.15512	0.622413	2.42679	2.08535	198	6.3	83	24	0.6	10.26
92400	1	23	2	4	0.59	5	2	1	120	2	2	41	1	1.40448	2.02896	1.48553	2.22155	1.86598	0.492809	0.467021	2.14183	1.35384	2.36303	1.7335	2.38456	1.97057	0.521679	2.10814	2.16803	29	13.8	68	63	0.4	6.84
77572	1	57	3	5	5	1	1	2	360	2	2	24.5	0	1.40457	2.10551	1.71213	2.23339	2.30519	0.56275	0.213416	2.08677	0.496184	2.34845	1.25014	2.18217	2.11459	1.0188	2.33708	2.52703	52	8.8	51	33	0.8	13.68
73998	2	32	4	4	1.68	5	1	2	600	2	2	28	0	1.40544	2.45872	1.77332	1.81388	2.22651	1.16943	0.0379387	1.8684	0.23288	2.25347	1.11353	1.86596	2.0713	0.334821	1.98159	2.08038	241	4.6	35	21	0.6	10.26
77224	2	22	3	4	4.3	5	1	2	180	2	2	21.3	0	1.40577	2.20082	1.73434	2.20984	3.08028	1.54594	2.10058	2.24938	0.615025	2.86709	2.19582	2.93937	2.59543	1.5887	2.72452	2.91765	33	6.5	65	14	0.5	8.55
84390	1	33	2	3	0.94	6	1	2	240	2	2	21.8	0	1.40671	2.4859	2.3184	1.98923	1.79835	0.943272	1.44652	1.71634	0.535113	2.40323	1.79976	2.32684	1.89526	0.27782	2.17491	2.22626	49	4.9	63	16	1.3	22.23
86143	2	57	1	5	3.73	1	1	2	360	2	1	38.9	0	1.40683	2.27	1.50919	1.84008	2.29853	0.752446	1.1539	1.84581	-0.224352	2.62868	1.41459	2.27532	2.13966	0.669007	2.35933	2.35715	87	7.8	91	18	0.9	15.39
89700	1	25	3	3	4.23	1	1	2	240	2	2	31.1	0	1.40717	2.30833	1.68042	2.03758	1.57223	0.298569	0.33409	1.697	1.33295	2.32257	1.21142	2.16365	2.28732	0.537357	2.23203	2.22478	177	5.4	71	13	1	17.1
100463	1	28	4	3	1.05	5	1	1	300	2	2	19.1	0	1.40759	2.15951	2.16954	2.34508	2.01909	1.10942	1.58209	2.0144	2.00243	2.52263	1.77077	2.52043	2.17609	0.964424	2.21198	2.67438	178	14.3	59	17	0.8	13.68
79564	1	28	4	3	2.04	5	1	1	240	2	2	20.9	0	1.40883	2.17147	2.36352	2.33659	1.77179	0.469588	0.558118	2.2039	2.28255	2.46842	1.69897	2.41683	2.245	0.971511	2.40816	2.37603	252	4.6	31	13	0.8	13.68
99358	1	43	5	5	5	1	1	1	300	2	2	23.5	0	1.40987	1.79168	1.45456	2.30377	1.97102	0.788115	1.43683	1.90719	0.26969	2.35523	1.79522	3.3379	2.08374	0.677561	2.22295	2.69232	79	7.4	59	21	0.3	5.13
81553	2	26	3	5	5	1	1	2	720	2	2	21.9	0	1.40988	2.27388	1.54967	2.39741	2.37691	0.817946	0.410905	1.80371	0.464661	2.26108	1.49852	2.46285	2.09427	0.942384	2.50679	2.49432	33	6.3	40	26	0.5	8.55
89146	2	42	2	4	1.65	3	1	2	120	2	2	23.5	0	1.40996	2.59727	1.53638	1.6866	2.11919	1.34277	0.457643	1.52288	-0.184166	2.35807	1.28749	1.92762	1.95593	0.339294	2.22865	2.08297	114	5.3	70	11	0.5	8.55
68737	1	42	1	2	2.46	1	1	1	180	2	2	32	0	1.41103	2.01997	1.44989	2.22592	1.57232	1.31486	0.794857	1.80297	0.297181	2.49953	1.05959	2.20888	2.13316	0.761663	2.17095	2.2581	170	6.6	85	27	0.6	10.26
62822	1	33	3	5	1.38	6	1	2	720	2	2	25.1	0	1.41206	2.03447	1.45185	2.35677	1.66358	0.895951	1.49075	2.02388	0.187275	2.4002	1.94362	2.80853	2.15016	0.79964	2.29628	2.91931	23	5.1	46	29	1	17.1
73595	1	58	2	4	3.09	1	1	1	480	2	2	31.2	0	1.41393	2.13978	1.28724	2.28373	2.61046	0.729114	0.123239	1.86314	0.154766	2.43437	1.29073	2.17519	2.15191	0.90815	2.13731	2.3337	64	7.9	43	29	0.4	6.84
63690	1	29	5	5	5	1	2	2	600	2	2	22.2	0	1.41396	1.95424	1.39636	1.92397	1.95716	0.775952	1.14613	1.76704	0.494323	2.29037	1.62137	2.43813	2.05667	0.60206	2.21468	2.24191	33	6.1	87	11	0.7	11.97
85319	2	42	2	3	1.49	3	1	2	240	2	2	32.9	1	1.41497	1.89927	1.84136	2.19866	2.43457	0.723456	0.466868	1.93399	0.00860017	2.62118	1.20683	2.3784	2.43457	0.951823	2.24055	2.36361	100	7.6	61	21	0.2	3.42
102676	1	22	5	3	5	5	1	2	720	2	2	24	0	1.41535	2.2287	2.29607	2.21388	1.57007	0.478763	0.948724	1.96933	1.94201	2.30349	1.46035	2.45346	2.06835	1.02166	2.22578	2.38593	88	9.9	87	33	0.2	3.42
80916	2	39	3	3	5	1	1	2	540	2	2	30.5	0	1.41598	2.23353	1.80059	2.39264	2.47492	1.27737	1.55885	2.18478	0.370788	2.5209	1.51087	2.75449	2.22578	0.946869	2.36798	2.51491	66	8.8	75	14	0.5	8.55
68751	1	39	3	4	5	1	1	1	480	2	2	32.1	0	1.41638	2.62931	1.85177	2.27682	1.69582	0.584031	1.87331	2.2015	0.947209	2.63783	1.74321	2.34099	2.05635	1.14725	2.2286	2.31009	166	6.3	44	26	0.6	10.26
92764	1	48	5	5	5	1	2	2	900	2	2	26.4	0	1.41706	2.02222	1.76249	2.29281	1.82282	0.666284	1.19728	1.63347	-0.354087	2.43136	1.55781	2.42325	1.8349	-0.275724	2.03191	2.31702	80	8.5	67	9	0.3	5.13
83620	2	29	5	5	5	5	1	2	480	2	2	20	0	1.41754	2.13648	2.25666	2.12473	2.3093	1.01072	1.49082	2.23533	0.234848	2.62839	1.72175	2.80251	2.33708	0.664208	2.10747	2.64761	52	8.9	46	11	0.4	6.84
95610	2	41	2	4	5	1	1	2	300	2	2	29.6	0	1.41814	1.98062	1.33659	2.13008	2.82391	0.910353	1.05039	1.82649	0.143907	2.48509	1.47424	2.46013	2.27893	0.956534	2.24891	2.32206	252	8	78	11	0.2	3.42
77428	2	33	4	2	0.69	5	1	2	240	2	2	32.1	0	1.4183	2.26482	1.71181	1.74819	2.62428	0.832509	0.984527	1.96848	0.845098	2.52956	1.73239	2.4456	2.39967	0.977724	2.28217	2.33143	200	12.4	104	14	0.7	11.97
88086	1	31	2	2	1.76	5	1	2	240	2	2	25.2	0	1.41865	2.05003	1.41575	2.16587	1.91981	0.489566	1.18277	1.96037	-0.455211	2.41185	1.40495	2.44842	2.06332	0.655451	1.64184	2.14105	172	9	98	13	0.4	6.84
77259	1	24	3	3	0.72	1	2	1	360	2	2	21.6	0	1.42036	2.09266	1.72183	2.04032	1.58102	0.253966	-0.337753	1.95554	1.70318	2.18767	1.46199	2.66783	1.77815	0.920349	2.04458	2.35296	185	5.9	67	11	0.5	8.55
82172	1	29	5	4	3.54	3	1	1	600	2	2	24.6	0	1.42167	2.28134	2.09218	2.27909	2.01265	0.888404	1.01472	1.83552	1.77169	2.3827	1.50542	2.45368	2.17823	1.10074	2.49046	2.4297	203	6.6	68	13	0.4	6.84
94596	1	45	3	5	3.1	1	1	2	780	2	2	24.1	0	1.42207	1.73659	1.82777	1.85387	1.62472	0.250362	0.41318	1.76945	0.309985	2.54994	1.51029	2.29452	1.89854	0.642158	2.09484	2.17609	168	5.7	71	17	0.5	8.55
97952	1	57	5	5	5	1	1	2	480	2	2	27.3	1	1.42213	1.95994	1.8371	2.06722	1.61895	0.656811	-0.426607	1.76125	0.379573	2.39602	1.24386	2.82295	2.2557	0.652574	2.42213	2.79319	227	5.1	66	14	0.4	6.84
63161	2	37	2	4	1.94	3	1	1	480	2	2	21.8	0	1.4224	2.35263	1.74732	2.59179	2.4224	2	0.356222	1.75237	0.30103	2.55945	1.96405	2.5341	2.42698	0.536464	2.37374	2.2949	107	7.1	48	17	0.3	5.13
71529	1	33	4	4	4.76	1	1	2	180	2	2	27.6	0	1.42241	2.0422	1.31498	1.76617	1.07473	0.693619	0.224676	1.55284	0.382421	2.30632	1.16228	2.04858	1.90087	0.0894004	2.18947	1.85635	245	3.2	38	11	0.8	13.68
85351	2	51	2	4	5	1	2	2	600	2	2	23.7	0	1.42276	1.83866	1.413	1.34068	2.2747	0.986377	0.845098	1.63878	-0.283506	2.47284	1.07167	2.26091	2.10851	0.446245	2.25028	2.10148	68	6.2	60	12	0.1	1.71
95233	2	21	1	3	1.22	5	1	2	240	2	2	38.2	0	1.42349	2.03779	2.57315	2.07533	2.29607	0.571391	2.1371	2.23161	1.44997	2.6037	1.74866	2.50679	2.06695	0.781429	2.22773	2.33274	132	8.2	78	27	0.2	3.42
98910	1	22	4	4	2.45	5	1	2	240	2	2	21.6	0	1.42399	2.15891	2.37023	1.98636	1.57978	0.571391	0.189056	1.66957	2.0086	2.11637	1.33882	2.1808	2.0471	0.838277	2.33518	2.28902	55	4.6	61	16	0.5	8.55
70940	1	21	3	4	5	5	1	2	240	2	2	22.6	0	1.4266	2.48046	1.48868	2.06731	1.46438	0.687781	0.335985	1.80728	0.855376	2.33714	1.05421	2.09237	2.11989	0.650695	2.52011	2.24196	173	7.2	46	13	1.1	18.81
64310	2	49	3	5	5	1	1	2	180	2	2	29.9	0	1.42674	2.58465	1.55974	2.24832	1.94729	1.41017	1.46666	2.27217	0.288441	2.50708	2.33675	2.71481	2.27548	0.852131	2.58465	3.42441	70	8.9	67	21	0.8	13.68
80788	2	31	3	5	3.51	5	1	2	720	2	2	19	0	1.42715	1.95529	1.71564	1.9447	2.23652	1.85576	0.266661	1.87506	0.0515719	2.60676	1.66562	2.22486	2.04311	0.773405	2.18605	2.79361	46	5	69	12	0.6	10.26
95103	1	39	2	5	5	1	1	2	600	2	2	28.9	0	1.42727	2.07831	1.61622	2.05173	1.56664	0.245275	0.204774	1.772	0.00104523	2.36872	1.27958	2.27682	1.95074	0.401068	2.1528	2.20803	83	5.7	56	20	1	17.1
89833	2	36	4	4	1.87	6	1	1	240	2	2	43.8	1	1.42797	2.31423	1.61003	2.14459	1.89086	0.112704	0.63929	2.22505	1.86749	2.38377	1.3194	2.80835	2.10855	1.19532	2.29834	2.81333	81	6.7	49	17	0.1	1.71
63545	2	56	4	5	5	1	2	2	480	2	2	25.1	0	1.42813	2.02036	1.91062	1.92324	2.01368	1.28556	0.471292	2.10721	0.295787	2.48572	1.11126	2.37291	2.32222	0.800717	2.15655	2.51322	50	5.1	67	13	0.5	8.55
88604	1	38	2	5	0	1	1	2	180	2	2	33.4	0	1.42897	2.03772	1.38488	2.20362	2.32451	0.339488	0.197025	1.309	-0.18339	2.29699	2.8029	1.80163	1.98777	0.198555	2.11394	1.99839	54	4.4	72	66	0.5	8.55
97259	1	57	4	3	1.44	1	1	2	180	2	2	24.5	0	1.4291	2.01759	1.65758	1.71309	2.22684	0.848164	-0.153366	1.40435	0.12673	2.49125	1.15526	2.20502	2.71379	0.422365	2.6488	2.30815	121	5.5	73	59	0.6	10.26
101068	2	55	3	4	2.59	3	1	2	240	2	2	19.7	0	1.43084	2.00833	1.40846	2.06974	1.83497	1.44314	-0.260913	1.55396	0.222968	2.4401	1.0997	2.07684	2.18442	0.373149	2.50602	2.12354	155	5.2	70	10	0.5	8.55
65593	2	51	2	5	3.58	1	1	2	120	2	2	34	0	1.43196	2.38554	0.0627908	0.51607	2.54818	-0.581331	-0.200915	0.561631	-0.581331	0.43904	0.443697	0.833454	2.31371	-0.502968	2.30742	0.0764921	135	10.2	96	19	0.4	6.84
84034	2	25	4	4	1.55	6	2	1	480	2	2	19.6	0	1.43202	2.32944	2.0422	2.22229	2.60811	0.415314	-0.283656	1.80291	1.99666	2.53705	1.45593	2.62682	2.05896	1.13017	2.30763	2.70557	392	5.3	41	19	0.4	6.84
65761	1	31	3	5	5	1	1	2	720	2	2	23.2	0	1.43451	1.98765	1.70381	2.16927	2.38392	0.882838	1.57807	1.75737	-0.1015	2.49696	2.61702	2.2949	2.38224	0.725728	2.24937	2.61407	107	7.7	70	23	0.7	11.97
99599	2	48	3	5	5	1	1	2	480	2	2	27.8	0	1.43492	2.07413	1.62267	2.39842	2.00955	0.811053	0.550907	1.4523	-0.00729924	2.51188	1.01773	2.16468	1.97899	0.0710634	2.25123	2.07209	36	6.4	47	7	0.2	3.42
88537	1	45	4	2	3.12	5	1	2	240	2	2	26.5	0	1.43506	1.63887	1.56366	1.95051	2.33476	0.839816	1.43383	2.07075	1.92745	2.58589	1.46009	2.79721	2.23436	1.07358	2.34695	2.83103	13	4.7	44	83	0.4	6.84
91750	2	49	3	5	4.93	1	1	2	120	2	2	21.9	0	1.43506	1.93914	1.65691	2.22051	2.11394	0.844621	0.815476	1.57802	0.43506	2.29089	1.46009	2.38985	1.81548	0.513423	2.21444	2.14851	13	5.2	41	11	0.4	6.84
89289	2	53	5	2	1.03	1	2	2	240	2	2	21.5	1	1.43506	1.9616	1.69359	2.28918	2.86968	0.91948	0.815476	2.42764	0.43506	2.79023	1.46009	2.93914	2.27875	0.513423	2.58154	2.89038	13	6.4	47	12	0.8	13.68
70258	2	24	3	5	0.9	5	1	2	420	2	2	25	0	1.43506	2.15087	1.64117	2.17831	2.59955	0.591065	0.815476	1.57802	0.43506	2.18491	1.46009	2.32854	1.81548	0.513423	2.10616	2.21647	13	6.2	50	28	0.4	6.84
66522	2	46	3	5	5	1	1	1	240	2	2	27	0	1.43506	2.3816	1.56639	2.25154	1.91136	0.59192	1.5691	1.83593	0.43506	2.42764	1.86469	2.49778	2.09557	0.860108	2.14374	2.36173	13	6.3	42	8	0.4	6.84
65454	2	36	5	5	4.76	3	2	2	300	2	2	21.5	0	1.43544	2.18061	1.01834	2.09793	2.06033	0.591283	0.763722	1.89666	0.233941	2.37879	2.57118	2.07776	2.28938	0.530476	2.35689	2.38934	51	6.9	37	10	0.7	11.97
85053	1	58	5	2	1.03	1	2	1	360	2	2	24.8	1	1.43591	2.37027	1.24685	2.30768	2.10224	1.23139	1.39687	1.86967	-0.0392533	2.23453	1.46535	2.8397	1.88039	-0.582149	2.15597	2.1127	162	4.6	49	19	1	17.1
93305	2	25	1	4	1.5	6	1	2	180	2	2	32.7	0	1.43612	2.72846	2.05141	1.87896	2.58255	1.03656	1.72737	2.05401	0.0424584	2.40493	1.58561	2.39322	2.1242	0.794469	2.06879	2.84342	74	7.8	68	16	0.9	15.39
79863	1	45	1	3	1.39	6	1	1	480	2	2	27.1	0	1.43635	2.58782	1.92914	2.4032	1.66161	1.53394	1.23109	1.69741	-0.0273029	2.46662	1.44145	2.28518	1.95923	0.357853	2.15319	2.09347	279	6.2	72	28	0.8	13.68
67051	2	37	5	5	3.48	1	2	2	360	2	2	32.3	0	1.43706	2.06908	1.59641	2.3827	2.4297	1.4721	0.960848	1.95535	-0.0761964	2.29474	1.25776	2.28189	1.98476	0.759451	2.05392	2.1342	174	6	53	26	0.4	6.84
66964	2	27	3	5	4.09	5	1	2	300	2	2	24.5	0	1.43878	2.39425	1.23153	1.78019	2.16993	0.852033	0.931214	1.78423	-0.302255	2.39425	1.53076	2.62003	2.20182	0.536131	2.53968	2.28228	71	7.6	53	5	0.6	10.26
79664	1	40	3	4	3.36	3	1	1	540	2	2	26	0	1.43933	2.62314	1.50983	2.36288	2.23794	0.554699	-0.0204145	1.78693	0.211535	2.44494	1.87506	2.24177	0.637163	0.737128	2.28293	2.21963	196	6.6	46	24	0.5	8.55
100313	2	35	3	4	1.21	5	1	1	600	2	2	20	0	1.44058	2.21818	1.57978	2.24759	2.13622	0.531479	0.691593	1.71247	0.231791	2.6032	1.21818	2.22367	2.27025	0.681241	2.32763	2.19837	95	7.3	55	9	0.2	3.42
75705	2	50	3	5	5	5	1	2	480	2	2	23.7	0	1.44069	2.32648	2.03935	1.74104	1.81349	0.952575	1.39342	1.90867	0.120233	2.57103	1.85827	2.60948	2.38733	0.788632	2.47462	2.19322	116	4.5	50	10	0.7	11.97
81244	2	47	1	5	3.63	1	1	2	480	2	2	35.2	0	1.44091	1.97681	1.44404	2.0086	2.33445	0.151063	1.34005	1.49638	0.151063	2.49859	1.17609	2.6149	2.13098	0.581153	2.12969	2.4908	25	4.6	51	9	0.3	5.13
68886	2	44	3	5	5	1	1	2	540	2	2	27.2	0	1.44091	2.31723	1.67394	2.03019	2.54357	0.662758	1.1284	1.76343	0.531479	2.34084	1.91381	3.18412	2.01703	0.229426	2.35793	2.29226	25	6.4	42	10	0.5	8.55
68065	2	20	3	4	0.9	5	1	2	420	2	2	25.3	0	1.44151	2.05717	1.80495	2.18115	2.12439	0.687022	1.17827	2.0475	-0.146565	2.4593	1.79105	2.41548	2.21569	0.518712	2.4423	2.26581	199	7	50	14	0.5	8.55
79466	2	36	5	2	2.18	1	2	2	600	2	2	20	1	1.44241	1.93494	1.45052	2.19937	2.38801	0.866159	1.30385	1.91243	0.187275	2.5225	1.2123	2.62639	2.08388	0.671696	1.9943	2.4157	23	5.4	56	17	0.6	10.26
86569	1	23	1	4	3.12	6	1	2	120	2	2	35.9	1	1.44314	2.14613	1.51382	1.62921	1.49809	0.524836	0.660927	1.79554	0.07684	2.50777	1.249	2.12981	1.96803	0.88885	2.07449	2.40627	155	4.8	59	39	0.7	11.97
68509	2	26	4	4	4.2	5	1	1	300	2	2	37.7	0	1.44513	2.22364	1.62953	2.36283	2.37053	0.691443	0.803279	1.88246	1.88441	2.35367	1.44726	2.40475	2.12828	1.07267	2.33268	2.63991	291	4.8	48	13	0.5	8.55
80588	2	59	5	4	4.25	1	2	2	360	2	2	21.9	0	1.44517	1.83979	2.08681	2.29918	2.34909	1.8842	0.685837	2.22608	0.19063	2.60894	1.93321	2.68774	2.31735	1.20527	1.76723	2.83169	47	3.9	80	13	0.2	3.42
92677	1	34	3	3	1.44	6	1	2	300	2	2	45.4	1	1.44527	2.43893	2.01296	2.16273	2.05744	1.03375	0.66333	1.84572	-0.00618538	2.583	1.36609	2.32243	2.00436	0.509515	2.17168	2.33882	99	9.8	90	25	0.1	1.71
102024	1	37	3	3	2.46	1	1	2	120	2	2	36.2	0	1.44571	2.03492	1.74584	2.3533	1.73482	0.718714	0.165872	1.80269	-0.385495	2.45289	2.26962	2.31592	1.87506	0.407924	2.2669	2.14829	86	2.5	50	50	0.3	5.13
96901	2	33	1	2	0.85	6	1	2	240	2	2	26.2	0	1.44716	2.00197	1.46035	1.97144	2.27667	0.861697	0.586996	2.42622	0.206581	2.25307	1.23161	1.99404	1.587	0.481703	2.23964	2.21629	22	5.9	48	12	0.8	13.68
76622	1	22	4	3	1.05	5	2	2	720	2	2	26.1	0	1.44716	2.03621	1.58472	1.42218	1.66358	2.12257	0.601588	1.99238	-0.0716932	2.30573	1.06802	2.14613	1.40469	0.555778	2.24893	1.96255	230	8.4	59	44	0.6	10.26
79459	1	30	5	5	5	1	1	1	540	2	2	31.7	0	1.44783	2.20353	1.93384	2.35428	2.16072	1.28222	0.828604	1.87254	1.64474	2.5075	1.60206	2.58028	1.72106	1.07044	2.25475	3.10662	46	10.1	84	42	0.2	3.42
71651	2	46	5	5	5	3	1	2	900	2	2	19.9	0	1.44789	2.17179	1.3709	2.07531	2.08808	0.739193	1.23	1.58968	0.241935	2.45335	1.50851	2.26347	2.12042	0.625203	2.20828	2.28799	169	6.1	52	11	0.9	15.39
68619	1	30	3	4	1.12	1	1	1	600	2	2	25	0	1.45142	1.93554	1.71369	2.38208	2.0729	0.792875	0.467021	1.76549	0.627507	2.42858	1.11163	2.37266	2.21884	0.849356	1.84295	2.44823	29	5.3	54	16	0.8	13.68
66010	2	40	3	3	1.17	6	2	2	120	2	2	18.1	0	1.45484	2.6902	2.04857	2.90218	2.4523	0.740363	0.459895	1.82499	0.0974887	2.52288	1.27875	2.20321	2.1145	0.420506	2.44716	2.27107	60	3.7	44	9	0.6	10.26
86568	2	46	3	4	3.99	1	1	1	300	2	2	23.2	0	1.45624	2.22429	1.66196	2.25595	2.24216	0.900021	1.59122	1.70504	-0.302255	2.65794	1.55014	2.51981	2.2351	0.637292	2.36093	2.14613	71	6.4	44	11	0.04	0.68
95493	1	25	3	3	2.43	1	1	1	240	2	2	32.1	1	1.45661	2.21022	2.57458	2.261	2.17151	0.406058	1.12289	2.23635	2.04658	2.49496	1.84393	2.80292	2.00543	1.03413	2.29553	2.58959	159	7	65	14	0.2	3.42
80908	2	53	4	3	1.31	1	1	1	120	2	1	37.2	0	1.45764	2.11482	1.68973	2.36863	1.94396	0.183644	0.349635	1.67549	1.91576	1.93476	2.17533	2.159	1.89297	0.972885	2.29989	2.29296	38	7.9	61	212	0.8	13.68
79026	1	23	3	4	1.22	5	1	2	240	2	2	21.3	0	1.45834	2.64704	1.89439	1.86858	1.52597	0.234083	-0.170952	1.96782	1.23207	2.44986	1.50493	2.2993	1.7112	0.549937	1.98241	2.09829	126	7.6	78	18	0.7	11.97
71686	1	31	5	5	2.7	1	1	2	540	2	2	27.7	0	1.45925	2.00349	1.45435	2.28679	2.57028	0.861785	1.12669	2.12929	0.336331	2.26069	1.55494	2.59854	1.68905	0.931884	1.63978	2.71949	124	7.7	47	43	0.9	15.39
69957	1	32	2	5	2.91	1	1	2	540	2	2	24	0	1.463	1.88762	1.66276	2.11394	2.45148	0.370698	0.531479	1.86213	0.340047	2.24055	1.44404	2.18865	2.22943	0.695482	2.1284	2.02366	25	5.9	79	19	1	17.1
80647	1	52	3	5	5	1	1	2	540	2	3	23.9	0	1.46311	2.44617	1.75575	2.04327	2.7472	1.83915	0.382503	1.95194	0.499513	2.48846	0.986701	2.66156	2.19365	0.68921	2.34679	2.62062	63	7.3	102	31	0.8	13.68
99951	2	38	2	4	2.03	1	1	2	180	2	2	27	0	1.46418	2.11412	1.5353	2.54695	2.3893	0.807864	-0.356138	1.54117	0.208597	2.39749	1.26833	1.98628	2.11584	0.553292	2.36862	2.75977	193	11.4	76	21	0.6	10.26
86911	1	25	3	5	2.46	1	1	2	480	2	2	25.6	0	1.46446	2.07384	1.69897	1.71006	1.99435	0.414829	0.792875	1.84936	-0.180797	2.46059	1.31029	2.43933	2.09989	0.295377	2.16471	2.1383	232	6.2	70	32	0.8	13.68
93370	1	30	5	4	2.11	1	1	2	240	2	2	28.5	0	1.46565	2.14682	1.68916	2.20199	1.70714	0.459797	1.00722	1.61755	-0.0460272	2.31299	1.39355	2.23851	1.97246	0.253652	2.20503	2.12006	179	8.5	82	82	0.9	15.39
77047	1	28	2	3	3.17	5	1	1	120	2	2	26.4	0	1.4664	2.32171	2.10322	2.30629	1.4682	0.193396	0.0156051	2.13151	2.00474	2.4554	1.80552	2.5604	2.11149	1.12361	2.33904	2.65203	82	5.9	62	17	0.4	6.84
67355	2	22	1	4	0.51	6	1	2	180	2	2	27.4	0	1.46674	2.29065	1.74807	1.99311	2.33711	0.986101	1.49059	2.06351	0.129192	2.57197	1.65511	2.34798	2.19939	0.586392	2.37187	2.19286	127	7.2	64	21	0.6	10.26
93247	1	28	4	3	5	5	1	1	360	2	2	30.1	0	1.46817	2.17114	1.99405	2.29807	2.03408	1	0.697787	2.26243	1.96622	2.44441	1.50754	2.47909	2.08554	0.900869	2.45902	2.24262	147	8.6	42	15	1	17.1
67761	1	20	4	3	1.67	5	1	2	360	2	2	18.9	0	1.46852	1.98835	1.41053	1.75069	1.48971	1.7274	1.13597	1.84418	0.0579121	2.55843	1.43933	2.28476	2.05623	0.507935	2.07544	2.32585	68	4.4	87	21	0.6	10.26
63283	1	36	5	4	4.63	1	2	2	300	2	2	30.2	0	1.46862	1.76879	1.4582	1.96092	1.96423	0.771365	1.63488	2.35997	0.208516	2.47374	1.51421	2.8011	1.77477	0.899286	2.03445	2.2669	86	6.3	68	38	0.5	8.55
86456	2	36	2	4	3.72	3	1	2	480	2	2	20.3	0	1.469	1.90309	1.5272	1.97004	2.65268	0.609831	0.848531	1.93506	0.797806	2.65801	1.31876	2.24988	2.43226	0.838149	2.45822	2.41031	18	10.2	33	11	0.4	6.84
93711	1	56	5	5	5	1	1	2	420	2	2	21.3	0	1.46967	2.1022	1.79482	2.41701	1.5112	0.891867	1.08796	1.79053	0.0843209	2.52729	1.60537	2.31197	2.0131	0.415314	2.56387	2.1549	98	5	56	19	0.3	5.13
99938	2	37	4	4	0	5	1	1	240	2	2	19.7	0	1.46982	1.85228	2.16633	1.84665	2.24097	1.08517	0.850238	1.76654	2.48073	2.74233	1.49485	3.21748	2.37414	1.60924	2.47953	3.35057	12	3.4	62	29	0.5	8.55
89350	1	57	3	5	0.56	5	1	1	780	2	2	26.3	0	1.46982	1.92942	1.56918	2.1383	1.94612	0.652408	0.850238	1.94612	0.469822	2.60296	1.49485	2.28631	1.85024	0.705436	2.35857	2.46115	12	6.9	48	23	0.5	8.55
81004	1	50	3	3	5	1	1	2	240	2	2	27	0	1.47108	2.32723	1.38838	2.0262	1.48308	0.64027	-0.139429	1.84798	-0.30058	2.38096	1.09826	2.23819	2.23164	0.638722	2.40552	2.16315	193	4.4	57	13	0.8	13.68
85256	2	27	3	4	2.95	5	1	2	600	2	2	21.1	0	1.47129	2.08207	2.26795	2.48287	2.15836	0.931797	0.461398	1.83166	1.443	2.51939	1.38501	2.37779	2.23888	0.630089	2.4194	2.66401	75	9.9	49	12	0.5	8.55
95720	2	59	3	4	3.22	1	1	1	240	2	2	21.9	0	1.47349	2.2657	1.4558	2.19033	2.1797	0.889302	0.99178	1.7354	0.0438533	2.54017	1.25977	2.23521	2.20666	0.287942	2.40707	2.10763	32	3.8	73	9	0.3	5.13
67699	1	32	4	3	3.24	1	1	2	300	2	2	26.6	0	1.47413	2.58798	1.38672	1.56525	1.50537	0.826581	1.22399	1.82658	-0.209515	2.23244	1.68258	2.16949	1.67885	0.361806	1.88391	1.96658	243	5.1	82	80	0.8	13.68
100923	1	22	2	3	0.41	5	1	2	240	2	2	26.9	0	1.47429	1.96471	1.88137	2.10489	2.01253	0.664596	0.562728	2.1961	-0.0107239	2.61201	1.07918	2.63125	2.1385	0.81858	2.26574	2.21845	205	6	72	23	0.2	3.42
101101	1	22	3	3	5	5	1	2	120	2	2	26.4	0	1.47492	2.00653	1.88803	1.97051	1.19047	0.487238	0.564271	1.99114	1.14894	2.46526	1.1395	2.50542	2.07991	1.17755	2.16423	2.27504	198	7	64	34	1	17.1
85355	1	22	3	4	5	5	1	2	120	2	2	25.5	0	1.47532	1.9393	1.66591	2.36255	1.57636	1.14536	0.75412	2.06035	-0.00270589	2.41227	1.54214	2.33972	2.03372	0.456875	2.21642	2.09853	161	6.8	61	19	0.4	6.84
96138	1	34	3	3	1.78	5	2	2	120	2	2	31.1	0	1.47535	2.04235	1.63396	2.15064	2.54708	-0.071829	0.48586	1.71253	-0.364811	2.41862	1.39794	2.03606	1.86216	0.0216934	2.42663	2.22291	82	6.6	36	17	0.5	8.55
102022	1	46	3	3	4.98	3	1	2	600	2	2	31	0	1.47539	1.96502	1.57265	2.01173	1.56286	0.212441	0.00513964	1.48565	-0.375276	2.52288	0.890634	2.01773	1.98953	0.0843209	2.27162	1.99375	84	8.3	97	17	0.5	8.55
90498	1	42	1	2	2.49	4	1	1	720	2	2	20.1	0	1.47543	2.37726	2.0607	2.58925	2.42723	0.699979	0.744929	2.13369	2.6206	2.89801	2.31592	3.11472	3.06463	1.4582	2.85154	2.87032	86	6	76	14	0.8	13.68
80332	1	24	1	2	0.71	5	2	2	120	2	2	22.7	0	1.4758	2.46376	1.50884	1.67126	2.16	0.533795	0.344214	1.51006	-0.225815	2.23277	1.16	2.01169	1.85458	0.353059	1.94538	1.92802	110	6.8	56	10	1.1	18.81
92363	2	27	4	3	0.09	5	1	1	300	2	2	47.8	0	1.47712	2.21899	1.83585	2.14409	2.07799	0.71367	-0.156941	1.78404	1.86546	2.33028	0.974338	2.17132	2.20367	0.725215	2.39651	2.15169	122	5.9	56	15	0.5	8.55
66184	1	24	4	4	5	5	1	2	480	2	2	25	0	1.47712	2.27368	1.88381	2.32096	1.12799	0.788892	-0.0953835	2.03523	1	2.45409	1.4852	2.1141	2	1.04453	2.20437	2.77883	213	6.8	58	19	0.5	8.55
83358	1	37	4	4	3.84	5	1	2	480	2	2	36.9	0	1.47712	2.53829	1.78299	1.87918	1.6997	0.769551	0.377771	1.92445	0.492655	2.3685	0.928774	1.98891	1.83133	0.479547	1.97753	2.02136	119	5.1	93	36	0.6	10.26
73974	1	34	1	5	3.45	1	1	2	660	2	2	31.2	0	1.47833	2.4984	1.86711	2.11853	1.44962	0.874455	0.655026	1.40048	0.160678	2.3401	1.57439	2.2386	2.05776	0.496084	2.32489	2.20139	239	8.2	49	21	1.1	18.81
100881	1	26	4	3	1.76	5	1	2	360	2	2	25.2	0	1.47874	1.77652	1.1867	1.66551	1.43443	0.744337	-0.402847	1.64167	-0.0387656	2.33073	1.15578	2.0144	2.03107	0.337964	2.14543	2.34771	445	4.2	63	18	0.4	6.84
74454	1	45	5	5	5	3	1	2	660	2	2	26.5	0	1.47938	2.06598	1.37709	2.30441	1.78544	1.39385	0.464499	2.15047	-0.0943727	2.37423	1.17835	2.72402	2.05416	0.520156	2.22117	2.23718	128	7.6	54	40	0.4	6.84
100044	1	27	1	2	2.39	5	1	1	300	2	2	23.7	0	1.47981	2.03621	1.96636	2.22131	2.13362	0.203107	1.23251	1.82256	1.85387	2.3335	1.86872	2.36138	2.20981	0.789248	2.43066	2.32465	161	8	95	21	0.7	11.97
62819	2	59	3	5	2.17	1	1	2	300	2	2	21.2	0	1.48013	2.273	1.77664	2.49049	2.55931	1.01028	1.80872	2.21639	0.190915	2.56673	3.13167	2.66118	2.11115	0.977247	2.50345	2.43933	96	5.6	43	13	0.3	5.13
90049	1	46	1	1	1.38	1	1	1	120	2	2	29.2	0	1.48018	2.20228	1.80027	2.24826	1.86008	0.852397	0.53931	2.07887	0.268562	2.61475	1.39276	2.23668	1.90584	0.467194	2.16365	2.27349	236	6	75	32	0.4	6.84
66903	2	39	3	5	1.17	1	2	2	180	2	2	19.3	0	1.48047	2.76621	2.06724	1.79467	1.70099	1.04139	0.29595	1.47034	-0.0844652	2.40396	0.940563	1.86346	1.55405	-0.0061026	2.28613	2.00801	43	6.2	94	61	0.5	8.55
69936	2	54	5	5	5	1	1	2	360	2	2	21.8	0	1.48073	2.08458	1.98789	2.43136	2.53466	0.919078	1.16806	1.8293	0.544068	2.5563	2.84198	2.63849	2.30211	1.14922	2.49485	2.92942	40	5.6	78	30	0.6	10.26
78926	1	44	3	3	1.18	2	1	1	480	2	2	23.5	0	1.48073	2.50288	2.11948	2.43537	1.32736	0.92514	-0.149762	2.41358	1.92514	2.68124	1.32394	2.77936	2.59014	1.07311	2.52934	2.78711	120	9.4	78	22	0.3	5.13
101850	1	28	1	4	5	1	1	2	360	2	2	30.2	0	1.48277	2.32141	2.02755	1.88071	1.61051	0.616056	0.473312	1.73707	1.82769	2.29722	1.3205	2.42904	2.07473	1.02218	2.12161	2.59053	229	10.8	59	25	0.4	6.84
71204	2	27	1	5	3.25	1	2	2	300	2	2	26.4	0	1.48311	2.21085	1.68797	1.83551	1.8221	0.677962	0.530057	1.989	-0.116181	2.2888	1.07106	2.25994	1.61979	0.330188	2.05648	2.02176	72	8.8	123	6	1	17.1
79890	1	41	4	4	5	1	2	2	600	2	2	32.8	0	1.48442	2.29236	1.9602	1.96421	1.5409	0.958853	-0.23094	1.89348	-0.0384583	2.27382	1.07528	1.97863	2	0.590876	2.14472	2.11564	354	5.3	71	42	0.8	13.68
73994	1	36	5	3	2.15	1	1	1	600	2	2	26.8	0	1.48555	1.90069	1.93017	2.52352	2.32585	0.954243	1.46196	2.24667	0.228189	2.68601	1.74036	2.78344	2.09537	1.18033	2.21671	2.57232	68	7.2	271	11	0.3	5.13
79075	1	27	2	3	1.71	6	1	2	480	2	2	33.5	0	1.48642	2.08664	1.78883	2.0166	2.34011	0.549672	-0.258102	1.7997	0.203414	2.27338	1.09804	2.14693	1.89526	0.560667	2.14894	2.34268	154	8.9	88	53	0.4	6.84
66029	1	25	3	4	2.17	5	1	1	480	2	2	22.9	0	1.48683	2.07672	1.57354	2.11451	2.30833	0.410992	1.56159	1.51245	0.308329	2.30469	1.61296	2.40812	1.98273	0.671628	1.85549	2.54302	59	5.3	44	18	1.8	30.78
65774	1	24	1	2	1.98	6	1	2	1020	2	2	34.9	0	1.48705	2.77444	1.51164	1.68282	1.67952	0.916358	0.686101	2.32267	0.17291	2.18239	1.53584	2.52604	1.93332	0.459326	2.00785	2.20669	274	4.8	106	71	0.6	10.26
87169	2	39	3	5	5	1	1	1	480	2	2	21.4	0	1.48769	2.12823	1.70646	2.33637	1.66358	1.07918	0.567691	2.08388	0.582755	2.62009	1.2123	2.49075	2.52589	0.886245	2.58912	2.42785	23	11.8	58	18	0.1	1.71
78165	2	43	4	5	0.86	5	1	1	600	2	2	24.1	0	1.48846	2.47712	2.10194	2.54505	2.44038	0.860259	-0.347043	2.04782	1.74884	2.29291	1.50673	2.74057	2.07572	1.24337	2.21068	2.86967	189	5.6	42	23	0.5	8.55
79901	1	23	3	5	5	5	1	1	540	2	2	31.3	0	1.48957	2.50896	1.81359	2.46829	2.26615	0.75367	0.0868851	2.10097	1.4742	2.48578	1.26298	2.59397	1.97294	1.15519	2.22649	3.0029	149	8	51	29	0.6	10.26
102488	1	29	2	2	0.73	6	1	2	180	2	2	28.5	0	1.48971	1.65534	1.59074	1.9804	2.10701	0.490743	-0.20412	2.20888	0.446245	2.43584	1.85946	2.3536	2.07329	0.628389	2.2574	2.2244	136	8.4	88	25	0.2	3.42
80535	2	25	3	4	2.56	1	1	2	540	2	2	27.3	0	1.4904	2.31037	1.63202	1.97787	1.85008	0.789686	2	1.7663	-0.127645	2.51416	1.62823	2.60809	2.16239	0.640129	2.43465	2.19801	161	6.6	71	9	0.6	10.26
89788	1	28	4	3	1.22	1	1	2	120	2	2	42	0	1.49177	2.58246	2.36889	2.03965	1.95282	0.761331	0.676021	2.12414	2.08918	2.26958	1.53063	2.49638	2.23937	0.629889	2.35005	2.13363	272	5.2	67	20	0.6	10.26
66179	2	23	5	4	0.33	5	1	2	420	2	2	17.8	0	1.49281	2.37771	1.70374	2.25193	2.13089	0.179076	-0.231949	1.57263	1.68435	2.27	1.53586	2.03176	2.12643	0.75771	2.05874	2.35451	145	7.1	46	12	0.7	11.97
71698	2	46	3	5	4.03	1	1	2	300	2	2	24.3	0	1.49281	2.65487	1.61606	2.06394	2.34783	1.5782	-0.0246474	2.25527	0.320075	2.5538	1.18498	2.02896	2.41956	0.77615	2.44823	2.51165	145	4.6	63	20	0.7	11.97
66008	2	43	3	5	5	6	1	1	360	2	2	31.3	0	1.49346	2.63649	2.1038	2.72016	2.34143	0.509874	0.346353	2.13194	1.79934	2.45788	1.36642	2.45255	2.28556	1.13672	2.34928	2.58433	200	5.5	40	9	0.5	8.55
76670	1	49	3	3	2.61	3	1	2	240	2	2	27.1	0	1.49436	2.19333	1.618	2.4285	1.63807	0.692427	0.720353	2.38224	0.544647	2.50082	2.20614	2.44337	2.05698	0.817572	2.3228	2.54233	107	5.7	53	51	0.7	11.97
78478	1	47	3	4	3.56	1	2	2	540	2	2	30.6	0	1.4946	2.46543	1.80064	1.99045	1.92082	0.552968	0.950026	2.3992	0.223733	2.5143	1.43183	2.35428	2	0.950026	2.01546	2.10809	138	7.3	72	53	0.4	6.84
102096	1	20	2	4	2.43	1	1	2	180	2	2	27.7	0	1.49497	1.87809	1.27763	2.14133	2.171	0.987679	1.20828	1.84466	-0.13003	2.371	1.54015	2.22848	2.35521	0.723186	2.35387	2.39489	143	7.7	116	28	0.2	3.42
78828	1	29	5	5	5	1	1	1	660	2	2	29.5	0	1.49549	2.2838	1.74761	2.16413	1.58147	0.374137	-0.501945	1.99839	1.62554	2.35182	1.17178	2.52336	2.06279	1.02652	2.31914	2.65854	270	7.2	51	24	0.5	8.55
75888	2	44	3	4	2.2	3	1	2	480	2	3	32.2	0	1.4957	2.405	1.69611	2.69897	2.19285	1.16455	0.144089	1.84814	0.0954838	2.44256	1.72522	2.10899	2.22327	0.789858	2.40779	2.37604	61	6.6	81	14	0.6	10.26
95744	2	57	5	5	5	1	1	2	420	2	2	26	0	1.49601	2.23045	1.79135	2.51164	2.23609	1.41	0.498055	1.58567	0.117639	2.56031	1.43433	2.21797	1.9578	0.428375	2.42777	2.19395	27	6.2	71	9	0.2	3.42
69843	1	40	5	5	5	1	1	2	360	2	2	26.2	0	1.49755	2.07582	1.19171	1.91729	2.11414	1.08624	0.743319	1.93805	0.0196325	2.26981	1.20129	2.53647	2.0338	0.68364	2.26574	2.35965	173	5.2	65	20	0.7	11.97
97030	2	57	2	5	5	1	2	2	60	2	2	32.9	0	1.49831	2.18682	1.49485	2.00108	2.35698	1.05308	0.327359	1.82119	-0.0530567	2.48073	1.46982	2.26126	1.8879	0.607455	2.34635	2.19659	40	6.8	128	34	0.3	5.13
99338	2	37	1	1	1.29	1	1	1	300	2	2	26.5	0	1.49904	2.18056	1.9393	2.54676	2.06269	0.926713	0.169751	1.8266	1.9863	2.54059	1.63827	2.45404	2.18234	1.16609	2.57779	2.41746	161	6.9	72	14	0.4	6.84
66981	1	42	3	4	0.84	1	1	1	480	2	3	42.3	0	1.50145	2.40115	1.98138	2.51147	2.5569	0.564271	1.62554	2.29834	1.70747	2.58007	2.09584	2.7043	2.1743	1.09151	2.29017	2.60871	81	8.2	64	30	0.5	8.55
71670	1	24	4	4	4.34	5	1	1	240	2	2	29.7	0	1.50244	2.37815	1.87711	2.06311	1.37729	0.54729	0.584203	1.8489	1.82185	2.33942	1.12597	2.43235	2.21101	1.29689	2.12288	2.63714	211	5.1	54	16	1.3	22.23
98698	2	27	5	5	5	1	1	2	240	2	2	20.7	0	1.50279	2.02039	1.73425	1.6323	2.00416	1.16194	0.684535	1.86264	0.576253	2.5673	1.24304	2.86321	2.27963	0.799871	2.26627	2.36318	104	7	55	16	0.2	3.42
85878	2	27	3	5	5	1	1	2	360	2	2	32.1	0	1.503	2.21887	1.77432	2.08673	2.43725	0.785704	1.1157	2.31839	0.339294	3.11394	1.73619	2.79128	2.03722	0.859549	2.41409	2.35421	38	11.6	76	15	1.2	20.52
94852	1	33	1	1	0.49	1	1	2	240	2	2	35.8	1	1.50331	1.86963	1.33124	2.21592	1.73969	1.07425	0.124018	2.38751	-0.0304893	2.45832	1.30652	2.71059	2.01448	0.29173	2.23775	2.02154	118	7.5	73	25	0.2	3.42
84850	2	53	1	1	1.51	1	2	2	60	2	2	27.8	0	1.5044	1.92082	1.46489	2.07413	2.12039	0.653213	0.373116	1.857	-0.00729924	2.49292	1.01773	1.92082	1.37312	0.48509	1.82751	2.14527	36	6.8	96	34	0.5	8.55
93083	1	30	3	5	4.68	5	1	2	660	2	2	32.7	0	1.50471	2.17328	1.88339	1.63574	1.73395	0.787392	1.52567	2.05641	0.0576416	2.61244	1.56172	2.35867	2.00418	0.497197	2.36537	2.36112	31	6.4	97	33	0.4	6.84
68660	1	24	2	1	0.56	5	1	2	240	2	2	20.9	0	1.50475	2.14735	1.49253	1.5846	1.62447	0.806447	0.223983	2.06725	-0.114371	2.39922	1.12387	2.17107	2.12547	0.789414	1.05612	2.14887	203	9.8	79	11	0.6	10.26
92773	2	26	2	3	1.36	1	1	1	480	2	2	26.2	0	1.50634	2.1549	2.15155	2.25844	2.21414	0.885436	0.82771	1.87792	1.32652	2.43189	1.43716	2.13438	2.04096	0.71582	2.23962	2.28893	91	8.7	56	17	0.5	8.55
90528	2	40	3	4	1.65	1	2	1	180	2	2	38.8	0	1.50664	2.87815	1.94935	2.76421	2.49405	0.235189	-0.585129	2.2607	2.23827	2.51888	1.8602	2.95674	2.36569	1.60272	2.561	3.13866	327	9.6	93	35	0.4	6.84
70627	2	52	4	4	4.05	4	2	2	180	2	2	24.3	0	1.50896	2.8562	1.1876	1.91317	1.69014	0.913174	-0.190915	1.83114	-0.047705	2.14592	1.31324	1.9289	2.16327	0.718908	2.4552	2.37459	298	5.1	82	12	0.9	15.39
99345	1	52	1	1	1.04	1	1	2	240	2	2	31	0	1.50991	2.01787	1.72379	2.00363	1.63626	0.640456	1.49674	2.05318	-0.0461632	2.44362	1.5404	2.48971	1.95586	0.402298	2.11478	2.13531	238	6.4	98	41	1.2	20.52
96205	1	52	4	3	2.62	6	1	2	120	2	2	26.1	0	1.51064	1.99051	1.84548	1.86967	2.0145	0.742308	0.962211	1.79695	0.739875	2.42193	1.27049	2.50649	2.13192	0.770488	2.13782	2.23609	324	4.2	78	37	0.3	5.13
91849	1	41	4	3	2.18	1	1	1	480	2	2	25.7	0	1.51114	2.66555	1.70218	2.43374	1.84739	0.249877	0.237953	2.1213	1.94338	2.30264	1.34169	2.76729	2.33281	1.41559	2.25795	2.84279	270	7.3	39	21	0.9	15.39
85381	1	22	5	3	3.57	5	2	2	420	2	2	22	1	1.51157	2.04327	1.41178	1.4427	2.27548	0.569875	0.922305	1.77677	0.169142	2.32906	1.35721	2.41497	1.79439	0.995844	2.13415	2.191	105	8.8	57	70	0.5	8.55
77241	1	27	2	5	4.63	5	1	2	240	2	2	25.6	0	1.51173	2.08659	1.96166	1.30509	2.13551	0.468195	0.608134	1.2351	0.323867	1.87302	1.03898	1.88646	1.67594	-0.00204374	2.01797	1.73232	213	4.1	52	23	0.7	11.97
99824	2	33	5	5	5	1	1	2	360	2	2	23.3	0	1.51276	2.1238	1.44242	2.11691	2.02216	0.525825	1.19026	1.51206	0.0432491	2.53982	1.68792	2.22139	2.22276	0.861981	2.28481	2.37888	191	6.2	38	5	0.2	3.42
84323	2	21	4	4	3.52	5	2	2	1080	2	2	26.5	0	1.51361	2.26024	1.41123	1.76468	2.02846	0.396206	-0.2791	1.26214	0.170869	2.30704	0.924609	2.0153	2.04281	0.322137	2.21942	2.06422	251	6.4	79	14	0.6	10.26
64720	1	29	4	5	1.61	6	1	1	240	2	1	20.6	0	1.51377	2.3288	2.13064	2.37609	2.66133	0.622077	0.646792	1.79424	1.6523	2.63175	2.13426	2.67192	2.45757	1.32494	2.44008	2.94037	53	9.5	122	14	1	17.1
100181	2	37	1	4	2.46	1	1	2	480	2	2	36.7	0	1.51485	2.13892	1.80533	2.13727	2.41707	0.644794	0.439952	1.69623	-0.23571	2.55529	1.90366	2.15194	2.01343	0.392909	1.96939	2.03494	191	7.5	79	10	0.3	5.13
85584	1	47	3	4	5	1	1	2	600	2	2	35.6	0	1.51521	2.24242	1.60206	1.93827	1.7653	0.912488	1.08189	1.62583	-0.0530567	2.42325	1.68574	2.42732	1.97658	0.462398	2.10975	2.49485	40	5.8	49	109	0.6	10.26
89842	1	28	4	4	0.95	1	1	2	480	2	2	24.5	0	1.51563	1.79418	1.6904	1.53985	2	0.470541	0.843696	1.8687	-0.159121	2.23788	1.16395	2.39859	1.81166	0.573378	1.86202	2.175	133	6.5	58	27	0.3	5.13
87120	2	21	3	4	5	5	1	2	420	2	2	19.3	0	1.51627	2.57458	2.261	1.7777	1.7044	0.64494	0.767086	1.74011	-0.148319	2.4547	1.3818	2.3288	1.88496	0.410326	2.15079	2.2	159	5.8	46	10	0.4	6.84
67624	1	30	3	5	0.09	5	1	1	420	2	2	24.7	0	1.51774	2.30231	1.79074	2.5107	2.07918	0.570268	0.69897	1.98704	1.75856	2.50435	1.61154	2.56958	1.69897	1.34126	2.20091	2.75227	17	4.8	65	68	0.9	15.39
62952	1	20	5	4	3.7	4	2	2	600	2	2	22.4	0	1.51774	2.1393	1.38082	1.84614	2.39428	0.530297	0.805267	1.6765	0.0483047	2.2747	1.14456	2.45848	2.08432	0.627744	2.30737	2.04338	238	6.8	43	13	1.2	20.52
93016	2	51	2	5	5	1	1	2	300	2	2	20.9	0	1.5178	2.84893	1.93473	2.41833	1.6218	0.830425	-0.181171	1.61369	-0.208587	2.52085	1.19476	1.99662	2.00335	0.393201	2.39592	2.11213	129	6.4	61	23	0.8	13.68
74463	1	45	3	4	4.61	3	1	1	780	2	2	29.4	0	1.51812	2.5335	1.54835	2.2025	1.4618	0.724032	-0.143983	1.73997	0.562705	2.29671	0.853011	2.07846	2.20519	0.694649	2.16741	2.27099	202	10.1	47	49	0.7	11.97
74424	2	35	3	5	3.84	5	1	1	720	2	2	28.3	0	1.51959	2.29415	1.72597	2.24731	1.89897	1.05867	0.1913	2.10395	0.185993	2.46885	2.46418	2.34391	2.18599	0.863061	2.22511	2.41139	159	8.2	54	12	1	17.1
84011	1	32	3	4	1.43	1	1	1	300	2	2	37.7	0	1.52037	2.31398	1.80992	2.25624	1.55658	0.78189	0.0911143	1.77142	1.13453	2.46399	1.17567	2.12148	2.01838	0.586775	1.40906	2.34503	347	9	109	32	0.4	6.84
77505	2	30	3	5	2.73	1	2	2	360	2	2	22.1	0	1.52037	2.34163	1.46827	2.12054	0.484976	0.220846	0.186398	2.14272	0.122428	2.22009	0.988587	2.32537	2.2909	0.542456	2.31579	2.04173	347	6.6	48	8	0.9	15.39
79049	2	21	3	3	1.79	5	1	1	240	2	2	20.7	0	1.52222	2.73272	2.29883	2.65806	0.958607	1.44763	-0.367246	2.42597	2.15049	2.62606	1.48581	2.97285	2.23863	1.68425	2.65126	3.18334	198	6.8	66	17	0.5	8.55
64065	1	46	3	4	5	1	1	2	600	2	2	29.3	0	1.52558	2.17669	1.84251	2.13896	1.80448	1.04139	0.808717	1.8951	0.536243	2.50909	1.61322	2.42935	2.10266	0.995452	2.33995	2.27204	48	4.4	80	19	0.8	13.68
69151	1	57	3	5	4.59	1	1	1	720	2	2	26.3	0	1.52561	2.22863	1.78381	2.73315	2.03921	0.791066	0.882072	2.22863	0.377639	2.56737	1.45849	2.36158	2.15387	0.5969	2.19939	2.27641	127	5.7	46	39	0.7	11.97
65329	1	21	2	4	1.57	5	1	1	300	2	2	24.2	0	1.52611	2.06416	1.95926	2.34614	2.06787	0.629785	0.937353	2.11511	1.57762	2.55953	1.59935	2.66059	2.07882	0.783164	2.36332	2.41531	201	6.3	64	23	1.7	29.07
63387	1	20	4	4	0.23	5	1	2	180	2	2	21.2	0	1.52851	2.66562	1.49961	2.12257	1.69135	0.369323	0.210369	1.82059	1.26666	2.18646	1.50259	2.19658	2.11539	0.840579	2.15016	2.27676	138	8.7	101	16	0.6	10.26
67492	2	32	3	5	5	1	2	2	840	2	2	26.8	0	1.53173	2.10867	1.46269	2.28807	1.9914	1	-0.0791812	1.49383	0.3928	2.27243	1.24425	1.97951	2.27696	0.882937	2.23444	2.08831	102	6.7	56	14	0.7	11.97
68582	2	42	4	4	3.35	5	1	2	840	2	1	32	0	1.53174	2.25627	1.70431	2.51838	2.27568	0.597559	-0.0573528	2.20913	1.68901	2.33129	1.63128	2.33337	2.36734	1.1305	2.47861	2.52243	97	7.5	84	41	0.8	13.68
89435	2	46	3	5	1.42	3	1	2	360	2	2	28.7	1	1.53252	2.047	1.89864	2.48878	2.7692	0.971617	1.06262	1.96011	0.280616	2.62367	1.32684	2.3705	2.305	0.896391	2.41361	2.26597	49	8.2	53	10	0.2	3.42
102126	2	23	2	4	2.68	5	1	1	240	2	2	23.5	0	1.5329	2.05436	1.80087	1.93729	1.3659	0.652139	-0.0248236	1.88837	1.79704	2.41497	1.37209	2.57851	1.87183	0.931119	2.30583	2.66381	90	5.3	37	7	1	17.1
84419	2	35	1	5	2.06	1	1	2	600	2	2	45.8	1	1.53387	2.04139	1.51105	2.12222	2.28018	0.344883	1.24459	1.77815	0.344883	2.56747	1.36991	2.76202	1.7253	0.423246	2.26717	2.30643	16	15.7	82	74	0.2	3.42
76963	1	39	5	5	5	1	2	2	300	2	2	24.1	0	1.53391	2.46196	2.06512	1.93834	1.79383	0.652502	1.68666	2.14976	0.169657	2.35922	1.8599	2.38891	1.8793	0.371611	2.21085	2.10199	136	6	69	39	1.1	18.81
90493	1	46	2	3	1.23	1	2	2	180	2	2	28.3	0	1.53394	1.91518	1.45164	2.05764	1.9872	0.726122	0.438057	1.66093	0.0576416	2.47665	1.08267	2.29039	2.21621	0.476654	2.06974	2.44515	31	9.1	81	15	0.5	8.55
88790	2	31	5	5	3.72	1	1	1	360	2	2	19.7	0	1.53511	1.92502	2.15403	2.3508	2.24832	0.984206	1.46453	1.87257	0.679947	2.62766	1.68766	2.36975	1.88407	0.464532	2.50901	2.17609	70	6.8	43	11	0.6	10.26
65986	1	45	3	5	5	1	1	2	480	2	2	29.5	0	1.5359	2.11588	1.82767	1.74774	1.72463	0.614469	1.10858	2.02149	0.421222	2.53037	1.47502	2.5075	2.09867	0.932003	2.18234	2.54136	69	8	91	38	0.6	10.26
74663	1	52	5	5	1.59	1	2	1	300	2	2	18.1	0	1.5366	2.94212	1.23904	1.75636	1.41589	2.21785	0.839368	1.85689	0.152905	2.49149	1.28891	2.60603	1.33179	0.5711	2.26577	2.26577	109	4.3	80	14	1.2	20.52
63339	2	41	5	5	4.03	1	2	2	360	2	1	24.6	0	1.53712	2.11447	1.49513	2.27254	2.05618	0.750888	2.18698	1.96334	0.261357	2.33738	1.8864	2.94417	1.96558	0.975176	2.03825	2.15394	63	8.1	22	6	0.7	11.97
80823	2	48	3	5	4.3	2	1	2	480	2	2	23.8	0	1.53859	2.54948	2.10506	2.44825	1.79679	1.49698	0.464233	2.19981	2.05637	2.80879	1.80997	2.65742	2.54516	1.57858	2.57454	2.81816	57	5.9	36	12	0.8	13.68
99883	1	51	2	1	2.54	1	1	1	300	2	2	29.2	0	1.54093	2.21871	1.47712	1.7332	1.68885	0.917683	0.869822	1.62414	-0.156691	2.31183	1.10002	2.03308	1.99052	0.304143	2.21871	2.01835	139	7.4	80	30	0.8	13.68
80826	1	33	3	4	0.72	1	1	2	600	2	2	30.4	0	1.54142	2.48172	1.71707	1.86886	1.75278	0.885409	1.36533	2.12724	0.272385	2.3886	1.34284	2.31467	1.58558	0.916174	1.96639	2.56469	94	10.5	48	40	2.1	35.91
82794	2	55	2	4	1.54	5	1	2	300	2	2	18.6	1	1.54234	2.34406	1.39794	3.07004	1.93506	0.362776	1.0463	1.47308	0.0776707	2.35751	1.38818	2.07311	2.22903	0.445864	2.35486	2.11208	72	4.9	74	52	0.5	8.55
66278	2	36	2	1	1.48	6	2	2	180	2	2	36.9	1	1.54361	3.0306	1.65497	2.32568	2.86328	2.09117	1.32116	2.0674	0.166475	2.48342	1.50277	2.50475	1.99682	0.637796	2.14431	2.47073	137	7.7	96	40	0.6	10.26
67857	2	25	5	5	1.79	5	1	2	240	2	2	18	0	1.54407	2.20984	1.45461	1.9665	1.84321	0.583577	0.109875	1.47931	0.0589779	2.26324	1.12789	1.98934	2.11344	0.60206	2.22578	2.38185	66	5.6	43	13	1	17.1
100673	2	35	4	2	2.31	1	1	1	180	2	2	21.1	0	1.54407	2.47049	2.07588	2.5552	2.25234	0.598757	1.63071	1.98117	1.65758	2.35364	1.5552	2.83559	2.10525	1.35072	2.18478	2.80163	66	3.9	53	14	0.5	8.55
63445	2	21	1	4	0.01	5	2	2	900	2	2	30.3	1	1.54494	2.15306	1.41942	2.20182	2.55952	1.09322	0.0295552	1.89303	1.5959	2.48118	1.441	2.49018	2.18816	1.14656	2.49313	2.5959	142	8.1	60	19	0.6	10.26
69034	1	33	2	2	0.56	6	1	2	180	2	2	27.8	0	1.54522	2.24189	1.40984	2.01965	1.76935	0.120391	1.51497	1.74833	-0.0534204	2.36278	1.63403	2.30503	2.1541	0.378196	2.1541	2.1383	216	3.8	66	38	0.7	11.97
83856	1	30	3	4	1.9	1	1	1	300	2	2	27	0	1.54623	2.2026	1.8381	2.33321	1.62857	0.631415	0.941574	1.84466	0.0207552	2.36449	1.61478	2.43795	1.78717	0.087702	2.09752	1.99695	143	8.9	87	17	0.5	8.55
66293	1	33	3	3	3.76	5	1	1	180	2	1	21.6	0	1.54625	2.1443	1.75856	2.56958	1.79486	1.50515	1.10601	2.16225	1.30485	2.3727	1.34358	2.74773	1.69897	1.24956	2.28807	3.65829	17	4.4	53	18	0.8	13.68
84535	2	21	3	3	2.89	5	2	2	360	2	2	30.4	0	1.54798	2.68557	2.04438	2.01086	1.33537	1.01883	0.414127	1.50463	0.350346	2.48168	1.31189	2.18155	2.35644	0.288481	2.68783	2	158	7.8	74	10	0.1	1.71
68380	2	43	5	5	5	1	2	2	600	2	2	27.4	0	1.549	2.46687	1.935	1.85065	2.02531	0.549003	1.33646	1.93197	0.549003	2.34044	1.75511	2.56585	2.18184	0.92737	2.25042	2.47567	10	8.9	65	10	0.5	8.55
73632	1	23	1	1	2.48	1	1	2	840	2	2	31.7	0	1.54986	2.19899	1.84984	1.81887	2.09617	0.769403	1.23501	1.81999	0.237166	2.42874	1.19427	2.51274	2.18949	1.011	2.37272	2.3897	117	8.8	101	26	0.4	6.84
68251	2	34	1	2	2.87	1	1	1	180	2	2	45.2	0	1.55039	2	2.1325	2.02286	2.55955	0.415875	0.646112	2.21997	1.71555	2.65762	1.43006	2.34983	2.09456	0.978341	2.26558	2.38021	185	9	63	15	0.4	6.84
97787	1	52	5	4	1.99	5	1	1	120	2	2	23.4	0	1.55133	2.24188	2.08098	2.26739	1.34462	0.94851	0.774086	1.96344	1.90038	2.59389	2.86506	2.78881	2.20815	1.06964	2.58346	2.45969	161	8.4	58	18	0.3	5.13
79939	2	47	3	5	5	1	1	1	720	2	2	22	0	1.55137	2.02918	1.66051	2.68399	2.19996	1.36903	0.696016	1.90401	0.161114	2.50561	1.18484	2.40524	2.47219	0.703364	2.39052	2.20412	59	6.6	75	20	0.6	10.26
86011	2	45	5	3	5	1	1	2	600	2	3	23.5	1	1.55167	2.88056	1.6871	1.99706	1.99509	0.385064	1.35164	2.07592	0.122492	2.43622	1.10369	2.47057	2.25201	-0.322024	2.47221	2.19049	89	5.3	52	17	0.6	10.26
65620	2	25	3	5	2.75	5	1	2	660	2	2	22.2	0	1.55226	2.08398	1.86727	2.6163	2.28481	0.737723	1.70186	1.7877	0.071882	2.63682	1.78295	2.93618	2.25447	1.35025	2.31387	2.88461	30	7.4	46	7	0.7	11.97
76703	1	36	3	3	2.06	3	1	1	180	2	2	27.8	0	1.55262	2.45456	2.12768	2.60412	1.98886	0.493308	0.676404	2.02406	2.16495	2.40665	1.39241	2.53694	2.12563	1.01883	2.35644	2.54875	158	5.1	49	34	0.8	13.68
91755	1	34	2	4	0.67	6	2	2	180	2	2	28.1	0	1.55479	2.23045	1.67897	2.02015	1.86996	0.60206	1.28443	2.0463	0.161368	2.38247	1.51188	2.43933	1.95665	0.290035	2.2492	2.12222	80	7.2	128	22	0.5	8.55
67582	2	29	4	2	0.54	1	1	1	480	2	2	30.7	0	1.55555	2.26349	1.89279	2.11706	2.35399	0.875061	2.11603	2.30239	2.03393	2.38861	2.01072	2.88224	2.31109	0.864066	2.23521	2.70704	32	9.5	101	34	0.5	8.55
96433	2	35	3	4	2.44	1	1	1	180	2	2	34.8	0	1.55586	2.10559	1.40505	2.25261	2.2636	1.19302	0.707648	2.10245	0.608977	2.38253	1.31476	2.21543	2.11791	0.25704	2.29703	2.1087	109	6.3	91	14	0.3	5.13
89123	1	29	3	3	0.87	2	1	1	180	2	2	27	0	1.55698	2.67508	2.00848	2.25255	1.57362	0.61114	0.837161	1.93691	1.63446	2.47096	1.41119	2.02956	1.98885	0.334567	2.10969	2.05937	355	8.4	80	36	0.4	6.84
80825	1	30	3	3	1.25	1	1	1	300	2	2	26.1	0	1.55716	2.11751	1.43877	1.95078	1.57815	0.101845	0.482261	2.02851	1.54006	2.28524	1.12687	2.51236	1.90887	1.03998	2.11035	2.62472	28	6.4	57	23	0.5	8.55
77215	1	38	1	4	1.27	1	1	2	300	2	2	35.8	0	1.5576	2.17512	1.41788	1.78298	2.23335	0.514343	1.49051	2.08689	-0.0270582	2.24179	1.26456	2.0443	1.92024	0.472236	2.03093	2.39736	149	6.6	56	28	0.7	11.97
87187	1	45	5	5	3.87	1	2	2	600	2	2	26.9	0	1.55873	2.44692	1.63292	2.43964	1.71419	0.725734	0.989781	2.16125	1.38356	2.40661	1.5178	2.77022	2.01652	1.09624	2.32874	2.90225	129	7.5	57	17	0.4	6.84
88755	1	37	1	4	2.06	1	1	1	480	2	2	34.5	1	1.55978	2.60614	1.76709	1.82799	2.37031	0.689582	1.85168	2.11247	0.351271	2.3952	1.54834	2.39849	1.62533	0.653516	1.9945	2.04658	159	7	54	27	0.7	11.97
87245	1	29	1	2	0.75	4	1	1	240	2	2	38.1	0	1.5613	2.68049	2.41844	2.09546	1.99819	0.523963	0.0018058	1.64917	2.03141	2.46551	1.33328	2.31876	2.03643	0.566732	2.37337	2.23045	240	9.4	110	19	0.7	11.97
77856	1	33	5	3	3.66	5	1	1	600	2	2	21.3	0	1.56323	1.88856	2.33403	2.73091	2.27755	0.660766	1.54243	2.20909	0.229776	2.55852	1.93675	2.76362	2.30952	0.999428	2.39794	2.51012	76	6.6	66	31	0.4	6.84
102666	2	44	3	5	2.89	3	1	2	480	2	2	28.5	0	1.56343	2.16675	1.82621	2.39978	1.64805	0.787295	0.257321	1.70811	-0.123095	2.68008	1.10388	2.23531	2.15203	0.501088	2.3886	2.33222	47	7.4	113	26	0.2	3.42
76212	2	34	1	4	2.34	1	1	2	120	2	2	25	0	1.56427	2.0048	1.94228	2.58734	2.52288	0.654284	1.03963	1.80467	0.289292	2.41497	1.49292	2.35539	2.08398	0.679226	2.07676	2.81808	45	8.4	68	21	0.7	11.97
66882	2	22	1	4	5	5	1	2	480	2	2	18.8	0	1.56519	1.9576	1.70099	2.28978	2.07834	1.12393	0.81985	2.39184	0.193254	2.43472	3.20852	2.51882	2.26361	0.764472	1.81524	3.10372	43	10	58	8	1.2	20.52
73772	2	21	1	4	4.71	5	1	2	180	2	2	27.3	0	1.56585	2.68723	1.22185	1.67025	1.94052	0.228742	0.865301	1.43457	-0.326058	2.36298	1.15836	2.05538	2.21836	0.271067	2.18564	2.15024	75	5	93	8	0.5	8.55
94314	1	48	5	2	1.79	1	1	1	60	2	2	23.7	0	1.56622	2.27443	1.98823	2.21579	2.23121	0.751553	1.1449	2.1324	1.76506	2.43659	1.5766	2.76727	2.03311	1.08558	2.40222	2.62814	101	5.5	62	21	0.6	10.26
93261	2	24	5	5	0.46	5	2	2	720	2	2	17.5	0	1.56639	2.52951	1.81701	2.07358	1.45308	0.610333	0.361728	1.52154	-0.56494	2.48265	2.08471	2.00663	1.91948	0.304358	2.17161	2.2185	130	6.3	71	18	0.9	15.39
70358	2	44	3	4	4.41	3	1	1	60	2	2	20.9	0	1.56828	2.09513	1.83268	2.62577	2.56748	0.808574	1.6671	1.69601	0.190618	2.72422	1.71974	2.64892	2.19062	0.900869	2.39971	2.40787	147	5.3	51	9	0.7	11.97
84833	2	32	4	4	3.13	1	1	2	420	2	2	21.1	0	1.56975	2.32585	1.34431	1.78815	2.14177	0.69897	-0.0728411	1.78292	-0.417536	2.41239	0.970265	2.19382	1.98704	0.213791	2.04687	1.89988	272	6.5	73	15	0.2	3.42
67308	1	21	5	3	1.07	6	1	1	480	2	2	26.7	0	1.57199	2.5612	1.80292	1.83314	1.43654	0.330585	0.117225	1.89693	1.27746	2.33485	1.30408	2.41709	2.0238	0.563715	2.09568	2.26601	142	7.7	74	52	0.3	5.13
90625	1	31	1	5	2.12	5	1	2	360	2	2	20	0	1.5721	1.92771	1.80163	2.03253	1.37209	0.545445	0.60206	1.80163	0.0934217	2.51114	1.36798	2.12782	2.14128	0.303916	2.19374	2.22243	45	5.9	60	18	0.6	10.26
87608	1	53	4	5	5	1	1	2	180	2	2	28.2	0	1.57449	1.46783	1.1597	1.5708	3.0202	0.314603	0.805425	1.92901	-0.0175852	2.24205	1.36945	2.18519	1.85194	0.281646	2.10103	1.98599	126	5	82	21	1.1	18.81
101599	1	22	3	4	1.24	6	1	2	720	2	2	32.5	0	1.57509	2.25948	1.47606	1.84555	1.77973	0.482373	0.0937284	1.60364	-0.0380768	2.34615	1.60364	2.0768	2.03501	0.695788	2.14089	2.21546	274	6.6	73	32	0.3	5.13
63499	2	33	2	1	1.09	6	1	2	120	2	2	43.2	0	1.57533	2.02088	0.990829	1.36145	1.49821	0.52223	0.103344	1.36982	-0.277072	1.91665	0.747956	1.79302	1.80027	0.36705	1.80027	1.82131	67	5.1	73	22	0.3	5.13
64220	2	24	3	5	2.3	5	1	1	540	2	2	20.4	0	1.57889	2.20868	1.54888	2.55442	2.2156	0.884361	1.11351	2.29678	1.07016	2.45097	1.86556	2.62606	2.06045	0.749997	2.25023	2.49462	154	10.1	35	17	0.5	8.55
88460	2	46	3	3	4.54	1	1	2	600	2	2	37.8	0	1.58081	2.18094	1.64831	2.42901	2.26545	0.984603	2.00049	1.71337	-0.0329361	2.41045	1.81851	2.07999	1.99559	0.436216	2.12249	2.04581	89	8	41	9	0.6	10.26
70682	2	22	4	4	2.59	5	1	2	480	2	2	30.3	0	1.58336	2.61409	1.5024	2.28106	2.43263	1.07592	0.710526	1.86017	0.111308	2.31778	2.0087	2.12249	2.01675	0.406636	2.28361	2.05921	89	9.3	103	12	0.6	10.26
74686	2	32	1	2	2.36	1	1	2	480	2	2	34	0	1.58457	2.0201	1.53416	2.20768	2.25464	1.49576	0.848351	1.68503	-0.0307803	2.34138	1.31674	2.1412	2.27025	0.590478	1.82334	2.14776	38	4.5	59	13	0.5	8.55
65488	1	38	3	4	2.1	1	1	1	300	2	2	23.3	0	1.58587	2.44791	1.44412	2.19136	2.12758	0.571908	0.316635	1.47358	0.408405	2.4166	0.961247	1.92755	2.01764	0.719655	2.43643	2.23293	41	6.3	55	16	0.7	11.97
100759	1	35	3	4	1.06	5	1	1	120	2	2	25	0	1.58597	2.492	1.80371	2.29806	2.19916	0.378563	0.586996	1.60157	2.03049	2.47448	1.23161	3.14188	1.587	1.18906	2.05552	3.03049	22	5.5	82	42	0.1	1.71
81974	1	41	3	5	5	1	1	2	480	2	2	30.5	0	1.58607	2.08524	1.62375	2.44828	1.99155	0.99208	0.0103408	1.8197	0.0595589	2.57785	1.10623	2.13014	2.31392	0.558043	2.65726	3.22705	83	6.6	74	14	0.8	13.68
91104	1	32	4	5	1.65	6	1	2	180	2	2	35.7	0	1.58716	1.95536	1.5279	1.57497	1.95312	0.222656	0.435459	2.1547	-0.205334	2.21534	1.23104	2.0585	1.9106	0.480475	2.03117	1.92763	215	8.6	49	20	0.9	15.39
81683	2	20	3	4	1.42	5	1	2	300	2	2	24	0	1.58728	2.65207	1.95878	2.22356	2.01677	1.36009	1.22151	2.06792	1.5132	2.55325	1.48559	2.41405	2.07804	0.756534	2.20583	2.31117	254	5.9	55	17	0.7	11.97
88414	2	25	3	4	0.51	5	2	1	780	2	2	19.9	0	1.58856	2.3512	1.66774	2.19062	1.86369	0.536404	-0.0618071	1.93614	1.34121	2.52597	1.34922	2.19062	2.67716	0.581646	2.39971	2.59084	98	9	31	21	0.6	10.26
70981	1	50	5	5	5	1	1	2	120	2	2	24	0	1.58883	2.11992	1.60638	2.08135	1.82478	0.649335	0.588832	1.83632	0.166134	2.39094	1.12905	2.18184	2.1245	0.725912	2.22272	2.31387	50	5.6	61	18	0.7	11.97
63698	1	42	2	1	0.87	5	2	2	480	2	1	33.5	0	1.58959	2.29691	1.37263	2.20309	2.51377	0.34391	0.565759	1.83563	0.0736838	2.44304	2.46324	2.29276	2.25345	0.847433	2.33263	2.20412	53	6.6	28	27	0.6	10.26
89340	2	24	1	5	1.98	6	2	2	480	2	2	26.1	0	1.59031	2.57599	1.75432	2.23514	2.45106	0.80141	1.07352	2.23268	0.240016	2.54707	1.58045	2.28383	2.259	0.451056	2.55654	2.21505	103	4.8	67	14	0.7	11.97
91404	2	34	5	5	4.95	1	1	2	360	2	2	25.6	0	1.5912	2.68811	1.42997	1.85043	2.14073	1.04382	0.714764	1.80416	-0.159522	2.40327	1.7043	2.23453	2.05341	0.324511	2.28185	2.06093	81	5.4	53	21	0.4	6.84
90640	2	41	3	4	1.86	3	1	2	720	2	2	32.7	0	1.59128	2.17467	1.65463	2.22185	1.81747	0.332834	0.735693	1.58964	0.00843317	2.54163	0.9914	2.16604	2.63337	1.0464	2.46634	2.08831	204	9.8	76	12	0.2	3.42
86856	1	54	3	4	5	1	1	2	600	2	2	24.3	0	1.59208	2.29535	1.56988	2.30941	1.9073	0.866326	0.685218	1.79384	-0.337487	2.49553	1.5009	2.2658	1.94152	0.403544	2.35902	2.32835	77	7.7	42	11	0.3	5.13
69393	1	33	4	4	4.45	1	2	2	360	2	2	29.6	0	1.59381	2.45312	1.49091	1.47085	1.595	0.515817	1.44816	2.31027	-0.117225	2.26451	1.58419	2.33471	2.1107	0.599719	2.24103	2.1143	93	3.5	47	14	1.9	32.49
95002	1	26	1	2	1.46	1	1	1	120	2	2	28.9	0	1.59384	2.17246	1.85809	2.38471	2.15381	1.51188	0.0263289	2.30374	1.65682	2.61935	1.49831	2.68462	2.07096	1.12629	2.43337	2.71391	80	9.3	67	54	0.5	8.55
100421	2	50	2	5	3.65	3	1	2	180	2	2	22.7	0	1.59476	1.79857	1.76921	1.93055	2.3659	1.16633	0.975176	1.73772	0.594761	2.64235	1.61979	2.34242	2.454	0.673123	2.42957	3.09108	9	8.5	70	20	0.3	5.13
95662	2	44	3	5	3.01	5	1	1	600	2	2	28.5	0	1.59476	2.19498	1.77003	2.44716	2.3659	0.951014	0.975176	2.16303	0.594761	2.70567	1.61979	2.29373	2.34022	0.873773	2.59964	2.40369	9	10.8	44	4	0.2	3.42
66673	2	25	2	5	2.22	1	2	2	240	2	2	28.1	0	1.59591	2.03141	1.70168	2.04385	2.31832	0.878665	0.725299	2.04873	0.537032	2.5487	3.29142	2.61345	2.3091	0.762022	2.2492	2.77085	16	6.4	73	15	0.3	5.13
66640	2	32	3	3	2.05	1	1	1	300	2	2	38.6	0	1.5962	2.26041	1.66005	2.21371	2.273	1.20364	0.181231	1.50467	0.23136	2.38535	1.44214	2.14613	2.0894	0.569875	2.30489	2.09003	56	10.4	65	24	0.5	8.55
69803	1	44	5	5	5	1	1	2	780	2	2	21.8	0	1.59731	2.33141	1.99366	2.13243	2.00749	1.13842	1.616	2.13842	0.151934	2.62653	1.74774	2.28826	2.06206	0.747738	2.34584	2.31037	69	6.6	59	21	0.7	11.97
84658	2	22	4	4	1.65	5	1	2	300	2	2	16.7	0	1.59816	2.1549	1.72893	2.63021	2.59423	1.60012	2.09567	1.93215	-0.199185	2.53285	1.73182	2.34523	2.2156	0.60592	2.38215	2.20509	56	4.9	45	11	0.5	8.55
73783	1	26	3	5	4.67	5	1	1	240	2	2	24.9	0	1.59917	2.63394	2.23264	2.37308	1.43328	0.696084	-0.550588	1.82102	1.72682	2.46743	1.30318	2.12637	2.02378	0.870241	2.31028	2.26272	302	4.1	77	35	0.4	6.84
83214	2	42	1	5	5	1	1	2	600	2	2	30.5	0	1.60031	2.60206	1.57122	2.42509	2.73653	0.730053	0.776982	2.10248	0.450646	2.40073	2.09803	2.58963	2.08035	1.12669	1.98504	2.48636	62	9.6	70	15	0.3	5.13
78015	1	47	1	3	0.28	4	1	1	120	2	2	30.4	0	1.60119	2.37291	1.68771	1.88173	1.82321	0.302764	1.12057	1.77699	0.146128	2.20194	1.15106	2.15106	1.87157	0.52943	1.993	2.04922	125	5.5	81	24	0.6	10.26
100253	1	30	2	5	5	1	1	2	480	2	2	29	0	1.60206	2.05436	1.67312	2.04227	1.86266	0.649984	1.30963	2.29226	-0.104209	2.43315	1.23721	2.33131	2.07595	0.643453	2.34374	2.17026	45	8.1	65	46	0.5	8.55
77678	1	34	3	5	4.28	6	1	2	720	2	2	22.7	0	1.60206	2.10577	1.7068	2.14894	2.21227	0.669007	0.410905	1.5887	0.837512	2.34421	1.36058	2.09533	2.09001	1.14613	2.12395	2.21468	33	4.9	57	15	0.6	10.26
98401	1	41	4	4	5	4	1	2	300	2	2	29.2	0	1.60206	2.11774	1.96635	2.11919	1.85691	0.742436	1.52402	1.86995	1.60632	2.31876	1.75934	2.14038	2.10596	0.713947	1.72485	2.12063	228	6	91	17	0.5	8.55
79142	2	49	2	4	3.86	3	1	2	180	2	2	24.4	0	1.60359	2.59044	2.32047	2.37663	2.12187	0.703836	0.843347	2.26932	2.22792	2.67702	1.79416	2.73081	2.24216	1.1921	2.57525	2.70019	142	7.4	44	13	0.6	10.26
62370	1	21	5	4	3.7	5	2	2	360	2	2	18.3	0	1.60464	2.76146	1.6679	1.41616	1.53209	0.686381	0.762357	1.69167	-0.375276	2.33099	1.00718	2.07572	1.88595	0.4041	2.04977	2.14018	84	4.6	115	14	1.3	22.23
64133	2	36	3	5	2.17	1	1	1	120	2	2	22.1	0	1.60484	2.74137	1.66179	1.92745	1.73935	0.825576	0.703402	1.1009	-0.0420613	2.19781	0.982967	1.82056	1.83218	0.336306	2.12744	1.88023	39	6.4	79	9	0.6	10.26
101893	1	23	1	3	1.11	5	1	1	180	2	2	38.3	1	1.60557	2.41671	2.15292	2.39226	1.751	1.1549	0.614569	1.83367	2.1945	2.64435	1.43676	2.64435	2.46954	0.898839	2.57063	2.52005	154	10.9	63	34	0.6	10.26
96810	2	39	5	5	2.89	1	1	1	120	2	2	27.8	0	1.60582	2.30479	2.35092	2.33024	2.52137	0.992381	0.98852	1.81262	2.05657	2.57176	1.6114	2.41642	2.26972	0.805589	2.48584	2.18234	115	6.7	56	7	0.5	8.55
68043	2	32	3	4	4.01	1	1	1	540	2	2	23.3	0	1.60686	2.17609	1.64619	2.08119	2.62095	0.841638	1.30223	1.83109	0.535716	2.37718	1.31876	2.51114	2.32107	0.372093	2.4159	2.80543	18	10.6	60	14	0.6	10.26
94793	1	40	1	4	1.91	1	1	2	300	2	2	32.9	0	1.60694	2.13395	1.35621	1.77628	1.12981	1.0452	1.27057	1.64409	-0.169142	2.39513	1.44111	2.18988	2.22129	0.417123	2.26755	2.69105	155	5.1	46	17	0.5	8.55
82093	1	36	3	2	0.77	4	1	1	480	2	2	24.8	0	1.60767	2.70379	1.8691	2.36474	1.4172	0.211722	0.179842	2.00161	1.68752	2.45561	1.74634	2.52304	2.10554	1.3161	2.40403	2.77976	269	9.2	158	173	0.9	15.39
96519	2	33	4	3	1.18	5	2	2	480	2	2	22.6	0	1.60774	2.2562	1.85012	1.41863	1.80371	0.679854	0.373581	1.85304	-0.11332	2.41225	1.08639	2.03204	2.11282	0.335952	2.25735	1.94937	209	6.4	68	22	0.5	8.55
83721	1	52	3	5	5	1	1	2	240	2	2	25.6	0	1.60825	1.93067	1.59125	2.36235	1.57261	1.09833	-0.156941	1.95107	0.136357	2.50247	1.39221	2.32694	2.35768	0.951067	2.32357	2.39794	122	6.8	46	54	0.7	11.97
97191	2	44	1	1	0.41	5	1	1	9999	2	2	32.8	0	1.60938	2.16914	1.62856	2.53683	2.26405	1.19629	0.959787	1.88576	2.20559	2.87408	1.56748	3.03951	2.17707	1.06313	2.24766	2.87011	147	8.3	78	18	0.2	3.42
89178	1	21	4	3	0.93	5	1	2	240	2	2	23.1	0	1.60952	2.65891	2.03509	2.05258	1.59828	0.715838	0.497422	2.2025	1.64841	2.54407	1.45957	2.44516	2.00214	0.893306	2.4728	2.47998	202	4.2	52	14	0.4	6.84
97569	1	42	4	5	5	5	1	1	600	2	2	29.4	0	1.60993	2.39582	2.68058	2.0457	1.40633	0.80882	0.626516	2.06437	2.05139	2.43058	1.44791	2.40425	2.18999	0.810462	2.30367	2.47	82	6.7	67	16	0.4	6.84
71605	2	38	3	4	1.84	6	1	2	120	2	2	26.4	0	1.61052	1.77489	1.49621	2.5859	1.81179	1.06764	0.336167	1.679	0.595917	2.34287	1.0034	1.93199	1.96389	0.697993	2.21198	2.17771	89	5.3	51	12	0.8	13.68
75137	2	30	1	2	0.47	1	1	2	480	2	2	25.1	0	1.61216	1.94215	1.82798	1.90564	2.70202	0.898596	1.15694	1.99589	-0.104642	2.59041	1.58513	2.87472	2.21046	0.973671	1.93687	2.17779	85	6.5	65	6	0.4	6.84
64581	2	31	5	5	4.63	1	1	2	420	2	2	21.7	0	1.61258	2.05959	1.66534	2.09177	2.31774	0.73491	0.683365	1.88349	0.763722	2.50991	0.866461	2.2738	2.30103	0.89122	2.20941	2.28763	51	5.9	35	7	0.9	15.39
83334	1	27	4	3	1.27	6	1	2	300	2	2	25.6	0	1.61274	2.75152	1.99819	1.88043	1.77027	0.79696	0.31083	1.91901	1.73193	2.35518	1.59157	1.81111	2.11074	0.616678	2.21348	2.26537	241	5.2	52	24	1	17.1
83546	1	59	3	5	5	1	1	2	720	2	2	26.4	0	1.61306	2.08196	1.66179	2.33373	1.91409	0.83707	1.34039	2.5703	0.413257	2.53279	1.63682	2.78	2.06021	0.851415	2.33166	2.27166	39	7.5	44	87	0.7	11.97
89586	1	22	5	3	1.74	6	1	1	240	2	2	33.1	0	1.61512	2.59115	1.77594	1.87705	2.20079	0.891329	0.563064	2.15224	0.866806	2.44383	1.65284	2.1307	1.96191	0.463654	2.138	2.07306	131	10.5	78	59	0.7	11.97
90718	2	31	5	5	3.73	1	2	2	480	2	2	28.4	0	1.6163	2.19395	1.89905	1.98026	1.94521	0.74007	0.911059	2.04864	0.418669	2.54176	2.29127	2.57638	2.2606	0.863543	2.33206	2.66346	135	10.1	97	7	0.09	1.54
88924	1	34	5	5	0	5	1	1	480	2	2	23.6	0	1.61845	2.60828	1.8522	2.35954	1.95794	0.585027	1.46584	2.11714	1.54645	2.31338	1.77396	2.91341	2.25666	1.3093	2.37742	2.79854	52	5.1	51	13	0.4	6.84
85815	1	52	5	5	2.53	5	1	2	240	2	2	24.6	0	1.61853	2.46807	2.00666	1.59982	1.60983	0.37684	1.60928	1.76142	0.18349	2.45177	1.4462	2.28969	2.08511	0.443787	2.28969	2.16552	194	6.4	38	23	1.6	27.36
66511	2	52	2	4	0.92	5	2	2	240	2	2	29.3	0	1.61979	2.12222	1.21748	2.02119	2.66511	0.812913	0.549208	1.84251	0.557808	2.3703	1.19382	2.68425	2.05754	0.807309	2.16756	2.36015	24	7.8	76	24	0.7	11.97
88453	2	59	1	4	0.9	2	2	2	480	2	2	27.9	0	1.61979	2.32279	1.93785	2.36694	2.17286	0.770033	2.0036	2.23328	-0.00729924	2.70615	1.83109	2.88145	2.40796	0.996366	2.38521	2.67669	36	7.2	58	25	0.5	8.55
90262	2	30	2	4	3.17	1	1	2	540	2	2	25.6	0	1.62081	2.26992	2.08761	2.66718	2.26371	1.03789	0.826456	1.94419	0.42517	2.5216	1.75408	2.31548	2.16225	0.464156	2.2801	2.33775	34	8.3	56	43	0.5	8.55
89878	1	47	5	1	0.68	1	2	1	30	2	2	23	0	1.62103	1.65835	1.40103	1.89822	1.93396	0.80448	0.422074	1.84399	-0.199185	2.39794	0.825843	2.22678	2.04069	0.532845	2.24171	2.24171	56	5.2	40	24	0.7	11.97
71200	1	51	3	5	5	5	1	2	660	2	2	23	0	1.62118	1.84136	1.27277	2.55388	2.08849	0.760422	0.631444	1.5682	0.0770043	2.18469	1.29447	2.04454	2.15106	0.480007	1.23045	2.30535	50	7.8	53	33	0.7	11.97
99481	2	32	3	3	1.01	6	1	1	480	2	2	26.8	0	1.62367	2.45094	1.93921	2.44398	1.99285	0.518782	0.425082	2.19062	1.79553	2.61516	1.85387	2.9819	2.38971	1.29117	2.41972	2.9053	245	8.7	83	7	0.8	13.68
82550	2	34	2	4	1.33	5	1	1	120	2	2	33.3	0	1.62405	2.82023	2.43985	2.42948	2.42314	1.57889	0.67699	2.11133	2.25652	2.66005	0.687541	2.73882	2.48642	1.01059	2.90026	2.43779	77	6.4	64	30	0.8	13.68
64402	1	48	1	5	1.15	1	2	2	60	2	2	30.5	1	1.62415	2.34584	2	2.71309	2.43623	0.661936	1.81782	2.18728	0.553144	2.58177	1.53369	2.57479	2.09464	1.24033	2.16719	2.4944	115	7.3	94	28	0.6	10.26
62705	2	30	2	4	5	1	1	2	480	2	2	27	0	1.62531	2.4183	1.35411	1.85126	2.36922	1.16286	1.42813	1.84819	0.071882	2.37566	1.67256	2.22401	1.92428	0.688865	2.50718	2.58149	200	7.1	46	16	0.5	8.55
63895	1	37	4	4	5	1	1	1	600	2	2	24.9	0	1.62537	2.34497	1.37033	1.86335	1.87671	1.7444	0.317237	1.78416	0.111523	2.29437	1.20638	2.14589	2.13393	0.457416	2.18535	2.0879	263	8.8	75	26	0.4	6.84
91339	1	51	5	4	1.98	1	1	1	180	2	2	29.4	0	1.62581	2.26756	1.45437	2.05643	1.92289	0.54791	1.09981	1.76264	-0.286723	2.31433	1.46731	2.50916	1.7554	0.551427	2.14672	2.11442	209	9	54	123	1	17.1
87229	2	43	3	5	3.71	1	1	2	300	2	2	24.5	0	1.62933	2.28129	1.65854	1.89086	2.69574	0.651422	1.03253	1.63682	0.117639	2.47926	1.14267	2.31992	2.08451	0.679226	2.25258	2.18142	27	11.4	39	11	0.4	6.84
66678	1	21	3	4	0.92	5	1	2	480	2	2	24.9	0	1.63029	2.07702	1.52417	2.25311	1.86677	0.433997	0.838567	1.77052	0.332288	2.34419	1.10792	2.1344	2.01277	0.421898	2.05815	2.05645	67	9.1	73	13	0.7	11.97
85869	2	23	2	4	1.6	5	2	2	300	2	2	19.6	0	1.6308	1.95424	1.82162	2.42711	2.76657	1.60604	0.873535	2.06367	0.27025	2.66819	2.02874	2.64759	2.35572	1.06169	1.85158	3.44716	19	9.9	46	11	1.3	22.23
74087	2	59	1	1	3.79	1	2	2	150	2	1	25.9	1	1.63122	2.1622	1.91791	2.15381	2.5044	0.895484	0.373116	2.1785	0.257278	2.57403	1.77815	2.55764	2.33635	0.922264	2.39113	2.6396	36	7.2	58	11	0.5	8.55
79253	2	26	5	4	5	5	1	1	720	2	2	20.8	0	1.63202	2.41017	1.76592	1.76945	2.21936	1.34942	1.54994	2.01324	0.707164	2.47712	1.95194	2.81766	2.36975	1.2454	2.29056	2.47017	42	6.9	47	27	0.3	5.13
74328	1	44	2	1	2.52	1	2	2	240	2	2	28.5	0	1.63269	2.38939	1.35045	1.97948	1.66757	0.778151	0.21647	1.73115	-0.0725507	2.30436	1.10964	1.93007	2.05239	0.275813	2.31742	2.11309	195	4.9	67	12	0.8	13.68
76241	1	20	3	3	4.87	5	1	1	360	2	2	26.4	0	1.63315	2.64484	2.08869	2.64098	1.61707	0.403335	-0.307869	2.02473	2.05863	2.38345	1.46682	2.75908	2.14321	1.39453	2.43187	2.88843	256	6.2	72	16	0.9	15.39
93306	2	43	5	4	3.47	1	2	2	180	2	2	26.8	0	1.63449	2.14468	1.90225	2.25863	2.40661	0.653586	1.37228	2.31755	0.253022	2.47712	1.63682	2.75094	2.58314	0.684595	2.25677	2.28386	129	8.2	62	19	0.4	6.84
95870	2	20	4	3	0.74	5	1	2	420	2	2	36.8	0	1.63652	2.425	2.12976	2.19876	2.23408	0.936208	1.8057	1.91315	1.75967	2.55824	1.48481	2.38053	2.22029	1.23634	2.39169	2.47712	112	11.1	106	22	0.3	5.13
88210	1	36	1	4	3.2	1	1	1	540	2	2	34	0	1.6377	2.42281	1.92537	2.54667	1.90309	0.640847	1.15741	2.05166	1.37058	2.67693	1.57555	2.61445	2.02874	0.974099	2.20838	2.54862	190	5.2	58	125	0.4	6.84
94187	2	54	5	5	5	1	1	2	60	2	2	29.6	1	1.63823	2.21818	1.91158	1.69851	2.04139	1.32977	1.51294	2.2154	0.27025	2.64656	1.79313	2.91437	2.35167	0.838518	2.54667	2.50658	19	4.9	84	74	0.3	5.13
63449	1	38	2	2	1.12	1	2	2	360	2	2	37.7	0	1.64235	2.15635	1.30103	2.0008	2.28464	1.02424	0.197025	1.72549	0.30103	2.33206	1.22569	2.24579	2.11084	0.510644	2.00876	2.54176	54	8.9	72	46	1.7	29.07
99187	1	42	3	4	0.25	5	1	1	360	2	2	36.8	1	1.64249	2.31867	1.91613	2.58034	2.20676	0.504487	0.672773	2.09222	1.90043	2.53334	1.71965	2.75457	2.15288	1.15214	2.57474	2.68168	41	10.7	91	15	0.6	10.26
101795	2	40	1	3	0.81	1	2	2	60	2	2	26.7	1	1.64299	2.20914	1.69081	2.31003	2.78483	0.843653	0.951992	1.98037	-0.0844652	2.57605	1.86484	2.44571	2.28926	0.842203	2.2939	2.48711	43	9.9	62	18	0.4	6.84
80287	2	21	3	3	3.03	1	2	2	540	2	2	29.3	0	1.64345	2.33215	1.57716	2.09342	2.32634	0.262112	-0.313619	1.87423	1.55974	1.7504	1.09342	2.21786	1.66114	1.0894	1.83614	2.54654	175	6.2	73	6	0.5	8.55
67584	1	38	4	3	3.67	5	2	2	120	2	2	45.5	1	1.64667	2.29931	1.73523	2.27688	0.446667	0.715827	0.722391	2.05885	0.429961	2.47827	1.10351	2.2207	1.66687	0.683812	1.9977	2.18178	379	6.1	92	49	0.6	10.26
92380	1	24	2	3	0.62	5	1	1	420	2	2	30.8	0	1.64798	2.41497	1.38848	2.00067	1.53148	0.907246	0.921886	1.93682	0	2.36606	1.25154	2.25897	1.90392	0.320626	2.09878	2.05983	65	7.6	84	46	0.4	6.84
96646	1	44	2	1	0.41	1	1	2	60	2	2	26.6	0	1.65134	2.03899	1.33671	2.09643	1.91551	0.694629	-0.127345	1.80302	-0.0874169	2.36037	0.992741	2.34763	2.11154	0.445613	2.31751	2.46742	181	8.9	76	11	0.3	5.13
93914	1	41	5	4	5	1	2	2	600	2	2	34.6	0	1.65321	2.50474	1.42843	1.60206	1.5006	0.697652	0.765917	1.93709	-0.270541	2.16318	1.92864	2.34481	2.00262	0.569622	2.20984	2.21788	66	8.4	55	34	0.4	6.84
69817	1	33	5	5	0.92	1	2	2	540	2	2	29.6	0	1.65321	2.60975	1.97114	2.06339	1.76769	0.785838	1.66005	2	0.300254	2.43707	1.79089	2.73753	1.95078	0.836143	2.30872	2.28684	28	8.7	80	25	0.4	6.84
96463	1	26	1	2	1.64	5	1	1	180	2	2	19.9	0	1.654	2.62404	2.17052	2.15915	1.79445	1.20737	0.782872	2.01401	1.92507	2.52994	2.14324	2.78482	2.3347	0.987969	2.36235	2.77298	366	7.9	57	14	0.4	6.84
76246	1	44	2	4	0.82	1	1	1	120	2	2	21.4	0	1.65467	2.66276	2.36798	2.54218	2.51087	0.692607	-0.0413927	1.98664	2.46915	2.56785	1.72204	2.91924	2.83942	1.33882	2.86888	2.9557	165	8	69	23	0.8	13.68
89901	2	36	1	2	1.23	6	2	2	540	2	2	28	0	1.65562	2.59865	1.7364	2.12016	2.03393	1.08368	0.725299	2.11185	1.22724	2.79588	1.36991	2.25828	2.36759	1.06772	2.39794	2.37566	16	9.9	103	42	0.1	1.71
82940	2	21	3	5	0.52	1	1	2	480	2	2	22.8	0	1.65708	2.71849	1.9244	1.68579	1.46872	0.63912	0.620387	1.82391	0.416507	2.40487	1.2035	2.14684	2.05743	0.442498	2.23367	2.16428	87	6.7	55	10	0.4	6.84
64742	1	56	4	3	1.74	3	1	2	120	2	2	38	0	1.65802	2.54677	1.33278	1.86944	1.20593	0.730197	1.21894	1.93119	0.125218	2.32333	3.38133	2.6405	1.87692	0.293144	2.08766	2.01964	389	4.6	66	17	1	17.1
87664	2	34	3	4	1.49	3	1	1	600	2	2	32.1	0	1.65854	1.716	1.41125	2.22588	2.74991	1.17866	0.643453	2.38818	-0.104209	2.4898	1.26007	2.38421	2.0518	0.706623	1.90669	2.29176	45	10	208	347	0.7	11.97
99012	2	51	2	3	0.58	6	1	1	90	2	2	26.7	1	1.65896	2.42684	1.88986	2.2878	1.92221	0.786751	0.531479	1.82478	0.151063	2.72916	2.1486	1.95231	2.19645	0.847573	2.42226	2.26293	25	8.8	170	165	0.2	3.42
77374	2	46	4	5	1.95	3	1	1	480	2	2	23.8	0	1.65896	2.54654	1.66745	2.71433	1.92376	0.561101	0.70757	2.31175	1.91645	2.40824	1.51322	2.63649	2.24304	1.52892	2.43297	2.7364	100	8.1	82	7	1.1	18.81
94326	1	55	3	3	5	4	1	1	240	2	2	33.3	1	1.65906	2.41862	2.37174	2.17961	1.49696	0.453542	-0.285425	1.73843	2.04283	2.56475	1.54708	2.3115	2.04523	0.628389	2.44791	2.41355	164	10.8	68	18	0.4	6.84
70442	2	57	3	5	1.19	1	1	2	600	2	2	28.6	0	1.65984	2.40193	1.42764	2.37461	2.29089	1.06904	0.975255	1.34845	0.0638816	2.51953	1.57448	2.5507	2.23241	0.938366	2.36606	2.60869	65	6.6	50	14	0.7	11.97
62588	1	21	3	4	0.18	5	1	1	240	2	2	20.7	0	1.66013	2.59691	2.17481	2.51902	1.68728	0.945471	0.945471	1.84271	2.34196	2.67392	1.58039	2.94981	2.60968	1.30865	2.42404	2.8625	339	5.9	85	12	0.8	13.68
83154	1	26	3	5	3.92	5	1	2	600	2	2	24.4	0	1.66019	2.29534	1.71496	1.92082	1.82729	1.12663	0.957248	1.88402	0.385085	2.46798	1.47561	2.36991	2.29073	0.716699	2.30888	2.42342	192	8.8	52	24	0.8	13.68
95278	2	43	2	2	2.95	1	1	2	480	2	2	33.2	0	1.66021	2.0702	1.47965	1.91622	2.66353	0.347929	0.486335	2.05704	0.0871502	2.37766	1.32331	2.40249	2.24557	0.659098	2.22489	2.21725	171	8.9	104	16	0.3	5.13
85992	1	31	5	4	1.03	6	1	2	360	2	2	40.5	0	1.66026	2.3488	1.53385	1.88064	2.24159	0.692184	0.275909	1.6337	0.0962362	2.43472	0.867134	2.30438	2.06695	0.506935	2.19476	2.4341	258	7.6	74	28	0.6	10.26
81725	2	40	5	5	5	1	2	2	360	2	2	20.2	0	1.66276	2.2284	2.00689	1.70586	2.30016	1.06145	1.08778	1.92221	0.325516	2.26102	1.97128	2.59017	2.13354	0.489677	2.27138	2.29226	25	4.6	41	9	1.1	18.81
70171	2	30	3	4	1.3	6	1	1	600	2	2	20.1	0	1.66583	2.58396	2.06947	2.44334	2.61516	0.873285	1.0777	2.48299	1.75385	2.87329	1.58856	2.70774	2.51663	1.17194	2.34323	2.83872	49	6.6	60	8	0.5	8.55
71574	2	31	2	3	1.25	1	1	2	300	2	2	35.2	0	1.67018	2.14904	1.74702	1.74407	2.4156	1.10887	1.26205	1.63745	0.247	2.5429	1.46324	2.20207	2.06034	0.79292	2.247	2.28005	53	13.3	96	54	0.4	6.84
84917	1	32	1	2	0.67	5	1	1	360	2	2	32.4	0	1.67264	2.56919	1.58967	2.44922	1.75613	0.449216	0.0872511	2.13536	1.47971	2.80402	1.487	2.62001	2.20923	1.08997	2.029	2.57808	391	6	53	33	0.5	8.55
62556	2	31	5	5	3.78	1	2	2	240	2	2	22.4	0	1.67282	2.8423	2.21198	2.395	2.33841	0.919254	1.21496	2.18094	0.621153	2.44331	2.55576	2.84019	2.09593	0.930852	2.32245	2.55847	89	6.4	56	12	0.3	5.13
75528	2	39	3	3	2.18	1	1	2	540	2	2	35.6	1	1.67406	2.72027	1.40407	2.20293	1.70836	0.721626	0.604427	2.08585	0.549124	2.45688	1.20144	2.14579	2.05977	0.357685	2.26389	2.14748	183	8.9	72	19	0.7	11.97
71873	2	20	3	4	2.69	6	1	2	720	2	3	29.3	0	1.67428	2.19107	1.52573	2.06119	2.14449	0.617497	1.22978	1.99713	0.219557	2.49576	2.02173	2.40922	2.06906	0.966142	2.27755	2.26531	76	8.4	46	8	0.4	6.84
76755	2	42	3	3	3.1	1	1	2	600	2	2	37.2	0	1.67461	2.36001	1.28494	2.20535	1.93174	1.06582	0.586996	1.99002	0.206581	2.22343	1.8068	2.52681	2.07255	0.803705	2.30398	2.24641	22	7	46	9	0.6	10.26
69038	2	29	3	5	5	1	1	2	720	2	2	26.5	0	1.675	2.41899	1.81359	2.31254	2.50624	1.69132	0.991167	2.02271	0.551908	2.78394	2.22301	2.8562	3.07967	0.957148	2.83541	2.575	149	5.6	32	40	0.5	8.55
87066	2	28	5	4	1.73	1	2	2	120	2	2	23	0	1.6756	1.96108	1.80489	2.20541	2.48192	0.686381	1.16914	1.80811	0.226784	2.51789	1.90309	2.18966	2.38874	0.686381	2.32906	2.23769	21	10.6	61	34	0.2	3.42
100305	1	48	5	5	1.52	1	1	1	240	2	2	38.8	0	1.67619	2.10266	1.72245	2.23609	2.30821	0.613959	1.72609	2.01377	-0.0479075	2.53712	1.56559	1.85666	1.85599	0.804669	2.24988	2.26847	90	7.6	78	63	0.5	8.55
66317	1	43	3	5	2.77	1	1	2	720	2	2	26.3	0	1.67646	2.60928	1.56407	1.76142	1.74562	0.316424	0.420619	1.34869	0.192205	2.30438	1.23594	1.92968	2.14836	0.47111	2.36348	2.12213	194	5.7	63	23	1	17.1
90721	2	43	5	4	2.97	5	2	2	300	2	2	29.1	0	1.67856	2.50023	2.00071	2.61434	2.45272	0.536889	0.331941	2.23586	1.95345	2.54912	1.22327	2.92732	2.31504	1.38199	2.48651	2.86788	61	13.7	95	34	0.06	1.03
82776	1	37	5	3	2.16	1	1	1	480	2	2	23.6	0	1.67877	2.34511	2.02307	2.30103	3.05552	1.4003	0.586996	2.18906	0.206581	3.03415	1.88546	2.5435	2.49517	0.936331	2.92942	2.99802	22	5.7	74	16	1	17.1
73962	1	49	4	3	1.37	1	1	1	360	2	2	31.9	0	1.67905	2.37329	1.85671	2.05414	2.06588	1.52661	0.165991	2.01109	1.17808	2.76677	0.810603	2.39794	2.4269	0.800053	2.35052	2.39794	58	5.5	68	153	0.8	13.68
82557	2	40	3	5	5	1	1	2	240	2	2	19	0	1.6794	2.40233	1.43327	2.17016	1.43055	0.289846	0.158567	1.62882	0.372163	2.31193	1.4596	1.89285	1.65403	0.390516	2.20687	2.12732	59	6.6	31	10	0.8	13.68
87772	2	36	1	2	0.48	1	2	2	480	2	2	25.1	0	1.67943	2.99344	1.85733	2.51455	2.15229	0.545307	0.628389	2.11893	0.247973	2.42078	1.75967	2.17609	2.17173	0.630428	2.49762	2.17464	20	6	90	59	0.4	6.84
66096	2	26	1	3	0.03	5	1	1	300	2	2	28.8	0	1.68174	2.1418	1.87827	2.24166	2.51558	0.616884	1.35804	2.12944	0.3457	2.57724	1.66641	2.51924	2.13566	1.12039	2.23469	2.43136	36	6.8	75	15	0.3	5.13
90724	2	56	2	3	2.8	1	1	1	720	2	2	32	0	1.68253	2.15922	2.03686	2.66945	2.83885	1.18021	2.07346	2.18429	1.56988	2.63634	2.78329	2.88488	2.29162	1.13853	2.44937	2.76021	70	7.3	56	9	0.5	8.55
62851	1	27	3	2	1.39	5	1	1	180	2	2	24	0	1.68361	2.68361	2.3199	2.8899	1.90892	1.17441	0.344096	2.19842	2.63592	2.92714	1.79082	3.38535	2.38742	1.57793	2.71381	3.17888	259	5.3	51	19	1.7	29.07
84934	1	57	1	1	4.57	1	1	1	480	2	1	43.7	1	1.68493	2.11848	1.76309	2.1347	2.38997	1.05552	1.13179	2.09849	0.107056	2.50268	1.48688	2.62137	2.31607	0.691001	2.34287	2.587	44	8	95	26	0.3	5.13
77745	1	33	4	4	5	1	1	1	720	2	2	25.8	0	1.68739	2.78943	2.00455	2.37252	1.93873	0.746552	0.353704	2.35773	1.9741	2.44879	1.80043	2.72985	2.15261	1.56135	2.27025	2.95929	190	6.4	71	38	0.5	8.55
75088	2	39	3	4	2.82	1	2	1	360	2	1	27.5	0	1.68845	2.73676	1.79044	2.45071	2.55952	2.05643	-0.180267	2.42493	1.93993	2.42727	1.61937	2.79713	2.66483	1.70516	2.43573	3.09147	209	5.6	70	9	0.6	10.26
84837	2	45	1	2	1.65	1	2	2	120	2	2	29.8	0	1.68921	2.25288	1.80668	1.73987	2.96484	0.341935	0.753328	1.77003	0.0910805	2.53556	1.42597	2.58288	2.49635	0.980817	2.727	2.71683	81	7.8	61	9	0.1	1.71
92858	2	31	5	4	0.19	6	1	1	600	2	2	28.8	0	1.69075	1.9451	1.80872	2.30103	1.88755	0.782652	1.3455	2.29762	0.0438533	2.56304	3.32157	2.49267	2.15477	0.670941	2.32544	2.34057	32	5.4	70	11	0.5	8.55
70881	1	23	3	5	4.76	5	1	2	660	2	2	25.8	0	1.69257	2.36034	1.41416	1.70944	1.56215	0.737464	0.745151	2.27031	0.536435	2.50713	1.26228	2.65533	1.98928	0.741325	2.10155	2.14003	205	7.5	60	14	0.6	10.26
70338	2	36	4	4	1.16	4	2	2	300	2	2	30.5	0	1.69555	2.39452	1.79622	1.90468	2.03672	0.861804	-0.0791812	2.39452	0.70907	2.75632	1.25857	2.10534	1.98835	1.36615	2.00424	2.22185	102	7.8	29	6	0.6	10.26
83398	2	56	1	4	0.68	1	2	2	480	2	2	24.8	0	1.69607	2.75841	1.81291	2.27646	2.34439	1.25366	0.452298	1.7877	0.071882	2.51676	1.52288	2.09108	2.1346	0.544068	2.38739	2.25366	30	4.7	60	16	0.5	8.55
93274	2	23	3	4	0.08	6	1	1	540	2	2	41.5	0	1.69685	2.56427	1.18656	2.0173	1.58312	0.248551	0.947521	2.007	0.20676	2.46398	1.33334	1.99645	1.85408	0.400053	2.15064	2.33334	123	19	59	29	0.1	1.71
68469	1	25	3	4	1.01	5	1	1	840	2	2	32.3	0	1.69765	2.76611	1.93765	2.59339	1.90605	0.380981	0.909315	2.08703	2.02935	2.43993	1.49564	2.6787	2.1019	1.22474	2.41578	2.61634	329	6.5	83	53	0.5	8.55
98981	1	31	4	3	0.61	6	1	1	180	2	2	15.5	0	1.69897	2.44852	2.48555	2.26021	1.89666	0.605242	-0.2738	1.72859	2.20332	2.41448	1.5477	2.45975	2.40049	0.846919	2.4979	2.44852	340	8.9	81	12	0.6	10.26
85231	2	40	2	1	0.92	3	1	2	480	2	2	23.7	0	1.69897	2.58252	1.88536	2.03181	2.3587	0.900913	1.03342	1.85491	0.151063	2.58297	1.41764	2.19756	2.33925	0.229426	2.47188	2.31723	25	7.8	56	16	0.3	5.13
79146	2	26	2	3	1.93	1	1	2	120	2	2	22.2	0	1.69897	2.85417	1.45864	2.3839	2.89999	1.34332	1.36938	2.00099	0.228704	2.45172	1.58443	2.46376	2.46882	0.848609	2.45692	2.46376	88	5.6	48	10	0.2	3.42
67604	2	24	5	5	1.43	5	1	2	600	2	2	19.6	0	1.70081	2.20585	1.57341	2.5771	2.40889	0.623469	1.0722	2.27485	0.421324	2.73784	2.84045	3.05626	2.43171	1.34494	2.42481	2.59742	94	4	50	13	0.9	15.39
64420	2	54	4	3	4.34	1	2	1	240	2	2	37.2	0	1.70107	2.48061	1.7621	2.17375	2.64297	1.14962	0.347487	2.06795	0.515104	2.49429	1.44314	2.34274	2.12929	0.955796	2.40073	2.44565	124	6.4	62	32	0.6	10.26
76082	1	30	3	5	5	1	1	2	480	2	2	20.9	0	1.70176	2.13292	1.60555	1.99151	1.81399	0.887036	1.47006	2.27802	0.645359	2.44515	2.02186	2.92859	2.22631	0.820392	1.85303	2.86657	31	5.6	36	13	0.7	11.97
77020	1	47	3	2	1.81	1	1	1	240	2	2	31.2	0	1.70182	2.53416	1.65067	2.29455	1.64423	0.92706	0.971971	2.12565	0.315086	2.35345	1.35535	2.05871	1.90273	0.438813	2.17226	2.02228	304	7.5	41	24	0.8	13.68
67915	1	24	5	5	2.2	5	1	2	180	2	2	21.5	0	1.70247	2.6245	1.36798	1.97842	2.15049	0.681058	1.45921	1.94736	0.492916	2.42432	1.52288	2.4023	2.4126	0.828491	2.4126	2.25722	99	5	60	20	0.7	11.97
76867	1	51	4	4	5	3	1	1	600	2	2	25.7	0	1.70277	3.7222	1.51517	2.02368	1.40269	1.0538	0.341989	1.46091	0.676442	2.2228	1.61499	2.15155	2.35059	0.536503	2.279	2.06626	91	5.7	109	60	1	17.1
74394	2	51	4	3	2.27	6	2	2	180	2	2	36.8	0	1.70596	2.34028	1.38604	2.13077	2.07853	0.727732	0.278959	1.6814	-0.216663	2.15333	1.21236	2.15058	1.75677	0.367977	2.0039	1.82096	111	3.4	42	13	1	17.1
87808	2	35	3	5	3.82	5	1	2	240	2	2	24.6	0	1.70615	2.11948	1.56869	2.02972	2.1773	1.19613	1.09108	1.69897	0.168792	2.64509	2.41218	2.35218	1.9739	0.88696	2.50572	2.44391	24	7.1	59	10	0.8	13.68
102285	1	37	4	4	1.62	5	1	2	780	2	2	19.3	0	1.70637	2.34772	2.52421	2.03085	1.63229	1.0053	0.371011	2.12826	2.23652	2.55124	1.82921	2.90839	2.16802	1.06885	2.42229	2.53909	163	3.9	124	48	0.3	5.13
78655	1	28	1	4	1.97	5	1	1	480	2	2	29.2	0	1.70757	1.79556	1.74607	1.51611	1.8068	-0.0413927	0.74108	1.19916	0.929883	1.78468	0.532639	1.6902	1.55189	0.647916	1.50268	1.64614	110	9.1	82	40	0.3	5.13
91581	2	35	3	5	5	1	1	2	600	2	2	30.8	0	1.70766	2.19189	1.78827	1.8507	2.33882	0.802324	0.326584	1.95619	0.165733	2.52288	0.880583	2.21388	1.93785	1.08715	1.97285	2.23481	99	6.6	60	13	0.2	3.42
88914	1	25	3	5	1.56	1	1	2	600	2	2	26.4	0	1.70789	2.71347	1.89794	2.26025	1.88798	1.17335	0.836229	2.08528	-0.121131	2.67366	1.4547	2.69403	2.41086	-0.39794	2.50489	2.50999	106	4.7	53	15	0.6	10.26
88353	1	34	1	1	0.62	6	1	2	300	2	2	26	0	1.70867	2.70083	1.86721	2.36091	2.14879	0.787392	1.54739	2.08267	-0.148939	2.6067	1.40991	2.43032	2.33146	0.442294	2.46208	2.21193	186	5.3	53	21	0.6	10.26
88570	2	29	3	4	5	6	1	1	600	2	2	26.1	0	1.70893	2.53331	1.66763	2.44733	2.3768	1.17369	0.387744	2.46248	1.84953	2.48896	1.51391	2.74664	2.06247	1.23787	2.44389	2.95184	181	8.5	63	14	0.7	11.97
83153	1	20	5	4	0	5	1	1	420	2	2	18.6	0	1.70969	2.77512	2.21528	2.26717	1.64509	0.71321	0.867762	2.01072	1.74689	2.51355	1.64098	2.8293	2.25828	1.02462	2.37566	2.61718	24	7.2	41	10	1.1	18.81
71206	1	29	5	5	2.3	1	1	2	180	2	2	22.2	0	1.70976	2.74111	1.36915	1.72649	1.82799	0.444025	1.10395	1.51959	0.418739	2.177	1.13706	2.39849	2.10395	0.363269	2.20854	2.09746	159	4	62	19	1.5	25.65
95587	2	29	3	4	3.67	1	1	2	780	2	2	35.9	0	1.71025	2.17354	1.70652	2.10893	2.21494	0.294311	0.659098	2.04174	0.147215	2.69128	1.61933	2.47393	2.00568	0.803433	1.99425	2.34017	228	14.5	75	28	0.3	5.13
63721	2	22	3	3	2.43	5	1	2	420	2	2	18.3	0	1.71038	2.59708	2.52453	2.71992	2.10249	0.851886	0.428233	1.8918	2.43556	2.58864	2.2125	2.73538	2.26038	1.2284	2.62926	2.81557	263	4.9	63	9	0.7	11.97
75986	1	55	2	5	2.1	1	2	2	300	2	2	22.9	0	1.71128	1.74916	1.23992	1.74184	1.45198	0.960233	1.30508	2.05595	-0.227312	2.16137	1.57185	2.83727	2.33496	1.07691	2.27875	2.91973	160	8.2	84	23	1.2	20.52
74639	1	51	1	4	1.11	5	1	2	360	2	2	28.1	1	1.71191	2.62541	1.65321	2.09489	1.69081	0.598256	-0.00507953	1.61328	0.0580551	2.31347	1.25302	2.11858	1.95815	0.0989253	2.21163	2.09489	86	5.9	61	25	0.5	8.55
90887	1	28	5	3	0.75	5	1	1	360	2	2	21.5	0	1.71221	2.50386	1.97059	2.61917	1.64801	0.416165	1.03237	2.13263	2.03237	2.61917	1.95653	2.89526	2.3624	1.25899	2.53961	2.8819	168	8.7	50	8	1.4	23.94
92186	2	48	3	4	5	1	1	2	720	2	2	27	0	1.71361	2.85387	1.36869	1.89368	1.89368	0.848629	1.3078	1.84863	0.00493522	2.46025	1.19629	1.94729	1.84154	0.350248	2.27085	2.19944	35	6.4	63	9	0.5	8.55
84087	1	36	5	5	5	6	1	1	180	2	2	22.6	0	1.71393	2.55524	1.70276	1.90467	1.82327	0.82375	0.404859	1.69258	-0.2634	2.38703	2.80429	2.21739	2.52886	-0.509355	2.73718	2.09373	137	5.8	52	29	0.7	11.97
71060	2	31	3	4	0.19	2	1	1	180	2	2	33.8	0	1.71454	2.41958	1.5517	2.11613	1.20372	0.880313	0.516974	2.20174	1.52651	2.11855	1.47923	2.20372	1.77176	0.914432	2.07945	2.16539	274	8.2	89	138	0.6	10.26
90235	1	51	1	1	1.67	1	1	2	120	2	2	28.5	1	1.71517	2.49136	1.76567	2.12385	2.0569	0.849419	0.579784	2.03743	-0.182435	2.66839	3.07188	2.52763	2.13354	0.640481	2.40654	2.73078	100	5.8	64	25	0.6	10.26
68474	1	35	3	5	4.71	1	1	2	720	2	2	26.5	0	1.71621	2.62666	1.23806	1.54748	1.65173	0.358355	0.388785	2.03333	-0.186882	2.27917	2.56306	2.06885	1.99733	0.273534	2.14765	1.96966	163	5.9	75	18	1.3	22.23
89408	1	50	1	1	2.27	1	1	1	60	2	1	32.1	0	1.71672	2.48504	1.571	2.02586	2.14384	0.691987	1.37552	2.42027	0.251705	2.42229	1.48417	2.69576	2.12427	0.969656	2.35011	2.23342	163	6.5	101	18	0.6	10.26
71413	1	40	2	4	0.76	6	1	1	120	2	2	28.7	0	1.71701	2.6245	1.41345	2.18478	2.38997	0.938611	1.04615	2.12691	0.463757	2.45692	1.37358	1.99603	2.07973	0.294399	2.07753	2.01551	66	6.9	99	28	0.5	8.55
67032	2	32	5	5	1.35	1	1	2	180	2	2	21.1	0	1.7206	2.65967	1.53202	2.72758	1.84289	0.87197	0.404664	1.7141	0.110852	2.44738	1.68584	1.90769	2.17712	0.563431	2.52564	2.2346	141	5.7	55	8	0.8	13.68
80692	1	37	3	5	5	1	1	2	840	2	2	23	0	1.72135	2.46702	1.72465	2.24659	1.67538	0.622774	1.1539	1.97956	0.159124	2.51073	1.60144	2.31212	2.21884	1.27133	2.36905	2.40683	174	8.9	53	8	0.7	11.97
70996	1	41	2	5	5	1	1	2	240	2	2	23.8	0	1.72215	2.70409	2.06557	2.11022	0.894972	0.986938	-0.200915	1.57382	0.0310342	2.30424	1.1793	2.00639	1.94155	0.469549	2.25168	2.20008	135	5.3	75	16	1	17.1
78489	2	31	5	5	5	1	2	2	480	2	1	26	0	1.7231	1.6902	2.01284	1.62619	2.15229	0.686381	1.19629	2.41735	-0.134135	2.44716	1.5476	3.26885	2.43366	1.07503	2.0086	2.50321	70	7.5	51	12	0.5	8.55
88804	1	55	3	3	2.73	1	1	1	240	2	2	26.7	0	1.72728	2.40609	1.69345	2.3647	2.7307	0.583378	0.775859	2.07149	1.27513	2.54732	1.89907	2.46161	2.16216	0.848351	2.24759	2.65473	95	6.4	95	25	0.4	6.84
81366	1	38	2	1	0.67	6	1	2	120	2	2	28.4	0	1.72764	2.68758	1.79649	2.22592	2.104	0.817215	0.705058	1.72668	0.0705811	2.40503	1.09177	2.08342	2.15694	0.303577	2.42276	2.13504	85	10.2	83	14	0.6	10.26
88433	2	22	3	3	4.54	5	1	2	240	2	2	21	0	1.72822	2.17118	1.86151	1.81479	2.32245	0.385064	0.376946	1.88439	0.687098	2.36867	1.24927	2.35811	1.79176	0.971255	0.980029	2.11131	89	7.8	41	10	0.7	11.97
68222	1	36	1	2	2.87	1	1	2	240	2	2	40	1	1.73121	1.91537	1.89606	1.85965	2.90309	0.612881	1.3243	2.19557	0.782775	2.6563	2.28064	2.55252	2.35703	1.35703	2.18006	2.32993	109	7.5	76	39	0.6	10.26
94401	1	57	3	4	3.43	1	1	2	180	2	2	25.5	0	1.73139	2.30776	2.09255	1.87506	1.88579	0.562293	0.165096	1.989	-0.0705811	2.45864	1.29831	2.24459	1.85278	0.452936	2.24459	2.21085	160	9.4	70	48	0.5	8.55
65726	1	23	5	4	1.1	5	2	2	300	2	2	22	1	1.73176	2.79074	1.68336	2.14062	1.31774	0.796221	1.21046	2.03984	0.135663	2.36431	1.56659	2.29675	2.0952	0.19552	2.16691	2.42597	51	6.6	53	17	1.4	23.94
84631	1	57	4	3	1.19	5	2	2	180	2	1	35.9	0	1.73232	2.36359	1.77199	1.7435	2.65389	1.2351	1.05364	2.0482	0.654795	2.60561	1.4328	2.66638	2.33249	0.873018	2.39508	2.45695	213	5.7	85	8	0.4	6.84
94443	1	32	1	2	2.39	1	1	1	120	2	2	30.2	0	1.73239	2.5995	1.66276	2.20091	2.01654	0.335399	0.174385	2.14976	1.76868	2.45797	1.3928	2.68124	1.90943	1.5448	2.34242	2.84801	85	6.3	63	20	0.3	5.13
66431	2	23	3	4	2.94	6	1	1	720	2	2	24	0	1.73502	2.54999	0.922985	1.86264	1.9821	-0.0266945	-0.0876144	1.38951	0.106818	2.13219	1.35772	1.5718	1.67405	0.103541	1.8262	1.82495	104	8	45	11	1.5	25.65
83260	2	24	5	4	1.26	1	2	2	300	2	2	21.4	0	1.73583	2.96108	1.31326	2.23408	2.23769	1.50515	0.451567	1.67342	0.251812	2.49136	1.3879	2.17609	2.20412	0.673416	2.14568	2.22678	70	7.3	42	8	0.7	11.97
71123	1	41	4	4	3.6	1	1	2	600	2	2	30.4	0	1.73626	2.44609	2.11739	2.32999	2.09511	0.900273	0.59068	2.50608	2.08538	2.41842	1.46957	2.70786	2.34378	1.50374	1.88882	2.79287	58	9.1	80	20	0.5	8.55
62205	1	28	3	5	5	5	1	2	480	2	2	28.9	0	1.73629	2.74639	1.87876	1.85609	1.25481	0.690537	0.104636	1.65506	0.240645	2.32801	1.09018	1.92909	2.02567	0.406213	2.23824	2.13627	312	5.8	47	15	0.7	11.97
63657	1	30	5	5	4.5	1	1	2	540	2	2	28.3	0	1.7365	2.76435	1.60284	1.96235	1.70981	0.817592	1.18896	2.04607	-0.124416	2.48949	1.48025	2.36708	2.09155	0.27017	2.26509	2.02587	277	9.6	36	17	0.9	15.39
62512	1	39	5	5	5	1	2	2	600	2	2	19.1	0	1.73717	2.74712	1.97693	2.25361	1.34828	0.888496	1.58423	1.93264	0.17107	2.4425	1.79608	2.48044	1.71849	0.365832	2.02095	2.22185	87	6.1	59	9	0.9	15.39
79799	1	33	2	3	5	1	1	1	300	2	2	19.9	0	1.73746	2.64007	2.12494	2.7527	1.68897	1.2584	0.382851	2.1934	2.56523	2.6151	1.85507	2.89417	2.59224	1.40146	2.54858	2.90529	123	8	54	49	0.6	10.26
79491	2	34	5	5	5	1	2	2	300	2	2	24.5	1	1.73803	2.28807	2.109	2.65604	2.44624	0.952821	2.35838	2.20011	0.906272	2.47712	1.7928	2.96545	2.55131	1.27875	2.4979	2.82455	34	7.1	93	8	0.1	1.71
82696	2	22	3	4	0.92	1	1	2	300	2	2	27.9	0	1.7389	2.10519	1.66381	1.53242	3.05008	0.84967	0.197025	1.96045	0.743277	2.46073	1.47712	2.2016	1.98444	1.21307	2.08318	2.63867	54	6	77	13	0.6	10.26
91251	1	43	2	2	1.68	6	1	1	720	2	2	27.7	0	1.73909	2.1511	2.26906	2.28461	1.91688	0.672991	1.08267	1.85694	2.05641	2.60206	1.72612	2.55003	2.5034	0.987205	2.68182	2.46768	31	7.6	87	27	0.6	10.26
93430	2	26	3	4	0.78	5	1	2	360	2	2	21.8	0	1.73909	2.58963	1.667	2.27579	2.3182	0.849082	0.810753	1.802	0.149616	2.43806	1.32155	2.26451	2.10961	0.620908	2.33146	2.14412	62	11.3	42	19	0.6	10.26
66451	2	52	2	3	5	5	1	1	180	2	2	30	0	1.74036	2.72804	1.3816	2.47656	2.15557	0.927449	0.870584	2.50567	0.13403	2.25248	1.15906	1.94296	2.10485	0.721747	2.26987	2.05485	26	5.6	100	15	0.6	10.26
83415	2	26	5	3	5	1	1	2	240	2	2	19.9	0	1.74156	2.33213	1.78252	2.13373	2.33821	1.27036	1.3272	2.19076	0.490086	2.48581	1.51491	2.751	2.52288	1.1414	2.49432	2.51087	33	5.3	30	13	0.5	8.55
88445	2	31	3	5	4.04	5	1	1	720	2	2	34.5	0	1.74253	2.6976	2.02005	2.64516	2.56365	0.744385	0.587278	2.27641	1.93759	2.7071	1.33553	3.41994	2.65737	0.982556	2.46791	2.54747	127	6.7	60	21	0.1	1.71
93049	1	59	1	3	2.11	1	1	1	180	2	2	29.1	0	1.74268	2.04139	1.77602	2.59237	2.11296	0.525426	0.592373	2.15067	0.744983	2.69383	1.26579	2.40302	2.0163	0.972312	2.35388	2.31424	34	8.4	61	34	0.4	6.84
69993	2	40	2	2	1.29	5	1	1	300	2	1	48.3	0	1.74644	2.35557	1.92978	2.4668	2.08223	0.794164	0.0781606	2.11769	1.15306	2.43204	1.23865	2.27585	2.08626	0.903854	2.13952	2.52349	71	11.1	172	233	1	17.1
70933	2	46	5	5	5	1	1	1	480	2	2	29	0	1.74696	2.80725	1.55077	2.28793	2.22099	1.12278	1.29014	1.59774	0.223565	2.43501	1.88273	2.11953	2.02098	0.384845	2.23623	2.20787	101	8.4	33	18	0.8	13.68
91252	1	42	2	2	1.26	1	1	1	180	2	2	37	1	1.7472	2.74473	1.68425	1.93305	2.98599	0.757565	0.941022	2.21978	0.171471	2.57265	1.37675	2.49623	2.32288	0.750888	2.20283	2.16445	126	8.1	78	32	0.5	8.55
66654	1	47	4	4	1.5	3	1	2	360	2	2	27.7	0	1.74778	2.34381	1.33506	1.46154	1.61941	0.72676	-0.245436	1.33239	-0.232174	1.74088	0.925008	1.70088	1.73388	0.524216	1.6483	1.66516	227	6.8	35	14	0.8	13.68
66795	1	23	3	2	0.37	6	1	1	120	2	2	20.8	0	1.74819	2.7112	2.35218	2.70083	1.93666	0.739798	-0.216709	2.16137	2.18429	2.64204	1.27217	2.75369	2.41616	1.52319	2.61051	2.97445	140	5.8	55	18	0.7	11.97
87827	1	27	2	3	4.72	5	1	1	600	2	2	31	0	1.75006	2.67916	2.31732	2.42528	2.57569	0.540497	0.816938	1.98594	2.05452	2.50996	1.31061	2.89046	2.1968	1.23061	2.44656	2.78137	157	9.7	50	73	0.6	10.26
99899	1	59	3	4	5	1	1	2	360	2	2	31.1	0	1.75012	2.29246	1.78987	1.93022	1.55555	0.821186	0.0659763	1.62276	-0.0901766	2.35966	1.05714	2.21501	2.1623	0.50345	2.29246	2.46333	128	8.4	71	19	0.6	10.26
81954	1	23	3	3	4.77	1	1	2	540	2	2	34.4	0	1.75032	2.76264	1.86258	2.25076	1.46403	0.632609	0.632609	1.86975	0.00175473	2.32079	1.02891	2.06062	1.72457	0.750318	2.15631	2.24479	247	6.4	96	36	0.6	10.26
78962	2	52	1	3	5	2	1	1	480	2	2	31.6	0	1.75157	2.29805	2.21586	2.31852	2.7484	1.17807	1.48498	2.36456	0.571246	2.44843	2.2301	2.59757	2.1144	0.891789	2.1859	2.43987	73	8.2	46	14	0.4	6.84
77221	2	39	3	4	1.28	1	1	2	420	2	2	31.3	0	1.75234	2.66781	1.27875	2.2416	2.18817	1.00909	0.63035	2.07075	-0.167	2.3878	1.67669	2.18654	2.03605	0.591493	2.37742	2.2036	52	7.2	50	41	0.7	11.97
73668	2	30	3	4	1.43	5	1	2	360	2	2	32.3	0	1.75333	2.73731	1.26019	2.23501	2.17086	1.03732	1.34242	1.68997	-0.0420613	2.3301	1.53279	2.31956	1.82391	0.353418	2.26445	2.08654	39	6.9	103	29	0.9	15.39
75351	2	29	1	4	1.02	1	2	2	360	2	2	21.5	0	1.75333	2.82149	0.88982	1.66206	2.42597	0.857556	0.197025	1.53242	-0.18339	2.11208	1.76592	1.96309	1.8825	0.394711	2.05719	2.09884	54	3.7	42	18	0.3	5.13
62551	2	37	3	5	5	1	2	2	180	2	2	48.2	0	1.75375	2.70463	1.65083	2.10954	1.87268	0.705331	0.331941	1.25606	-0.195939	2.19239	0.974338	1.83637	1.85515	0.451459	1.98183	2.15915	122	9.6	72	13	0.7	11.97
78334	2	28	4	3	0.06	5	1	2	300	2	2	39.8	0	1.75387	2.6736	1.34214	2.26492	1.84201	1.32718	-0.232765	1.46726	-0.061083	2.22827	1.0643	1.87403	1.95287	0.405875	2.10485	1.98432	282	3.8	123	57	0.5	8.55
69395	1	25	4	4	1.47	5	1	2	240	2	2	23.5	0	1.75473	2.42893	2.06966	2.13275	1.75577	0.215858	0.0660961	1.6065	2.02317	2.141	1.33258	2.01	2.16606	0.97741	2.20856	2.29504	73	9.1	55	20	1.7	29.07
70177	2	20	3	3	2.75	5	1	1	420	2	2	19.3	0	1.75809	2.38694	1.81012	2.8438	2.01599	1.13367	1.67859	2.18149	1.3316	2.6512	2.34406	2.65522	2.34406	1.02119	2.4327	2.58358	48	4.9	48	16	1	17.1
68899	1	48	4	3	5	5	1	1	60	2	2	28.6	0	1.75865	2.60789	2.0284	2.45608	2.34162	0.639298	1.31261	2.39559	2.00292	2.40145	1.82974	3.08742	2.1478	1.53389	2.2611	2.92316	148	6.8	71	35	0.7	11.97
69391	2	52	1	4	3.77	6	1	2	180	2	2	29.8	0	1.76107	2.19096	1.95926	2.49614	2.3572	1.23273	0.498208	2.54867	0.413225	2.85199	2.15393	2.49614	3.07155	0.948442	2.87722	2.58132	134	6.4	88	53	0.4	6.84
102923	2	43	3	3	0.95	1	1	1	300	2	1	35.1	0	1.76131	2.28419	2.04481	2.55866	2.12257	0.642594	0.641517	2.38257	0.347966	2.6737	1.27676	2.70739	2.32401	0.55604	2.35008	2.26921	92	7.1	50	44	0.2	3.42
78781	1	29	4	3	0.83	6	1	2	240	2	2	29.4	0	1.76208	2.65344	2.35241	2.04307	1.78966	0.567812	-0.695894	1.91502	2.13132	2.42777	1.26174	2.46105	2.21916	1.16144	2.13436	2.6442	422	8.2	50	47	0.8	13.68
63297	1	50	3	5	5	1	1	2	360	2	2	30.6	0	1.7621	2.62156	1.33237	1.68087	1.69002	0.30324	0.969403	1.89526	-0.00445434	2.25429	1.42207	2.50892	1.86611	0.588558	2.1549	2.22185	294	6.6	69	34	1	17.1
94445	1	53	3	3	2.47	1	1	1	240	2	2	24.6	0	1.76224	2.17279	1.4804	2.39596	1.87834	0.61182	-0.0150637	1.8182	0.555204	2.33655	1.08082	2.18906	1.98443	0.659743	2.23736	2.15589	88	6.6	89	54	0.4	6.84
94450	1	30	1	3	1.36	5	1	2	20	2	2	32.6	0	1.76343	2.01284	1.75872	1.37107	2.36173	0.563778	1.28724	2.1181	-0.354087	2.47166	2.32991	2.34242	1.98396	0.730378	1.98845	2.21418	80	11.3	120	20	0.4	6.84
70401	1	47	5	5	5	1	1	1	420	2	2	22.3	0	1.76343	2.71007	1.17095	1.93271	1.62568	0.619584	0	1.37378	0.344739	2.1198	1.27198	2.01997	1.46678	0.290689	1.70506	1.98121	85	8.2	38	26	1.1	18.81
71626	1	59	2	4	2.93	1	1	2	20	2	2	25.5	0	1.76375	2.00563	1.74036	2.37067	2.37863	1.09766	1.12963	2.18605	0.477121	2.40543	1.45119	2.54407	2.37863	0.883785	2.30898	2.29052	46	7.1	54	34	0.8	13.68
65978	1	57	3	4	2.86	5	1	1	240	2	2	34.4	0	1.76488	2.83608	1.93257	2.92053	2.0072	0.762375	0.793842	2.48385	2.16679	2.61069	1.88226	2.56572	2.43495	1.41975	2.76237	2.70042	299	7.4	51	44	0.7	11.97
64648	1	36	1	5	5	1	2	2	480	2	2	20.5	0	1.7651	2.78242	1.41475	1.47902	1.6984	0.915066	1.33798	1.49302	0.0486053	2.3137	1.3406	2.08061	2.03564	0.368385	2.13622	2.04861	152	5	77	23	0.7	11.97
98018	1	22	4	2	1.2	5	2	1	420	2	2	21.1	0	1.76711	2.5483	2.52407	2.37221	1.909	0.787955	0.873074	2.1345	2.24389	2.46301	1.7452	2.77417	2.22658	1.12165	2.66688	2.70839	73	7.6	65	17	0.5	8.55
66494	1	47	3	4	1.65	1	1	1	540	2	2	36.8	0	1.77003	2.69897	1.65589	1.97645	1.87506	0.724731	1.45653	1.92657	-0.00729924	2.33579	1.86365	2.38571	2.2546	0.371068	2.08715	2.14527	36	6.1	54	48	1.5	25.65
71216	1	46	5	4	3.4	1	1	1	600	2	2	22.2	0	1.77216	2.37221	1.6745	2.31132	1.89255	0.387097	1.05049	1.81291	1.84425	2.45786	1.83128	2.66624	2.05836	1.37094	2.05313	2.79469	146	4.6	66	28	1.4	23.94
64255	1	23	5	4	5	5	1	2	540	2	2	22.1	0	1.77325	2.48947	1.66421	2.11651	2.06215	0.55351	0.208276	1.79118	-0.0995278	2.39794	1.24304	2.16194	2.06215	0.442359	2.07988	2.11007	104	5.9	55	15	0.6	10.26
98971	2	28	4	4	0	5	1	1	60	2	2	32.8	0	1.774	2.38841	2.09342	2.28459	2.71791	0.955619	0.674467	2.3771	1.94448	2.6167	1.89998	2.82884	2.26482	1.29729	2.4309	2.86077	175	9.9	98	27	0.2	3.42
81556	2	25	2	4	3.09	5	1	2	480	2	2	24.4	0	1.77502	2.70332	1.6159	1.98084	2.0243	1.54273	1.31788	1.71612	1.37681	2.34412	1.40353	2.34129	2.15584	0.336992	2.01232	2.36619	139	6.6	29	12	0.3	5.13
68693	1	28	3	4	4.14	5	2	2	240	2	2	25.8	0	1.77546	2.48509	1.49421	1.61101	2.06	0.538285	0.431959	1.60105	-0.11961	2.31682	1.42597	2.1127	2.004	0.434924	2.09368	2.02727	108	5.7	57	7	2.2	37.62
94414	1	32	4	2	0.12	5	2	1	300	2	2	41	1	1.77565	2.38476	2.39493	2.32055	1.81099	0.414589	0.543354	2.31816	2.11356	2.45842	1.40879	2.64931	2.20661	1.11356	2.49981	2.50139	87	12.7	68	17	0.5	8.55
83271	1	21	3	2	2.27	6	1	1	540	2	2	24.9	0	1.77669	2.58983	1.85867	2.49432	1.24491	0.8623	-0.0662163	2.1379	1.54469	2.48293	2.05744	2.71786	1.97051	1.50268	2.29883	2.97378	99	10.2	59	9	0.6	10.26
63691	1	21	1	2	0.57	6	1	1	360	2	2	31.6	0	1.77739	2.60999	2.31231	2.42022	2.42368	1.11218	1.2578	2.27513	2.1715	2.37252	1.76891	2.87597	2.0266	1.40429	1.94396	3.08673	95	7.1	80	24	0.2	3.42
91324	2	43	3	4	2.09	5	1	1	180	2	2	27.6	0	1.77815	2.47219	1.58133	2.04935	1.76444	0.776923	0.405239	1.68703	-0.221849	2.59088	1.13115	2.42227	1.93072	0.30103	2.28223	2.33295	59	9	70	22	0	0
78611	1	21	4	4	3.49	5	1	2	480	2	2	23.1	0	1.77815	2.68638	1.30309	1.55515	1.3563	0.194977	-0.0321847	1.46736	-0.243038	2.22556	0.756962	1.78158	1.86811	0.0687158	1.86811	1.75696	210	3.5	69	29	1.2	20.52
80391	1	23	1	5	0.38	5	1	2	360	2	2	22.9	0	1.77815	2.75222	2.00063	2.26152	2.1407	0.677025	0.633907	2.33724	0.826732	2.57277	1.85663	2.55209	1.93494	0.834172	2.30417	2.31344	69	7.5	67	20	0.7	11.97
79581	2	31	1	4	2.11	1	1	2	480	2	2	36.3	0	1.77815	3.77815	1.6823	2.35779	2.54487	1	1.01931	1.71285	-0.242545	2.3503	1.30663	2.2241	0.741898	0.352809	1.92975	2.1817	154	7.4	86	28	1.1	18.81
76654	2	45	3	3	5	1	1	1	600	2	2	27.9	0	1.78056	2.35347	1.91204	2.62325	2.48287	1.10152	0.748188	2.01703	0.564271	2.82823	1.65642	2.73239	2.30821	1.21748	2.4824	3.0607	30	6.4	77	13	0.4	6.84
94478	2	37	4	4	0.91	5	1	2	360	2	2	22.6	0	1.78061	2.39853	1.45073	1.69956	2.22007	0.857989	0.697194	2.12715	0.293581	2.35382	1.44758	2.18487	2.16914	0.513924	2.44228	2.16106	147	4.9	44	10	0.3	5.13
84065	2	48	3	4	2.12	4	2	2	240	2	2	25.9	0	1.78064	2.13052	1.52063	2.22035	2.05392	0.412663	0.605788	1.56359	-0.393594	2.38579	1.04048	2.29221	2.06265	0.410729	2.27796	2.16769	174	7.9	63	10	0.3	5.13
84248	2	29	4	4	0.35	6	1	1	60	2	2	26.7	0	1.78186	2.53628	2.07198	2.28874	2.34529	1	1.01825	2.46195	2.08289	2.46066	1.58155	2.81162	2.13095	1.15247	2.31749	2.96306	233	5.4	49	23	0.5	8.55
70697	1	32	3	5	2.91	2	2	2	360	2	2	32.8	0	1.78244	2.3411	1.75777	1.54476	1.96118	0.615571	1.46567	1.8625	-0.0952985	2.5443	1.3689	2.39697	2.20271	0.645795	2.32306	2.49864	269	7.6	44	30	1.4	23.94
77675	1	33	5	5	5	1	1	2	360	2	2	20.6	0	1.78265	2.65522	1.41567	1.95825	2.03393	0.604316	0.425969	1.95122	-0.132238	2.49485	1.45864	2.08887	2.00718	0.583577	2.40866	2.25828	48	8.2	75	33	0.7	11.97
67486	2	41	1	4	3.8	1	1	2	120	2	2	32.4	0	1.78404	2.10453	1.23998	2.09434	2.22751	0.936481	0.939765	1.88399	0.589419	2.30458	1.42419	2.37902	2.0647	1	1.14409	2.14562	61	7	58	11	0.6	10.26
63414	2	27	3	3	2.24	6	1	1	360	2	2	26.6	0	1.78444	2.55781	1.716	2.72222	2.31702	0.853546	0.441302	2.19033	1.9679	2.53782	1.45294	2.74527	2.43337	1.69897	2.64714	2.93889	80	8.1	28	15	0.6	10.26
93987	1	35	1	2	1.16	1	1	1	240	2	2	39.2	0	1.78479	2.50991	2.05479	2.45208	2.17243	1.07367	0.414412	2.08881	1.8451	2.57573	1.60206	2.81599	2.24042	1.413	2.42276	2.81988	119	9	121	28	0.2	3.42
74845	2	31	3	5	2.36	1	1	1	120	2	2	21.5	0	1.78591	2.75557	1.82887	2.67977	2.39559	1.65321	0.649282	2.34561	0.940328	2.65775	1.59689	2.807	2.41294	1.19709	2.65968	2.74036	148	7.5	58	25	0.6	10.26
63945	2	29	3	5	5	5	1	2	720	2	2	30.1	0	1.78612	2.73224	1.69085	2.3782	2.20462	1.07379	1.31293	1.98777	0.162476	2.27193	1.31876	2.1707	2.05294	0.428974	2.33393	2.03476	108	6.8	78	24	0.9	15.39
97744	1	55	5	5	5	1	1	2	240	2	2	21.1	0	1.78754	2.25606	1.48184	1.934	1.53482	0.580158	1.05226	1.52642	-0.236327	2.4215	2.27158	2.4502	2.0147	0.694677	2.32188	2.3608	61	5	59	10	0.6	10.26
82039	2	25	3	5	1.2	5	1	1	540	2	2	18.6	0	1.78779	2.79454	1.48265	1.70147	1.94723	0.897838	0.581757	1.68626	0.065752	2.39794	1.36678	2.03987	1.95932	0.350323	2.21342	2.01639	104	6.2	30	10	0.3	5.13
64018	1	35	4	4	3.13	1	1	1	240	2	2	21.8	0	1.78786	2.64077	2.00439	2.84193	1.77073	1.50973	0.354954	2.4677	2.08527	2.49726	2.02294	2.82021	2.20778	1.66051	2.71202	2.78303	295	9	98	20	0.6	10.26
71793	2	57	3	5	5	1	1	2	300	2	2	34.6	1	1.78837	2.27621	1.94495	2.5986	2.36798	1.15779	0.771202	2.15683	0.420768	2.5411	1.89876	2.4437	2.11921	1.05375	2.36203	2.46783	63	10.3	81	23	0.5	8.55
70481	1	24	3	4	0.53	1	1	1	240	2	2	39.8	0	1.78994	2.74494	2.07352	2.38942	1.3851	0.814855	-0.111107	1.85932	2.06634	2.47852	1.56979	2.63308	2.08233	1.14174	2.41041	2.71144	412	8.3	54	30	0.6	10.26
73842	1	53	1	1	1.2	1	1	2	360	2	2	30.4	0	1.79082	2.49566	1.45349	2.30507	2.02369	0.866039	0.995922	2.05698	0.218589	2.45062	1.26947	2.31304	2.06753	1.06753	2.22589	2.26508	107	4.6	84	23	0.4	6.84
99207	2	24	4	3	1.18	5	1	2	480	2	2	29.6	0	1.79185	2.54087	1.98297	1.89324	2.26627	1.24778	1.14533	2.00991	0.94169	2.47339	1.36318	1.91948	2.1686	0.761118	2.26627	2.15323	78	3.5	35	44	0.2	3.42
91066	1	45	4	5	1.31	1	2	2	480	2	2	25.7	0	1.79295	2.5766	1.48423	1.95137	2.10627	0.614772	1.23872	2.11295	-0.0462355	2.47569	1.33214	2.25575	1.78737	0.746187	2.12922	2.1832	101	4.1	83	33	1	17.1
99793	2	26	3	5	4.86	1	1	2	360	2	2	29	0	1.79343	2.35969	1.85423	2.26161	2.22897	0.61182	0.0175852	1.96643	-0.150819	2.49009	1.60918	2.7361	2.05709	0.365921	2.39722	2.22684	121	8.1	41	7	0.6	10.26
96092	1	22	2	3	0.52	5	1	2	120	2	2	19	0	1.79353	2.63289	2.49039	2.2817	2.11505	1.05159	0.125916	2.01537	2.32574	2.49039	1.22419	2.69504	2.48616	1.13937	2.49039	2.76536	333	3.8	68	17	0.9	15.39
66898	2	45	4	5	2.6	5	2	2	300	2	2	20.2	0	1.79467	2.80586	1.65209	1.77137	1.93238	1.20286	2.02263	2.26029	0.786487	2.47712	2.14613	2.84365	1.90435	0.559656	2.25639	2.40792	43	3.4	54	22	0.6	10.26
89425	1	36	3	5	2.06	1	1	2	780	2	2	32.6	0	1.79486	2.77815	1.65151	2.16575	1.52846	1.0076	1.29847	1.88014	0.0705811	2.4737	1.6721	2.50114	2.05285	0.55274	2.21826	2.12173	170	8.8	40	69	0.5	8.55
64017	2	24	3	4	4.08	1	1	2	540	2	2	24.5	0	1.79568	2.45715	1.48036	2.07999	2.18733	1.65049	-0.0199711	1.48197	0.262798	2.36658	1.20897	2.02189	1.94934	0.473856	2.22959	2.17118	89	6.9	68	6	0.6	10.26
91449	2	50	1	1	0.62	1	1	2	240	2	2	34.7	1	1.79576	2.6359	1.88002	2.05874	2.47512	0.90309	1.02048	2.18694	0.368832	2.63102	1.35451	2.45247	2.41034	0.551282	2.20599	2.32999	145	7.5	91	19	0.5	8.55
88233	1	51	5	2	1.32	1	2	1	180	2	2	18.3	0	1.79761	2.93576	2.00647	3.02786	2.15761	0.640978	0.278754	2.58967	2.08547	2.61146	1.57692	3.10551	2.35459	1.87143	2.64345	3.37337	80	6.2	50	18	0.9	15.39
86510	2	36	2	4	1.1	1	1	2	240	2	2	42.5	0	1.79851	2.64108	1.14613	2.31973	2.32469	1.03019	0.109916	1.84609	-0.159392	2.29579	1.68984	2.01368	2.10992	0.221153	2.30103	2.05538	125	6.8	71	15	0.6	10.26
99025	2	45	3	4	5	1	1	2	60	2	2	22	0	1.80009	2.35348	1.5217	2.45915	2.00986	0.492496	0.0601872	1.23457	-0.118723	2.36122	1.09029	1.94767	2.00525	0.20265	2.20995	1.974	74	4.9	64	10	0.4	6.84
102694	2	55	3	4	1.32	3	1	2	300	2	2	33.4	1	1.8002	2.99454	1.54017	2.12426	2.11603	0.579784	1.08814	1.48785	0.344883	2.36991	1.36991	1.75967	1.7253	0.423246	2.33496	2.21748	16	4.6	113	11	0.3	5.13
79081	2	27	5	5	2.31	5	2	2	660	2	2	19.6	0	1.80076	2.87351	1.84415	1.63324	2.11062	0.617529	1.00658	1.72721	0.0226078	2.4354	1.27189	2.22119	1.87616	0.397276	2.18158	2.16829	131	4	46	11	0.4	6.84
67370	1	41	5	4	5	1	2	1	60	2	2	19.1	0	1.80112	1.7641	1.04272	1.74434	1.59468	0.270718	1.03961	1.90187	0.389066	2.09983	1.00097	2.24651	1.85747	0.668658	2.12616	1.94879	89	5.5	43	12	0.8	13.68
85127	1	35	4	3	1.29	1	2	1	180	2	2	23	0	1.80203	2.60862	2.23156	2.59922	1.36905	1.35092	0.224859	2.28955	1.8823	2.74002	1.92652	2.82748	2.38335	1.16461	2.43206	2.71673	115	11.1	117	20	0.7	11.97
92122	1	23	3	4	0.76	6	1	2	360	2	2	23.7	0	1.80208	3.00835	1.42491	1.81903	1.01247	0.690454	0.933123	1.94811	0.0402412	2.64898	1.38856	2.04407	2.19935	0.345098	2.10443	2.20201	103	5.7	25	13	0.5	8.55
69621	1	35	4	1	2.81	1	1	2	120	2	2	36	0	1.80282	2.45459	1.49854	1.81873	1.97018	0.887905	0.868842	1.64467	0.0412055	2.33373	1.40972	2.48325	3.89583	0.570034	4.09567	2.23081	211	5.2	58	29	0.8	13.68
90531	2	24	4	4	0.95	1	2	2	720	2	2	20	0	1.80315	2.67312	1.41572	1.87053	2.76176	0.442306	0.851937	2.06777	-0.0666252	2.22531	1.38101	2.31246	1.98026	0.558975	2.15024	2.07433	225	6.4	43	14	0.6	10.26
63924	2	29	4	3	0.57	4	1	1	600	2	2	41.9	0	1.80358	2.66421	1.58737	2.16046	1.85315	0.835051	0.339044	1.8134	1.47014	2.13077	1.12063	2.10532	1.97203	0.888398	2.13476	2.19059	481	5.9	62	18	0.4	6.84
97602	2	40	4	4	1.14	1	1	2	600	2	2	30.6	0	1.8057	2.36509	1.60206	2.07659	1.67995	0.408361	0.313264	1.75967	-0.187087	2.38535	1.29557	2.24126	2.00155	0.30335	2.05663	2.01374	280	3.2	122	4	0.2	3.42
68230	2	22	3	4	0.46	5	1	2	240	2	2	23.4	0	1.80582	2.0886	1.68267	1.7486	2.01571	0.692058	0.349635	1.3372	1.37204	2.32331	0.994248	2.21261	2.14038	0.499398	2.12265	2.17226	38	8.7	38	19	0.7	11.97
68142	1	36	5	5	2.75	5	1	2	480	2	2	21.7	0	1.80774	1.99833	1.11651	2.12032	2.20412	1.69562	0.514446	2.08609	0.13403	2.30519	1.15906	2.61033	2.25061	0.979478	1.51445	2.60622	26	5.9	63	13	0.9	15.39
80217	2	28	4	4	0.35	5	1	2	420	2	2	45.3	0	1.81158	2.56031	1.69781	2.04139	1.77427	0.697229	-0.246672	1.61909	-0.37059	2.23721	1.09342	1.77912	2.02803	0.322219	2.1683	2.0361	150	7.4	50	12	0.6	10.26
71561	2	40	5	5	5	1	1	1	720	2	2	23	0	1.81212	2.93003	1.80407	2.46577	2.18631	0.944952	1.94495	1.95938	0.365755	2.52443	1.43366	2.51505	2.28657	0.454119	2.464	2.28524	168	7.1	29	19	1	17.1
73656	1	54	3	5	4.25	1	1	2	540	2	2	28	0	1.81244	2.80099	1.4605	2.13596	1.48118	0.841589	0.0781606	1.78523	0.355568	2.16993	1.50477	2.02898	1.97805	0.456238	2.2351	2.05615	71	7.4	44	34	0.9	15.39
69734	1	26	3	5	4.48	5	1	2	300	2	2	20.6	0	1.8141	2.48827	1.45716	1.58558	1.52747	0.834858	2.21251	2.04668	0.257321	2.44738	1.70932	2.66967	2.0383	0.640362	2.18322	2.27566	141	4.9	57	20	0.9	15.39
93770	1	55	2	1	0.8	5	1	1	60	2	2	26	0	1.81454	2.7321	1.88553	2.61446	1.68825	0.393682	1.02819	2.49016	2.11961	2.55305	1.63825	3.04761	2.24	1.53179	2.24905	3.08182	164	6.7	105	38	0.6	10.26
99653	1	53	2	3	4.62	1	1	1	300	2	2	27.4	0	1.81599	2.38299	1.85965	2.07639	1.95424	0.911363	0.580662	2.33321	0.449538	2.54692	1.5789	2.32539	2	0.829056	2.36318	2.19781	130	6.8	90	20	0.3	5.13
97104	1	38	1	4	1.09	1	1	2	180	2	2	32.5	0	1.81732	2.32147	1.46742	1.82128	2.17434	0.384118	1.02044	1.85907	0	2.37207	1.58403	2.27125	2.0052	0.735098	2.17957	2.73941	166	6.6	60	20	0.3	5.13
99459	2	20	2	3	1.08	5	1	1	240	2	2	41.7	0	1.81967	2.58211	1.61606	2.3954	1.95095	0.514148	0.629627	2.3451	1.95565	2.53371	1.71956	2.88479	2.19802	1.47004	2.25551	2.99789	206	9.2	61	15	1.2	20.52
92074	1	40	3	4	5	5	2	1	660	2	2	27.3	0	1.82104	2.64466	1.65067	2.22413	2.00755	1.20791	0.248447	1.78695	-0.0630279	2.52173	1.63594	2.07982	2.31045	0.379258	2.50776	2.04347	114	5.2	59	22	0.9	15.39
90089	1	31	3	2	0.02	5	1	2	540	2	2	21.2	0	1.823	2.59933	1.354	2.17061	1.27288	0.857131	-0.0817327	1.52415	-0.456192	2.33002	1.11436	1.92046	2.06565	0.353996	1.65099	2.06876	239	8.9	79	15	0.8	13.68
79110	2	35	3	5	5	1	1	1	120	2	2	22.6	0	1.82391	2.85708	1.55155	2.48471	2.36501	0.976391	0.768861	1.58087	0.411958	2.43787	1.22323	2.03951	2.40568	0.556047	2.356	2.23809	189	3.5	39	18	0.7	11.97
86744	1	25	4	3	1.32	5	1	1	540	2	2	22.1	0	1.82648	2.89388	2.14786	2.31449	2.04606	0.363178	0.844664	2.14352	2.12797	2.4335	1.82874	2.90157	2.34297	1.52681	2.43012	2.85326	143	14.9	65	13	0.4	6.84
87330	2	36	3	3	0.74	1	2	2	180	2	2	26.6	0	1.82764	2.42353	1.67114	2.06652	2.32789	0.60206	1.3913	2.01472	0.0866053	2.38579	1.53148	2.62751	2.20785	0.778151	2.16291	2.466	29	8.7	56	9	0.3	5.13
76551	2	56	5	5	5	1	2	2	480	2	2	24.6	0	1.82836	2.52543	1.66442	2.51384	1.49383	1.01875	0.880141	1.98966	0.540403	2.7969	1.77387	2.66442	2.50194	0.886822	2.69383	2.72859	34	5.6	55	25	0.7	11.97
102219	1	54	4	4	2.22	5	1	1	480	2	2	26.1	0	1.82986	2.57899	2.11279	2.53673	1.39854	0.89171	0.424093	2.32859	1.80898	2.68805	2.21338	3.03453	2.27	1.32577	2.61751	3.16497	145	7.4	61	30	0.6	10.26
63026	2	31	3	5	5	1	1	2	120	2	2	21.2	0	1.83091	2.60611	1.87795	2.30103	2.12222	1.22401	1.32736	1.78888	0.645913	2.53148	1.85202	2.6957	2.28724	1.07096	2.46052	2.48785	8	7.3	71	14	0.6	10.26
94761	1	24	5	4	2.41	6	1	1	480	2	2	27.6	1	1.83114	2.18665	1.88372	1.88372	2.45315	0.410013	1.58193	1.92718	1.05726	2.32374	1.48291	2.58345	2.179	1.09633	2.09399	2.55354	149	7.7	59	36	0.2	3.42
76444	2	51	3	5	4.9	1	2	2	360	2	2	21.9	0	1.83167	2.46264	1.63792	2.12848	1.44256	0.675568	0.144089	1.67707	0.16843	2.39936	1.15419	1.83062	1.99786	0.641181	2.05478	2.03091	61	3.6	63	35	1.3	22.23
79479	2	21	3	5	5	5	1	2	480	2	2	20.4	0	1.83312	2.5141	2.42207	1.80163	1.70309	1.29373	1.59106	2.26549	0.648592	2.62028	1.80811	2.9426	2.30103	1.01223	2.18157	2.96558	21	3.6	80	9	0.6	10.26
78528	1	38	3	4	5	3	1	1	540	2	2	25.8	0	1.83355	2.53511	1.72644	2.78402	3.00089	0.764649	0.239223	2.16411	0.67902	2.74755	1.65223	2.42375	2.29117	1.07918	2.60647	2.62787	49	9.5	42	21	0.5	8.55
97338	2	37	5	3	0.59	3	1	1	60	2	2	33.7	0	1.83448	2.64567	2.35826	2.45194	2.10056	0.754047	0.235101	2.13641	1.86558	2.57199	1.66594	2.84071	2.25595	1.30408	2.39671	2.88354	71	7.5	74	35	0.2	3.42
65358	2	45	5	4	3.8	1	2	2	300	2	2	28.2	0	1.8349	2.31439	1.87143	2.32222	2.12222	1.29003	1.02633	1.78888	0.645913	2.52016	1.67094	2.4624	2.33746	1.13033	2.40654	2.49136	8	7.8	80	5	0.6	10.26
82397	1	33	3	3	1.29	3	1	1	180	2	2	29.2	0	1.83497	2.98576	2.25683	2.8053	1.84709	0.621243	0.771089	2.37077	2.22129	2.5323	1.91688	2.94639	2.23127	1.74316	2.63768	3.06252	155	8.4	64	15	0.7	11.97
67250	2	43	5	5	1.38	6	1	2	180	2	1	29.3	0	1.83751	2.94088	2.02182	2.58529	1.67182	1.21468	0.410905	1.97425	0.437654	2.53456	1.37469	2.00783	2.3577	0.553368	2.4696	2.25086	33	4.9	52	10	0.7	11.97
70045	2	35	3	5	5	1	1	1	120	2	2	20.6	0	1.83845	2.65012	1.81504	2.41069	1.84245	0.682011	0.897276	2.08072	0.410688	2.51542	1.49816	2.50109	2.14282	0.720599	2.43511	2.36133	47	4.3	73	33	0.7	11.97
65566	2	30	3	5	1.95	1	1	2	240	2	2	29.6	0	1.83866	2.52733	1.79486	2.55131	2.23195	0.91877	0.663035	1.82359	0.147494	2.55843	1.32886	2.64606	2.51188	0.754078	2.48136	2.34068	68	6.9	64	9	0.7	11.97
64500	2	29	3	5	5	6	1	1	600	2	2	22.5	0	1.83885	2.85934	1.81068	2.56427	1.96221	1.21307	1.18374	1.43297	0.071882	2.57596	1.36486	2.22703	2.30392	0.675167	2.4624	2.379	30	6.6	41	8	0.6	10.26
81844	1	25	4	5	3.28	5	1	1	180	2	2	26.7	0	1.83951	2.61483	2.17825	2.74447	1.46839	0.56486	0.701555	2.45496	2.44808	2.45496	1.73859	2.81935	2.31694	1.69506	2.41696	2.97875	67	7.6	49	23	0.4	6.84
89417	2	48	5	3	1.85	1	2	2	240	2	1	25.8	0	1.84206	2.51755	1.90617	2.10599	2.57848	1.12494	0.673523	1.92293	0.309769	2.72832	1.93128	2.78573	2.29211	0.732917	2.60732	2.58404	123	8.7	68	23	0.5	8.55
71217	1	28	1	3	1.89	5	1	1	60	2	2	24.9	0	1.84256	2.89864	1.55035	2.3098	2.01051	1.10638	0.755408	1.94929	1.41017	2.42375	1.62367	2.33919	1.88844	0.712924	2.19686	2.18544	49	6.5	78	193	1	17.1
90651	2	44	5	5	5	1	2	2	240	2	2	24.6	0	1.84285	2.33377	1.45932	2.27405	2.1528	0.482322	1.08524	1.85251	-0.0796	2.44453	1.26844	2.42137	1.93523	0.265613	2.21126	2.07831	83	5.1	29	15	0.3	5.13
66304	1	30	3	5	5	6	1	2	420	2	2	29.6	0	1.84318	2.36027	2.03528	2.07358	1.64269	0.704283	0.63502	2.2062	0.21647	2.30601	1.52951	2.2926	1.44115	0.60206	2.12159	2.47264	130	7	75	28	0.9	15.39
64725	2	39	3	5	4.48	6	1	2	480	2	2	34.3	0	1.84379	2.91214	1.69437	2.0676	2.32113	1.10506	1.47559	1.83385	-0.171544	2.18663	1.68973	2.17761	1.95526	0.310078	2.3783	2.10146	95	5.4	53	14	1	17.1
73902	2	28	5	5	5	1	2	2	900	2	2	22.9	0	1.84397	2.55849	1.60697	2.13758	2.57456	1.04497	0.888026	1.99203	0.507611	2.49263	1.53264	2.36001	2.21146	1.01551	2.50391	2.36344	11	4.6	59	14	0.9	15.39
71393	1	27	3	3	3.58	3	1	2	180	2	2	25.7	0	1.84466	2.73676	1.47254	2.33603	2.13581	1.56067	-0.526947	1.60809	-0.175333	2.23027	1.14461	1.96688	2.05284	0.278434	2.17202	1.93983	286	9.3	58	8	1.5	25.65
92274	1	50	3	4	5	5	1	1	480	2	2	40.1	0	1.8451	2.37107	1.63563	2.35425	1.57815	1.27794	1.0894	2.09567	0.101845	2.55284	1.48684	2.34242	2.41017	0.506118	2.44438	2.65321	28	12.4	75	16	0.3	5.13
86031	2	22	1	4	0.78	5	2	2	600	2	2	26.7	1	1.8451	2.68825	1.69471	1.88415	2.3207	0.78689	0.779913	1.99467	-0.0637806	2.45167	2.3005	2.22983	2.06024	0.014582	2.27201	2.04618	41	8.4	58	10	0.2	3.42
65404	2	27	5	5	2.85	5	2	2	600	2	2	18.7	0	1.8451	2.91765	1.49072	1.45967	1.9798	0.757948	0.893106	1.57456	0.206581	2.35828	1.23161	2.39477	2.07088	0.284943	2.15312	2.13325	22	5.1	37	8	0.9	15.39
71271	1	57	1	1	1.12	1	1	1	60	2	2	18.5	0	1.8457	2.95797	1.77815	2.24961	1.72196	0.346998	1.43741	1.86222	0.270464	2.42173	1.2772	2.01247	2.20465	0.346998	2.27496	2.04786	103	6.6	59	15	0.9	15.39
76179	2	54	3	5	4.61	2	1	2	600	2	2	29.5	0	1.84731	2.28764	1.74317	2.60975	1.96782	2.06606	0.482261	1.66005	0.101845	2.4365	1.12687	2.20022	2.047	0.820014	2.29003	2.24657	28	5.3	49	21	0.3	5.13
76846	2	26	2	2	0.64	5	1	1	180	2	2	20.6	0	1.84757	2.62737	2.29003	2.42325	2.48287	0.784617	1.03342	1.99388	2.02119	2.5955	1.82413	2.63649	2.48001	0.949878	2.44404	2.45179	100	6.7	37	10	0.4	6.84
81276	2	48	3	5	5	1	1	1	300	2	2	25.8	0	1.84791	2.64255	1.56606	1.84227	2.346	1.56121	0.586996	2.57561	0.95643	2.66618	1.67877	2.95643	2.54067	1.07088	2.85623	3.16273	22	4.9	85	80	0.9	15.39
89402	2	55	2	1	2.48	3	2	2	240	2	1	30.2	1	1.84847	2.66447	1.887	2.20952	2.35306	0.801217	0.632549	1.97564	-0.0111979	2.54519	1.36001	2.38349	2.10411	0.567133	2.25833	2.29706	55	7.5	121	25	0.6	10.26
82401	2	30	3	5	5	5	1	1	240	2	2	21.7	0	1.84997	2.7724	1.44552	1.96922	1.71025	0.66819	0.66819	1.51364	1.10146	2.40022	1.3759	2.18811	2.29701	0.677895	2.35167	2.36519	38	8.6	59	14	0.8	13.68
84926	1	40	3	3	1.15	6	1	1	360	2	2	37.7	0	1.85032	2.81007	2.00585	2.39647	1.25445	0.909484	0.80202	1.99482	2.01519	2.58133	1.5409	2.88043	2.59088	1.32606	2.50561	2.94096	59	7.4	54	13	0.4	6.84
88709	2	25	3	5	5	6	1	2	600	2	2	19.1	0	1.85046	2.20254	1.59412	2.08595	1.6497	1.08439	0.651109	1.57108	-0.116215	2.6497	1.30728	2.25806	2.07655	0.688781	2.12823	2.96255	69	6.3	68	11	0.8	13.68
81186	2	42	3	4	1.91	5	1	1	180	2	2	33.8	0	1.8511	2.67528	2.21643	2.55115	1.88544	0.872234	0.594305	2.2753	1.75106	2.59234	1.73225	2.76778	2.36356	1.66292	2.49592	2.93459	113	9.1	58	21	0.3	5.13
96416	2	42	3	2	0.96	4	1	1	60	2	2	23.5	0	1.85234	2.26924	1.99097	2.02962	1.78867	0.904684	0.917227	1.81487	0.536707	2.55843	1.04255	2.46852	2.22819	0.896656	2.31548	2.12558	34	9.1	90	33	0.2	3.42
92818	1	32	1	3	5	6	1	2	180	2	2	21.7	0	1.8526	2.22417	1.60206	1.90176	2.40841	0.432539	1.14309	1.76379	-0.0637806	2.47358	1.4664	2.49443	2.04235	0.90573	2.0783	2.32972	41	5.9	80	41	0.5	8.55
67924	2	45	5	5	4.47	1	1	2	600	2	2	31.7	0	1.85278	2.49136	1.4558	2.45006	2.29419	0.926214	0.983401	1.88224	0.244586	2.53782	1.46798	2.29281	2.30239	0.570397	2.39794	2.44909	160	7.3	40	26	0.6	10.26
63957	2	59	1	3	1.33	5	1	1	420	2	2	35.4	0	1.85351	2.76404	2.02933	2.6391	1.81972	1.19737	0.0660961	2.21586	2.20856	2.6707	1.71988	2.93117	2.45265	1.2734	2.71302	3.01232	73	3.6	88	22	0.9	15.39
81000	1	28	4	2	1.24	5	1	1	360	2	2	23.5	0	1.85363	2.69167	1.97899	2.35751	1.469	0.51558	0.373116	1.8924	2.02462	2.16054	1.4159	2.65321	2.19111	1.33356	2.25594	2.76592	36	5.1	72	10	0.5	8.55
90963	1	39	3	4	2.44	1	1	1	240	2	2	25.3	0	1.85387	2.63328	2.22131	2.40807	2.02617	0.18234	0.349477	2.14728	1.84625	2.37863	1.57133	2.54522	2.17157	1.20815	2.23408	2.76815	161	6.5	79	16	1.3	22.23
63852	1	50	3	4	5	1	1	1	480	2	2	32	1	1.85431	2.39094	1.80787	2.57692	1.76716	0.157608	0.327359	1.74036	0.276462	2.29885	1.50515	2.12953	2.03941	0.402261	1.74624	2.11311	40	10.3	60	17	0.8	13.68
93413	2	57	2	5	2.87	1	1	1	120	2	2	23.6	0	1.85745	2.89995	1.91898	2.66239	2.29046	0.766155	0.975078	1.72648	1.69897	2.62444	1.81163	2.34469	2.20045	1.05485	2.44085	2.35772	104	7.5	78	11	0.4	6.84
75409	1	47	1	1	1.38	1	1	1	480	2	2	26.2	0	1.85941	2.56134	1.81333	2.31423	2.01424	1.04139	1.08141	2.23764	1.63558	2.59257	1.65736	2.87756	2.29834	1.51803	2.40749	3.01372	81	11.2	102	33	0.5	8.55
84865	1	26	3	4	1.32	6	2	2	180	2	2	40.4	0	1.86077	2.36119	2.05582	1.69096	1.26616	2.01464	0.055815	1.87754	0.41306	2.37501	1.09938	2.12057	1.96379	0.853872	2.07503	2.28716	175	10	61	34	0.2	3.42
80761	1	23	2	2	1.42	5	1	1	240	2	2	26.9	0	1.86082	2.72216	1.57122	1.89692	2.26069	0.789672	0.137027	1.77109	0.531891	2.28316	0.971036	2.04393	2.04771	0.58782	2.13957	2.09635	62	5.8	53	15	1	17.1
63127	1	28	5	4	3.3	1	1	1	960	2	2	27.7	0	1.86211	2.78748	1.84343	2.30517	1.69395	0.434618	0.866661	1.87339	1.42846	2.22384	1.37854	2.35347	2.29601	0.707211	2.2385	2.22285	261	7.6	62	76	0.6	10.26
63180	1	50	5	5	5	1	1	2	360	2	2	26.2	0	1.86233	2.42867	1.77694	1.57015	1.926	0.389166	0.973128	1.80163	0.267172	2.25928	1.79005	2.29373	2.01213	0.552263	2.26717	2.10094	60	4.1	41	23	0.8	13.68
82487	1	21	1	4	2.3	5	1	2	240	2	2	20.8	0	1.8646	2.69742	1.89854	1.74036	2.03476	0.751957	1.34756	1.74364	0.117113	2.49979	2.40103	2.18123	2.09484	0.351032	2.24156	2.22494	168	6.1	77	15	1.4	23.94
76169	2	43	3	5	2.9	1	1	2	540	2	2	30	0	1.86694	2.87986	2.07717	2.06435	2.29189	0.863653	0.954243	1.84939	0.0949755	2.5475	1.30103	2.13078	2.25326	0.594454	2.49292	2.24647	72	8.6	51	14	0.2	3.42
69873	1	22	4	3	0.27	6	1	1	120	2	2	17.8	0	1.86746	2.59304	2.26053	2.36967	2.00825	0.767105	0.0660961	2.38465	2.15787	2.42893	1.64722	2.78601	2.24389	1.3408	2.36967	2.93047	73	6.6	97	19	0.7	11.97
92668	2	45	4	5	1.31	1	2	2	180	2	2	24.7	0	1.86815	2.66201	1.64423	2.20197	2.42882	1.35974	1.30103	2.14038	0.24952	2.49758	1.5012	2.30103	2.12779	0.73197	2.25591	2.28055	76	4.8	76	24	0.6	10.26
74586	1	24	5	2	0.83	6	1	1	540	2	2	24.7	0	1.86888	2.63377	2.11848	2.22185	1.46826	1.07808	0.595429	2.12047	2.10318	2.25964	1.5552	2.65175	2.10318	1.07863	2.25234	2.77815	66	5.9	50	18	0.3	5.13
65423	1	50	1	1	2.24	4	1	1	360	2	2	29.8	0	1.87162	2.88704	1.81613	2.38177	1.96145	0.801632	-0.039064	2.12142	2.00233	2.61244	1.18685	2.668	2.75743	1.44145	2.64218	2.99294	93	6.4	81	55	0.7	11.97
101077	1	36	3	4	0.83	5	1	1	180	2	2	21.9	0	1.87194	2.6083	2.00357	2.65201	1.77695	0.394336	0.440961	2.16519	2.05709	2.64231	1.78703	2.84407	2.24559	1.41137	2.55869	2.88429	121	6.2	70	19	0.6	10.26
101664	2	47	3	3	0.49	6	1	1	300	2	2	27.6	0	1.87428	2.49626	2.00776	2.49875	2.32943	0.857224	0.535602	2.36122	1.9392	2.61649	1.74214	2.87008	2.27482	1.29313	2.4925	2.78462	111	13.1	75	26	0.2	3.42
86319	2	55	3	4	0.93	3	1	2	720	2	2	32.4	0	1.87444	2.37323	2.5238	2.73614	2.28837	0.617937	0.257321	2.35729	2.48019	2.8371	2.78578	2.53473	2.37712	1.09133	2.44185	2.68008	47	7	67	41	0.4	6.84
74889	1	50	3	2	2.12	1	1	1	300	2	2	17.9	0	1.87568	2.51542	2.00824	2.37323	1.85424	0.435112	1.11252	2.18463	1.93213	2.36533	1.65218	2.78122	2.16486	1.14547	2.37323	2.80647	47	9.5	45	11	0.5	8.55
79096	1	44	4	3	0.33	5	1	1	540	2	2	20.7	0	1.87689	2.84274	2.47344	2.63576	2.56327	0.965696	1.38567	2.46221	2.39463	2.59163	1.65686	2.9657	2.47528	1.70389	2.54171	3.11731	158	4.9	81	15	0.8	13.68
70282	1	24	1	2	1.23	5	1	1	180	2	2	28.4	0	1.87694	2.8578	1.68927	1.82532	2.08894	1.02199	0.743428	1.70457	0.737791	2.51318	1.39112	2.30244	2.11351	0.541644	2.44696	2.15883	154	7	70	43	0.9	15.39
79088	2	46	3	4	3.17	3	1	2	720	2	2	23.9	0	1.87772	2.856	1.14765	2.39634	2.22556	0.95513	0.571001	1.47801	0.0208085	2.27777	1.11619	1.88123	2.06657	0.444868	2.44199	2.27636	163	6.6	40	28	0.9	15.39
86718	1	44	4	2	1.19	6	1	1	360	2	2	23.4	0	1.87891	2.7534	2.36111	2.72764	1.97888	1.42371	0.26616	2.64556	2.62771	2.71541	1.99351	3.37055	2.58631	1.35261	2.63672	3.12943	337	6.9	85	31	0.4	6.84
71516	1	23	3	5	2.75	5	1	2	600	2	2	23.6	0	1.87949	2.27611	1.36678	2.19248	2.28659	1.21748	0.514446	2.13891	0.13403	2.63424	1.77536	2.21342	2.43994	1.20412	1.92149	2.22451	26	5.2	95	53	0.8	13.68
71078	2	22	4	4	0.82	5	1	2	900	2	2	28.7	0	1.8807	2.58413	1.69469	1.81747	2.0813	1.06695	1.44624	1.68819	0.28916	2.39623	1.94079	2.57686	1.60471	0.567741	2.0813	2.16313	204	5.7	52	15	0.5	8.55
86447	2	22	3	3	0.75	5	1	1	300	2	2	25.9	0	1.88118	2.51401	1.62016	1.76723	2.12724	0.421324	1.70219	2.12552	0.829646	2.22963	1.62402	2.71972	2.03547	0.208716	2.01588	2.03334	188	6.1	53	9	0.6	10.26
70751	1	27	1	3	0.9	4	1	2	360	2	2	25.9	0	1.88163	2.75696	1.48532	2.21936	1.41258	0.387898	0.0843209	1.45157	0.184286	2.19233	1.25181	2.01284	2.01822	0.237687	2.20412	1.96782	70	6.6	60	17	0.8	13.68
94982	2	32	4	4	1.82	3	1	2	180	2	2	20.8	0	1.88165	2.5452	1.85467	2.47312	2.74433	0.718448	0.573234	2.30795	2.00397	2.43166	1.9604	2.61191	2.5469	1.25149	2.24018	2.69897	218	4.8	43	17	0.3	5.13
93334	1	53	4	3	2.34	4	1	1	300	2	2	22	0	1.88337	2.6474	1.91711	2.28043	1.3231	0.483226	-0.483881	1.93109	2.17329	2.54907	1.47712	2.49732	2.77422	0.872258	2.85152	2.50891	259	4.3	45	15	2.1	35.91
68075	1	59	5	4	1.79	1	1	1	60	2	2	24.8	0	1.8842	2.69835	1.42365	2.19713	1.90386	0.903859	-0.2198	1.46568	0.140815	2.52195	1.20872	2.27403	2.05761	0.570112	2.2346	2.12029	141	5.1	54	13	1.2	20.52
77116	1	21	3	2	1.44	6	1	1	180	2	2	19.3	0	1.88616	3.0578	2.49546	2.69795	2.26371	0.945063	1.05195	1.96434	2.35614	2.45619	1.72476	2.80618	2.2379	1.52237	2.72476	2.93687	85	6.4	96	22	0.6	10.26
84916	1	38	4	2	0.55	1	2	2	60	2	2	20.7	0	1.88628	2.25679	1.48538	2.04325	1.59112	1.07308	0.608828	1.71897	0.240105	2.60939	1.52174	2.24401	2.27887	0.453766	2.31556	2.31994	191	6.6	51	16	0.5	8.55
86399	2	35	5	3	2.46	1	1	2	360	2	2	23.8	1	1.8873	2.67078	1.81766	2.29916	2.68638	0.928688	0.938806	1.68893	0.00493522	2.44091	1.50901	2.38433	1.94589	0.524118	2.56988	2.25734	35	5	40	19	0.6	10.26
80019	1	44	3	2	0.67	3	1	1	60	2	2	25.6	0	1.8893	2.58967	1.70005	2.11394	1.85355	0.969066	0.0263289	2.10123	0.334956	2.68124	1.59522	3.07418	2.21748	0.993987	2.31175	2.10975	80	12.3	74	23	0.2	3.42
91833	2	27	2	5	5	5	1	1	360	2	2	21.2	0	1.89004	2.51713	2.41409	2.0858	2.23778	0.752655	1.02874	1.78383	1.1715	2.50658	1.65826	2.44141	2.08013	0.231791	2.40744	2.27634	38	6.5	84	18	0.3	5.13
79226	1	24	5	5	4.1	5	2	2	360	2	2	22.1	0	1.89086	2.50373	1.48463	1.53794	2.35938	0.644612	0.737515	1.65729	0.27319	2.3506	3.31362	2.25935	2.22693	0.860632	2.07299	2.2747	153	10.6	58	9	0.4	6.84
69773	1	40	4	4	2.22	1	1	1	120	2	2	27.1	0	1.89166	2.6758	1.92575	2.48087	1.53676	0.848309	0.0429282	1.98683	1.5009	2.36636	3.2982	2.16659	2.08756	1.14289	2.28377	2.45395	77	7.7	81	22	0.5	8.55
99795	2	21	2	3	1.05	5	1	1	240	2	2	52	0	1.89226	2.75967	1.97634	2.41976	2.57753	1.01615	-0.191155	2.24491	1.94012	2.65028	1.61343	3.04079	2.31718	1.53744	2.51591	3.05261	132	7.9	66	61	0.2	3.42
77788	2	21	4	4	1.16	5	1	2	240	2	2	39.5	0	1.89241	2.98084	1.82547	2.13114	2.26776	0.717323	0.447493	1.67981	0.642315	2.21013	0.856985	1.71432	1.82313	0.319383	1.9642	2.0243	278	6.1	53	15	0.7	11.97
79067	1	26	1	2	1.04	6	1	1	360	2	2	31.3	0	1.89311	2.45829	1.58392	2.33882	1.58392	0.596097	0.746776	1.60206	0.108442	2.25964	1.52915	2.29706	2.09278	0.738204	2.16055	2.17026	55	8.1	66	19	0.6	10.26
90635	1	41	4	3	2.04	5	1	1	360	2	2	23.3	0	1.89373	2.50746	1.98632	2.45644	2.34729	0.456437	0.611221	2.15658	2.08807	2.32874	1.67117	2.70366	2.20956	1.28211	2.45526	2.83191	129	6.6	71	19	0.5	8.55
79181	2	34	3	5	0.31	4	1	1	240	2	2	32.3	0	1.89437	2.85486	1.73811	2.56807	2.36621	0.601443	0.662972	1.95588	1.63301	2.31439	1.691	2.14718	2.23736	0.966675	2.56337	2.37877	176	7.6	57	9	0.6	10.26
86992	1	23	3	5	2.95	6	1	2	780	2	2	18.5	0	1.89482	2.69897	1.76286	1.89897	1.90001	0.57892	0.650472	1.90001	-0.175273	2.44008	1.90206	2.29276	1.94224	-0.09691	2.4156	2.05748	53	4.2	51	15	0.7	11.97
77279	2	38	3	5	4.9	1	1	1	360	2	2	26	0	1.89526	2.47144	1.76576	2.38535	1.38068	0.502675	0.933711	1.36148	-0.0539818	2.5009	1.3414	2.09849	2.11783	0.604871	2.24384	2.21731	77	5.4	57	10	1.1	18.81
91290	2	39	5	5	0.91	1	2	2	300	2	2	26.9	0	1.89617	2.70884	1.55184	2.05568	2.06908	1.05259	0.803991	2.2035	0.350515	2.46531	1.41266	2.2097	2.0939	0.605788	2.29601	2.1972	87	4.9	50	19	0.5	8.55
84299	1	51	3	4	4.68	1	1	1	240	2	2	35	0	1.89637	2.591	2.45386	2.57966	1.69262	1.06729	0.582203	2.1416	2.20199	2.63364	1.63364	2.52746	2.21253	0.864418	2.58913	2.57127	179	5.6	81	45	0.2	3.42
102581	1	50	4	4	5	1	1	1	480	2	2	21.7	0	1.89976	2.53691	2.07863	2.53978	2.11318	0.552046	0.693633	2.30268	2.06742	2.48261	1.82125	2.82967	2.20701	1.3656	2.5162	2.80076	131	8	56	18	0.4	6.84
92361	2	29	5	3	4.46	6	2	1	600	2	2	19.3	0	1.90037	2.78176	2.02325	2.27184	2.41414	1.26007	0.398808	2.12548	2.03743	2.53275	1.64246	2.74036	2.20276	1.1038	2.36173	2.96848	200	6.5	62	11	0.5	8.55
81131	1	49	2	5	5	1	1	1	600	2	2	29.6	0	1.90238	2.75696	1.34777	2.09804	2.11998	0.916283	0.144918	1.91285	0.291046	2.24384	0.967815	1.91969	2.14693	0.318984	2.1347	2.07255	154	5.1	94	28	1.2	20.52
87982	2	23	4	2	0.08	5	1	2	180	2	2	21.4	0	1.90357	2.69121	1.68332	2.17737	2.53631	0.558114	-0.0176487	1.6167	1.37909	2.43547	1.50383	2.18872	2.0946	0.949088	2.28138	2.27835	226	4.5	151	13	0.5	8.55
88461	1	27	5	5	2.1	6	1	2	600	2	2	29.3	0	1.90374	2.50417	1.80108	2.17259	2.01794	0.612401	1.38412	2.02293	0.279579	2.39899	1.38842	2.53424	2.04234	0.670872	2.17434	2.23168	166	5.4	54	28	0.5	8.55
69994	2	21	5	3	3.13	5	1	1	300	2	2	18.2	0	1.90399	2.82085	2.03116	2.78762	2.18906	0.372059	0.615315	2.20947	2.09906	2.61532	1.5577	2.9964	2.27324	1.54866	2.63405	3.0904	121	10	75	12	0.6	10.26
66724	1	31	3	5	1.35	1	1	2	120	2	2	40.8	0	1.9046	2.43713	1.63403	2.1361	1.64098	0.830196	0.502503	1.88065	-0.00975984	2.31876	3.09546	2.03698	1.9739	0.631218	2.35486	2.17205	72	9.4	61	14	0.6	10.26
64363	1	22	5	3	3.53	5	1	2	240	2	2	31.4	0	1.90614	2.45409	1.40401	1.5687	2.4275	2.27908	1.83805	2.23865	0.157342	2.17405	1.77199	2.98253	2.21693	0.907654	2.19406	2.40159	71	7.4	88	26	0.7	11.97
89182	2	55	5	1	2.11	6	2	2	50	2	2	29	0	1.9075	2.81901	1.98467	2.38169	2.12071	0.680872	0.84383	1.80811	0.0216111	2.50846	1.57226	2.33099	1.91295	0.318404	2.3512	2.19854	49	7.1	81	32	0.6	10.26
65113	1	43	5	3	1.3	1	1	2	300	2	2	24.2	0	1.90834	2.80183	1.41821	2.09921	2.10528	0.652785	1.76712	2.17992	0.946922	2.34832	1.25227	2.55545	2.18245	0.541314	2.35516	2.23248	113	6.4	64	39	0.9	15.39
78551	2	59	3	5	1.17	3	2	2	420	2	2	23.1	0	1.90849	2.83675	1.84303	2.59106	2.26717	0.888367	0.452298	1.63347	0.649984	2.61278	1.60566	2.12385	2.27184	0.675167	2.60206	2.23045	30	4.3	49	8	0.6	10.26
85631	2	20	2	3	3.7	5	2	2	360	2	2	18.7	0	1.90874	2.64694	1.213	1.58006	1.79024	0.353736	0.299275	1.57914	-0.0660721	2.2886	1.18875	1.88658	1.92569	0.241032	2.35296	2.01209	248	5.3	53	7	0.6	10.26
62501	2	30	3	5	3.15	1	2	2	300	2	2	25.6	0	1.90975	2.89009	1.77324	2.39105	2.23245	0.66127	-0.0199711	1.61052	-0.0457575	2.55712	1.76073	2.07592	2.36024	0.468911	2.43263	2.06764	89	9.3	66	13	0.6	10.26
78070	1	46	3	3	1.47	1	1	1	300	2	2	23.9	0	1.91158	2.64189	2.10326	2.78943	2.54862	0.556303	0.438917	2.53881	2.14449	2.58218	1.75467	3.05771	2.46632	1.35167	2.54013	3.07535	190	11.7	65	25	0.4	6.84
64330	1	43	5	4	5	1	1	2	480	2	2	25.7	0	1.9131	2.51994	1.42625	1.95499	0.944892	0.69942	0.441984	1.66334	-0.0183856	2.28029	1.43625	2.11756	2.29877	0.5179	2.21823	2.14258	193	5.8	48	8	1.5	25.65
63642	1	25	4	3	0.32	6	1	1	180	2	2	28.9	0	1.9135	2.68043	1.32926	2.07756	2.17825	0.988838	0.103344	1.90632	1.12136	2.24581	1.30426	2.58386	2.2945	0.546837	2.3138	2.17131	67	6.4	58	50	1.4	23.94
67677	1	36	3	4	1.29	5	2	2	360	2	2	35.5	0	1.91381	2.54033	2.2014	2.00432	2.22401	0.812913	1.29557	2.055	0.080987	2.57519	2.15229	2.65562	1.94694	1.17464	2.18327	2.75587	200	6.5	50	23	0.8	13.68
88674	2	27	4	2	0.08	1	1	2	180	2	2	44.3	0	1.91404	2.73981	1.95998	2.47148	2.10056	0.959981	-0.176857	2.4985	2.33697	2.63304	1.49947	3.13886	2.36093	1.6834	2.61114	3.2132	284	8.5	92	25	0.3	5.13
62502	1	35	4	3	0.42	6	1	1	540	2	2	36.5	0	1.91553	2.80428	2.19001	2.44135	2.71288	0.810576	0.784833	2.24505	2.21656	2.47645	1.53267	2.96859	2.3674	1.36827	2.55065	2.68459	215	5.6	63	32	0.5	8.55
98444	2	59	3	3	0.65	1	1	1	540	2	2	37.9	1	1.91568	2.66304	1.90785	2.73862	2.74268	0.827407	0.826456	2.44049	1.98373	2.74498	1.97367	2.73157	2.08657	1.20691	2.56194	2.80648	136	8	60	18	0.2	3.42
83562	2	21	3	5	0.61	5	1	2	360	2	2	21.1	0	1.91759	2.82631	1.50313	2.33703	2.29834	1.3037	1.07918	2.09584	0.353966	2.40538	2.8825	2.30636	2.27049	0.630591	2.44562	2.26761	81	9.1	37	17	1	17.1
65461	1	50	4	3	1.08	1	1	1	600	2	2	29.2	0	1.91833	2.72369	1.68574	2.25699	1.87918	0.402875	0.783291	2.00309	1.79389	2.39169	1.4279	2.82515	2.56652	1.26041	2.17609	2.88326	14	8.1	53	13	0.5	8.55
79608	1	56	4	3	3.43	4	1	1	720	2	2	25.7	0	1.91853	2.76998	1.81335	2.43725	2.00568	0.670636	-0.252425	1.9517	2.12135	2.46062	1.46554	2.60985	2.00568	1.16058	2.38753	2.97952	152	5.8	89	34	1	17.1
69679	1	26	4	5	3.06	1	1	2	480	2	2	28.1	0	1.92333	2.62839	1.62161	1.74244	1.14449	0.92196	0.712472	1.67789	0.219557	2.31231	1.16058	2.24304	2.07727	0.435157	2.16451	2.11919	76	4.6	67	22	0.7	11.97
62172	2	43	4	3	2.02	5	1	1	720	2	2	33.3	0	1.92467	2.92467	1.66623	2.4762	2.43453	1.2174	0.673919	1.9079	1.97729	2.48171	1.55538	2.6832	2.17885	1.29546	2.32524	2.77907	157	8.7	55	26	0.8	13.68
92260	2	50	2	3	2.31	1	1	2	480	2	2	29.1	1	1.9248	2.11394	1.91275	2.3032	2.49554	0.765669	0.929419	1.97681	1.29885	2.77815	1.57403	2.41162	1.92942	0.627366	2.17609	2.35218	10	6	79	14	0.5	8.55
78616	2	21	2	4	1.93	5	1	2	720	2	2	33.7	0	1.92647	2.8451	2.05073	1.95976	2.30295	1.06086	0.872234	1.81203	0.0772553	2.43122	1.28538	2.26914	1.97223	0.516295	2.17737	2.27734	113	8.6	83	41	0.6	10.26
62763	1	29	3	4	5	1	1	1	600	2	2	31.8	0	1.92971	2.84224	2.63567	2.11739	1.74263	0.733502	0.243751	2.2278	2.07542	2.60641	1.662	2.67905	2.28579	0.831333	2.52661	2.52883	174	8.3	51	35	0.5	8.55
84974	2	28	3	4	3.82	5	1	2	720	2	2	26.1	0	1.92996	2.40708	1.74951	2.44848	2.51259	0.587974	0.858102	1.64805	0.17362	2.46778	1.75765	2.32266	2.23639	0.448476	2.22443	2.16296	47	8.6	45	12	0.9	15.39
86056	2	33	3	4	2.11	1	1	2	120	2	2	28.6	0	1.93009	2.42238	1.70239	1.72557	2.32058	1.52231	0.783828	1.8856	-0.0228783	2.52743	1.35471	2.503	2.23646	0.629731	2.41144	2.42238	76	7.7	64	6	0.5	8.55
71208	1	32	3	5	4.76	1	1	2	300	2	2	21	0	1.93022	2.73477	2.25263	1.9516	1.58476	0.942008	1.34611	1.81965	0.851831	2.64484	1.48829	2.28373	2.25072	0.419129	2.4527	2.2056	256	4	38	11	0.9	15.39
90519	1	40	5	3	0.93	1	1	1	480	2	2	23.8	0	1.93337	2.64345	1.72336	2.39523	2.25741	1.26795	1.0996	2.10418	1.95531	2.27825	1.61255	3.02803	2.27621	1.36963	2.35878	3.03875	225	6.8	48	22	0.5	8.55
71372	1	37	1	1	0.51	6	1	2	240	2	2	32.5	0	1.93404	2.67041	1.27142	2.01741	2.35393	0.464435	0.586996	1.72204	0.206581	2.28289	1.23161	1.86709	2.09533	0.538391	2.18649	1.99002	22	8.6	77	43	1.1	18.81
87720	2	27	4	3	4.39	5	2	2	180	2	2	28.8	0	1.93423	3.05848	1.85831	1.8653	2.38119	0.591165	0.537876	1.86637	-0.217954	2.35262	1.21236	1.9026	2.10697	0.221849	2.30493	1.96328	111	4.4	48	16	0.2	3.42
88400	2	58	3	5	5	3	2	2	240	2	2	21.3	0	1.93457	2.45745	1.72088	2.36711	1.97177	0.6013	-0.225917	1.55393	0.326107	2.51212	1.1257	2.07766	2.33462	0.60884	2.48812	2.34297	143	10.8	79	11	0.2	3.42
98561	1	44	4	5	5	1	1	1	180	2	2	36.1	0	1.93488	2.62176	1.98128	2.28612	2.20044	0.749103	1.15288	2.29735	2.00183	2.43817	1.37576	3.13176	2.23163	1.26772	2.35442	3	237	7.9	63	36	0.5	8.55
84394	2	45	2	2	1.23	1	1	2	300	2	2	32.4	0	1.93527	2.31257	2.07779	2.08609	2.60622	0.892523	0.514446	2.15674	0.13403	2.8522	1.3462	2.57846	2.315	0.758213	2.36027	2.14851	26	7.8	84	21	0.5	8.55
85867	2	55	2	3	3.6	1	1	1	240	2	2	27.5	0	1.93545	2.62027	1.5658	2.54028	2.36866	0.885336	0.369687	1.73443	-0.147089	2.38676	1.3828	2.14372	1.81787	0.359322	2.1848	2.09063	181	6.6	72	21	0.3	5.13
82917	1	42	5	5	5	1	2	2	240	2	2	30.7	0	1.93554	2.739	2.40092	1.44743	2.04949	0.603928	0.876058	1.87606	-4.82e-17	2.32115	1.39493	2.34548	2.12023	0.540847	2.18352	2.17107	116	6.1	48	21	0.9	15.39
99763	2	54	1	4	1.7	2	1	1	180	2	1	24.1	0	1.93629	2.57914	1.84568	2.67132	2.16652	0.867693	1.16652	2.07783	0.134969	2.66785	1.61702	2.59283	2.1881	0.639933	2.43151	2.43151	107	5.4	62	27	0.3	5.13
75339	1	34	3	3	2.35	5	1	1	180	2	3	37	0	1.93633	2.80371	2.00246	2.46291	2.38997	0.593965	1.08082	2.54477	2.04674	2.57073	1.96667	2.80371	2.25828	1.47049	2.4646	2.91586	176	5.9	26	18	0.5	8.55
64451	1	32	3	4	2.51	6	1	2	120	2	2	27.7	0	1.93641	2.7503	1.60361	2.02715	2.03296	0.571429	1.02274	1.93279	-0.0857687	2.44032	1.18278	2.17453	2.13532	0.626278	2.24724	2.08587	279	7.6	78	48	0.6	10.26
63383	1	51	4	2	1.7	1	1	1	240	2	2	33.5	0	1.93727	2.59178	1.10346	1.68503	1.84979	0.610237	0.820082	1.87759	-0.00254719	2.18364	1.62554	1.9684	1.88095	0.199973	2.1632	1.9431	171	5.6	48	31	0.5	8.55
64877	1	46	4	3	0.09	5	1	2	60	2	2	32.5	0	1.93729	2.63287	1.61019	1.53083	1.51885	0.538295	0.315388	1.90627	-0.33915	2.25891	1.01436	1.892	1.83932	0.337753	2.11478	2.10054	119	6.3	55	18	0.8	13.68
66956	2	21	3	2	0.54	1	2	1	120	2	2	25.9	0	1.93747	2.88866	1.85209	2.62955	2.35871	0.48527	0.970917	2.25964	1.93116	2.47712	2.14894	2.83655	2.3798	1.78711	2.44997	3.06412	88	5.6	66	14	0.8	13.68
66861	1	21	4	4	1.36	5	2	2	600	2	2	37.5	0	1.93794	2.78246	1.19003	1.52051	1.04053	0.390321	-0.0945561	1.60147	0.380113	2.13744	0.991659	1.90837	2.11085	0.388877	2.30162	2.08833	368	5.5	65	47	1.3	22.23
87672	1	37	3	2	2.02	1	1	1	240	2	2	25.3	0	1.93819	2.78548	1.7231	2.4859	1.99911	0.423747	0.239223	2.29613	1.90859	2.41701	1.84	3.00964	2.33511	1.46209	2.34323	3.1889	49	7.5	72	22	0.3	5.13
86436	2	30	3	5	1.69	1	1	2	180	2	2	29.9	0	1.93952	2.69314	1.49276	2.17802	2.18752	1.24055	0.64015	1.50106	0.071882	2.27339	1.69897	2.00432	1.9345	0.150245	2.3277	1.98227	30	6.4	59	15	0.7	11.97
86555	1	33	4	3	1.09	5	1	1	360	2	2	28.8	0	1.94231	2.77815	2.09987	2.33514	1.90043	1.23355	0.520755	2.26459	1.99574	2.54558	1.67502	3.03752	2.1408	1.31201	2.35289	3.04808	41	6.7	50	47	0.3	5.13
65072	2	27	2	5	5	5	1	2	480	2	2	27.4	0	1.9426	2.48396	1.28844	2.3443	2.30617	0.81132	0.6072	2.05069	0.595811	2.36975	1.83312	2.84213	2.10429	0.845098	2.16774	3.14907	21	5.6	52	9	0.8	13.68
70945	1	49	3	3	0	3	1	1	360	2	2	23.8	0	1.94313	2.93174	2.20412	3.04674	1.68288	1.2661	0.586996	2.60107	2.93633	3.17741	1.94538	3.7029	2.92942	1.90309	3.02307	3.72946	22	6.6	50	47	0.8	13.68
77465	2	21	2	3	5	5	1	2	540	2	2	19.5	0	1.94448	2.80246	1.28902	1.9748	2.28902	1.43282	0.91285	1.77152	-0.191359	2.33518	1.58802	2.04425	1.99123	0.363441	2.41193	2.07984	55	5.4	53	29	1.9	32.49
64055	2	59	4	3	1.02	2	1	2	420	2	1	39.1	1	1.94684	2.93071	1.45312	2.05974	2.5074	2.06837	-0.407041	1.85106	-0.0397945	2.49091	1.07008	1.90409	2.14498	0.196295	2.35462	2.15769	217	4.6	88	38	1.2	20.52
91976	1	40	3	4	0.25	1	1	1	120	2	2	26	0	1.94729	3.10429	1.99876	2.32222	1.99249	1.43594	0.90695	1.77085	1.84243	2.58947	1.40775	2.37501	2.40532	0.846867	2.46666	2.35356	70	5.1	38	38	0.4	6.84
88343	1	35	1	5	3.91	1	1	2	420	2	2	29.2	0	1.94752	2.58496	1.44157	1.71695	1.66214	0.79489	0.819651	1.92293	0.114215	2.22185	1.19565	2.17491	1.96317	0.238474	2.18425	2.07741	123	5.7	86	15	0.4	6.84
77240	1	35	3	4	1.25	6	1	1	360	2	2	23.2	0	1.94838	2.58585	1.72442	2.29348	0.960848	0.117386	-0.135039	2.01833	1.78126	2.13144	1.35879	2.78002	1.94414	1.24304	2.15039	2.89171	116	9.2	52	16	0.4	6.84
74396	2	29	3	5	5	5	1	2	480	2	2	20.9	0	1.94838	2.96248	2.35384	2.22065	2.28965	0.675905	0.165991	1.85775	0.277965	2.50841	1.32293	2.44069	2.24089	0.166502	2.48455	2.29348	58	7.2	32	13	0.7	11.97
78581	2	44	5	5	2.02	1	1	2	480	2	2	24.3	0	1.94885	2.32068	1.63309	2.16523	2.37482	1.27193	1.05577	2.46017	0.535716	3.04139	1.14267	3.13212	2.1541	1.14267	2.53712	2.69574	27	5.3	44	15	0.7	11.97
75890	2	43	3	2	1.81	1	2	2	720	2	2	31.3	0	1.95003	2.85925	1.65041	2.06152	2.10563	0.665622	0.587662	2.1178	0.058778	2.38387	1.17818	1.97071	2.23852	0.558221	1.8895	2.16332	138	6.4	55	18	0.7	11.97
71786	2	42	5	5	5	4	1	2	360	2	2	20.6	0	1.95134	2.16967	1.64738	2.58883	2.51055	1.1807	1.93044	2.77232	0.502427	2.52114	0.875061	3.81158	2.08422	1.03423	1.55871	2.82086	50	7.5	39	15	0.5	8.55
71758	2	24	2	4	0.66	6	1	2	300	2	2	26.4	0	1.95148	2.75696	1.46025	1.79439	2.48936	1.25665	0.385351	1.47297	0.00493522	2.53511	1.02996	2.06016	2.01703	0.455062	2.38073	3.1479	35	4.9	79	14	1	17.1
62548	1	57	2	3	2.64	5	2	2	420	2	2	34.2	1	1.9516	2.67455	1.13334	1.43624	1.71561	0.709031	0.659946	1.81187	-0.30103	2.27028	1.2657	1.87732	2.09691	0.453891	2.14685	2.0732	256	12	53	45	0.9	15.39
62449	2	38	2	2	3.36	1	1	2	240	2	2	26.4	0	1.95292	2.81954	1.33882	2.34777	2.26396	1.25307	0.832509	1.89057	0.28289	2.41497	1.37691	2.18649	2.08571	0.284943	2.1109	2.08571	110	7.2	54	9	0.6	10.26
71183	1	38	3	4	1.17	1	1	1	180	2	2	22.6	0	1.95424	2.40369	2.36173	2.30284	1.67364	0.970037	1.94201	2.31352	1.59843	2.52827	2.07311	2.75205	2.15381	0.803912	2.49136	2.5864	120	9.6	46	11	0.7	11.97
93373	1	44	5	3	5	3	1	2	360	2	2	27.7	1	1.95639	2.71259	1.63533	1.59649	2.02158	1.04465	0.943979	1.82941	0.261982	2.45441	1.36758	2.39739	2.28982	0.351875	2.40616	2.19855	157	8.7	55	32	0.2	3.42
70169	2	23	5	3	0.96	6	1	1	480	2	2	23.3	0	1.9575	3.01943	2.25034	2.58326	2.5636	0.787857	0.158567	1.77073	1.83229	2.34642	1.70771	2.33636	2.23347	1.13224	2.43055	2.40524	59	6.1	58	9	0.7	11.97
78438	1	33	3	4	0.87	5	1	1	240	2	2	23.6	0	1.95957	2.73816	2.5006	2.38571	1.68425	0.770033	0.0720864	1.50628	2.273	2.55091	0.970683	2.25661	3.02576	0.942697	2.79781	2.50816	72	9.3	68	13	0.7	11.97
89805	2	26	3	5	2.89	6	1	1	480	2	2	22.2	0	1.96049	2.77075	1.98069	2.4956	2.20843	0.913199	0.120192	2.15897	1.82438	2.6228	2.05045	3.13196	2.61903	1.372	2.36118	3.08543	138	8.8	40	16	0.6	10.26
92119	2	58	3	4	2.02	5	1	1	900	2	2	35.8	1	1.96233	2.52951	1.49028	2.42262	1.9616	0.607042	0.558155	1.98018	-0.26391	2.48155	1.93294	2.06157	1.99054	0.444765	2.33321	2.04622	65	4.4	98	21	0.3	5.13
67333	1	42	4	5	1.52	1	1	2	240	2	2	27.4	0	1.96238	2.68156	1.40509	2.12446	1.85765	0.565992	0.923466	2.0311	0.306682	2.17546	1.52722	2.63404	2.12446	0.813351	2.15604	2.18299	229	2.9	37	28	0.8	13.68
64916	1	31	3	3	1.01	5	1	1	240	2	2	29.1	0	1.96304	3.08203	1.91017	2.66325	1.78757	1.17456	1.04656	2.36568	2.19764	2.67789	1.73197	2.98132	2.60206	1.41453	2.35723	2.96922	38	10	54	36	0.7	11.97
69354	1	42	1	1	1.04	4	1	1	240	2	2	27.1	0	1.96391	2.69232	2.01883	2.53374	1.52888	1.12768	0.335369	2.15159	1.97336	2.67871	1.73178	2.86128	2.51901	1.47528	2.26374	3.01883	79	10.9	100	36	0.4	6.84
83761	2	24	5	5	0	5	1	2	480	2	2	25.3	0	1.96692	2.86134	1.33311	1.98227	2.17091	0.492916	0.276206	1.95317	0.142668	2.33624	1.33801	2.25634	2.00384	0.447158	2.28929	2.36798	45	7.7	42	12	0.3	5.13
77727	2	45	5	5	3.48	1	2	2	660	2	1	28.3	0	1.96735	2.65818	1.47812	2.17208	2.51806	1.42914	1.38083	1.78064	0.954243	2.55879	1.79046	2.90867	2.50374	1.07163	2.37896	2.46855	29	8.4	68	19	0.3	5.13
68442	2	42	1	1	1.03	5	1	2	120	2	2	23.1	0	1.96796	2.55898	1.62095	2.23158	2.2477	1.01049	1.82679	2.16104	0.457377	2.53148	1.7009	2.70472	2.20352	0.887117	2.19126	2.8757	45	7.6	57	9	0.3	5.13
68109	1	45	4	3	2.7	1	1	1	180	2	2	27.1	0	1.96885	2.69746	1.76955	2.20091	1.76699	1.65968	-0.0594973	2.04561	1.79678	2.13239	1.44759	2.42616	1.90083	0.675823	1.96398	2.37416	289	5.5	49	69	0.7	11.97
62480	1	43	3	3	4.12	1	1	1	600	2	2	28.5	0	1.97073	2.83949	1.59094	2.43082	2.25473	0.594678	1.0144	1.88056	-0.0266645	2.34728	1.42536	2.09983	2.12249	0.398915	2.18733	2.12616	89	7	34	44	0.6	10.26
86990	2	35	3	5	2.81	1	1	2	600	2	2	28.9	0	1.97268	2.79376	1.66137	2.31715	1.96586	0.473576	0.795456	1.68607	-0.0637806	2.33709	1.21199	1.80717	1.31664	0.014582	2.24515	2.03067	41	4.4	51	11	0.3	5.13
63076	1	53	4	3	0.4	1	1	1	720	2	2	30.2	0	1.97291	2.81369	2.37171	2.86622	2.22507	0.665385	1.11161	2.76098	2.35687	2.81058	1.93707	3.25639	2.5255	1.71678	2.68459	3.33408	215	5.1	63	40	1	17.1
66384	2	38	3	3	1.12	1	2	2	180	2	2	23.1	0	1.97355	2.73856	1.30982	2.1147	2.00976	0.208417	0.639849	1.53839	-0.0944494	2.28801	1.14401	1.95204	2.13542	0.16678	2.06327	2.08246	44	4.6	43	10	0.7	11.97
79375	2	35	3	2	0.9	6	2	1	180	2	2	27.6	0	1.97435	2.80482	1.87246	2.6815	1.94356	0.391984	-0.258083	2.19587	2.0636	2.27867	1.7503	2.7745	2.05819	1.10462	2.38818	2.91801	279	5.4	67	21	0.7	11.97
85148	1	45	1	3	1.23	6	1	1	180	2	2	41.5	0	1.97505	2.59818	1.90693	1.92302	2.01303	0.703793	1.78472	2.40276	1.33187	2.4712	1.75475	3.14328	2.27374	0.972706	2.10173	2.46217	197	10.6	63	42	0.4	6.84
85810	1	36	5	3	2.46	1	1	1	360	2	2	26.1	0	1.97533	3.03823	1.3417	1.48678	2.00266	1.56741	0.619682	1.51617	0.388785	2.41518	1.35366	2.62729	1.94918	0.0888424	2.28336	2.31544	163	4.2	57	38	0.6	10.26
78082	1	40	3	5	5	3	1	2	420	2	2	22.3	0	1.97601	2.81241	1.90065	2.0184	2.15119	1.12623	0.890763	1.98416	0.294499	2.39664	1.4411	2.25671	2.16692	0.715504	2.27084	2.1272	67	7.4	76	21	1.3	22.23
84287	1	34	3	3	1.23	1	1	1	180	2	2	25.6	0	1.97645	2.88382	2.23958	2.61542	2.37055	0.814765	0.603565	2.01715	1.93013	2.77411	1.57883	2.75333	2.25994	1.62123	2.58358	2.86034	72	6.2	68	25	0.6	10.26
67219	2	32	3	5	5	1	1	1	720	2	2	20.3	0	1.97648	2.36001	2.01855	2.60206	2.5541	0.924279	2.17239	1.83713	0.252191	2.69739	2.47712	2.79112	2.18392	0.99921	2.30886	2.75932	55	9.3	51	13	0.5	8.55
80215	1	22	3	4	1.91	5	1	2	420	2	2	22.3	0	1.97987	2.75429	1.7586	1.9102	1.57675	0.552186	0.780874	1.77815	-0.00577418	2.50872	1.18421	2.1739	2.08997	0.612184	2.30511	2.2207	53	5.8	57	28	0.6	10.26
64382	1	24	5	4	0.22	6	1	2	180	2	2	17.8	0	1.9802	2.6503	1.47537	1.94424	2.09796	0.0852433	0.969101	1.5968	0.167282	2.35738	1.83983	2.30623	2.17783	0.0254046	1.86909	2.10623	83	4.1	79	17	1.1	18.81
82913	1	28	4	3	4.88	5	1	1	180	2	2	18.8	0	1.98052	2.76132	1.9431	2.70802	2.03652	0.815834	0.583577	2.41877	2.00379	2.68503	1.71321	2.86478	2.68188	1.53749	2.4994	3.10745	114	4.6	49	18	0.6	10.26
77470	2	25	3	5	2.87	5	1	1	300	2	2	30	0	1.98111	2.48777	2.28455	2.21439	1.43681	0.903667	1.20872	2.27238	2.02251	2.69526	1.99019	2.85746	2.20006	1.05218	2.2337	2.66236	94	5.1	44	10	0.2	3.42
89126	1	28	3	4	3.72	6	2	2	720	2	2	18.1	0	1.98157	2.70428	2.20828	2.21239	2.09234	0.613598	0.851729	1.62484	2.16709	2.53539	1.67845	2.48375	2.28051	0.496717	2.46812	2.68263	65	7.2	62	14	1.1	18.81
70950	1	50	2	4	0.4	1	1	1	240	2	2	23.5	0	1.98305	2.79044	1.69269	2.33499	1.96089	0.580221	0.60825	1.93993	1.02816	2.28408	1.56067	2.28731	1.98735	0.582944	2.1904	2.12076	209	5.3	71	21	0.7	11.97
92985	2	22	2	4	2.68	5	2	2	120	2	2	23.1	0	1.98328	2.40749	1.11394	1.64235	2.34461	0.465713	0.422334	1.58858	-0.123654	2.34895	1.28631	1.99368	2.04576	0.322219	2.33801	2.02848	90	10.9	75	13	0.5	8.55
87520	2	39	2	5	3.7	3	1	2	180	2	2	21.3	0	1.9843	2.99222	1.70509	1.87248	2.1243	0.746164	0.986957	2	-0.174808	2.28266	1.49721	2.27042	1.97077	0.277263	2.31866	2.01266	169	5.8	54	14	0.7	11.97
75149	2	39	4	2	1.04	1	1	2	600	2	2	24.8	0	1.98518	2.75316	1.71161	2.5984	2.74432	0.570323	-0.243767	1.49427	0.549448	2.26615	1.00866	1.7762	2.05212	0.178996	2.07967	1.81179	149	9.1	40	8	0.5	8.55
66714	2	21	1	4	3.92	5	2	2	540	2	2	19	0	1.98652	2.60954	1.36538	1.56591	1.9529	0.557641	0.560969	1.86117	-0.308329	2.14223	1.54407	2.06122	1.84682	-0.229967	1.88618	1.82027	72	5.1	84	9	0.3	5.13
100250	2	57	3	4	2.6	1	1	1	300	2	2	26.2	0	1.98741	2.56427	1.86247	2.37588	1.99793	1.61379	0.820796	1.91583	0.226784	2.7112	1.25181	2.09108	2.31024	0.940232	2.49069	2.38874	21	6.4	98	38	0.3	5.13
99390	2	41	5	3	1.47	5	1	1	120	2	2	27.1	0	1.9891	2.54967	2.65441	2.35812	2.60741	1.05709	0.660724	1.97412	2.20502	2.53839	1.47951	2.65121	2.27132	1.05075	2.60652	2.41414	121	8.2	74	8	0.1	1.71
79667	1	51	3	5	5	1	1	2	540	2	2	30.4	0	1.98923	2.64224	2.49165	1.8721	1.53252	0.113261	1.46209	2.04059	0.137173	2.49732	1.47416	2.44652	2.11121	0.878006	2.33511	2.45282	49	8.9	71	87	0.5	8.55
79480	2	38	5	4	5	1	1	2	240	2	2	19.7	0	1.99195	2.81291	2.07323	2.51798	2.85696	1.00397	0.796234	2.05799	1.96494	2.41017	1.62577	2.73794	2.25181	1.64726	2.25181	3.07323	98	7.6	73	13	0.7	11.97
81413	2	50	3	5	5	3	1	2	240	2	2	20.5	0	1.99212	2.98409	1.68306	2.1265	1.94156	1.14142	-0.514626	1.62784	0.0123212	2.2686	1.48333	1.97591	2.06784	0.358729	2.30025	2.22434	278	4.6	54	15	0.8	13.68
80291	1	31	4	4	3	5	1	1	900	2	2	24.4	0	1.99217	2.78963	2.47366	2.5876	1.26675	1.03951	1.02266	2.40816	2.5876	2.66679	1.67506	2.90823	2.49485	1.42597	2.64685	2.85927	336	6.8	48	15	0.3	5.13
68575	2	42	2	5	3.52	1	1	2	120	2	2	26.5	0	1.99321	2.9308	1.76215	2.61695	2.42344	0.868959	0.567017	1.83439	0.410548	2.36942	1.32238	1.98632	2.26599	0.360702	2.39592	2.1173	129	4.9	25	11	0.5	8.55
85946	1	49	1	4	3.77	3	1	1	360	2	2	32.9	0	1.99366	2.81049	1.87296	2.36391	2.24214	0.458911	0.553848	1.82626	1.49156	2.38387	1.63827	2.40419	2.19053	0.815327	2.49258	2.30883	138	11.6	68	25	0.7	11.97
66228	1	28	3	5	4.41	5	1	1	540	2	2	22.2	0	1.99504	2.58443	1.91405	2.2436	1.83655	0.764787	1.21085	2.08164	0.284943	2.54124	1.6353	2.72204	2.03869	0.857607	2.21927	2.31559	44	5.7	42	17	0.4	6.84
74172	2	33	3	5	1.54	3	1	2	540	2	2	25.6	0	1.99556	2.32952	1.66848	2.29733	2.40233	1.05974	1.58708	1.97187	0.441336	2.3935	1.79617	2.60022	2.40233	0.6236	2.10824	2.24199	59	9.5	59	17	0.4	6.84
85577	1	50	1	3	0.95	1	1	1	180	2	2	28	0	1.99614	2.7605	1.56287	2.19489	1.88192	0.566015	0.199775	1.59333	-0.504075	2.28138	0.951243	1.95124	2.19489	-0.425713	2.46937	1.99224	113	4.6	68	17	0.5	8.55
83253	2	55	4	5	5	3	1	1	540	2	2	23.9	0	1.99648	2.73353	1.30322	2.5255	1.83623	1.03779	0.457683	1.92813	0.208485	2.11495	1.09779	1.80714	1.98209	0.407485	2.09779	2.06506	99	4.4	79	20	0.4	6.84
98661	2	31	4	2	2.43	5	1	1	540	2	2	15.7	0	1.99697	2.67542	2.24304	2.57803	2.19766	0.677962	0.239578	2.40274	2.38322	2.67287	1.85024	3.14267	2.4063	1.57962	2.5025	3.06175	144	4.1	45	21	0.5	8.55
85107	1	24	2	2	0.59	5	1	1	240	2	2	25.1	0	1.9993	2.7699	1.84809	2.54005	1.90745	0.542062	0.515104	2.38079	1.97178	2.39794	1.85106	2.79756	2.18807	1.27207	2.49091	2.82145	62	10.6	76	21	0.5	8.55
101230	2	50	4	4	1.05	3	1	1	720	2	2	30.6	0	2	2.71055	1.9065	2.71434	1.9881	1.21236	1.20874	2.46589	2.09456	2.67068	2.0481	3.17999	2.30589	1.66225	2.5632	3.06527	222	8.9	88	44	0.6	10.26
69635	2	56	3	3	2.31	1	2	1	180	2	1	22.3	0	2	2.77311	2.29887	2.84998	2.88386	0.902552	-0.0749024	2.50218	2.41728	2.55319	1.99568	3.11625	2.37589	1.75911	2.45658	3.27214	101	7.3	76	11	0.6	10.26
71769	1	24	2	4	3.06	5	1	2	300	2	2	21.3	0	2	2.77728	1.85544	2.21446	2.14162	0.961735	1.54031	1.76171	0.102111	2.35392	1.8368	2.36082	1.84808	0.43503	2.14538	2.10623	166	7	54	21	0.5	8.55
64994	1	27	3	5	1.96	1	1	2	240	2	2	23.9	0	2	2.86866	1.48759	1.94352	1.93948	1.29391	1.08907	1.73552	-0.0564814	2.45416	1.6108	2.29391	2.08036	0.419297	2.29211	2.19565	123	4.3	46	17	0.8	13.68
87859	2	56	3	3	0.82	1	1	1	300	2	2	23.3	0	2.00197	2.84791	2.32689	3.01931	2.66618	0.544632	0.586996	2.16678	2.27458	2.58649	1.80059	3.03233	2.45829	1.41269	2.72204	3.18521	22	6.2	282	23	0.3	5.13
68062	1	28	1	4	3.67	6	1	1	240	2	2	23.7	0	2.00264	2.73552	1.89709	2.37174	2.0542	0.504487	1.43449	1.99144	2.10738	2.37622	2.05467	2.75457	2.41457	1.23231	2.30629	2.81697	82	5.6	66	26	1	17.1
63206	1	38	4	4	1.06	6	1	1	120	2	2	20	0	2.00393	2.78143	2.16273	2.63347	1.96293	1.10162	0.255273	2.26396	2.33882	2.54744	1.62606	3.19665	2.62419	1.45967	2.53953	3.14045	110	9.2	53	25	0.7	11.97
67129	2	24	4	4	2.32	5	1	1	420	2	2	23.6	0	2.00488	2.52775	1.30103	1.76028	1.84007	0.667001	0.744167	1.78967	0.766317	2.3182	1.44314	2.04266	2.14912	0.440604	2.28316	2.21621	62	6.9	59	8	0.6	10.26
82538	2	26	1	5	0.68	5	2	2	240	2	2	20	0	2.00563	2.91703	2.21346	1.78749	2.57729	0.443773	1.44445	1.57929	0.40986	2.47333	1.40543	2.29628	1.82579	0.553672	2.19578	2.15941	23	8.4	60	10	0.6	10.26
92099	1	22	2	3	5	5	1	2	300	2	2	28.4	0	2.00656	2.6717	2.2537	1.83417	1.85046	0.89535	0.384517	1.76457	1.66562	2.58766	1.12612	2.25893	2.03621	0.298663	2.09312	2.22654	92	8.5	72	42	0.5	8.55
83172	1	23	1	2	0.63	5	1	1	360	2	2	28.7	0	2.00914	2.79919	1.8961	1.94069	1.85035	0.674255	0.0121489	1.89217	0.210616	2.29949	1.3206	1.9938	2.1932	0.267421	2.44073	2.0735	141	7.3	80	22	0.5	8.55
74150	2	20	3	2	2.27	6	1	1	300	2	2	21.9	0	2.01139	2.93339	2.32092	2.62195	2.25072	0.838259	0.939675	2.13084	2.10069	2.80235	1.78153	2.79152	2.35817	1.32092	2.59865	2.86776	64	7.4	42	12	0.7	11.97
62596	2	52	5	5	0.65	1	2	2	600	2	2	32.5	0	2.01143	2.99417	1.69607	2.19312	2.67578	0.819105	1.37291	1.62394	0.179935	2.51587	1.43986	2.10037	2.25527	0.423792	2.34505	2.26007	150	6	52	35	0.6	10.26
93330	2	30	5	4	2.99	1	2	2	180	2	2	22.6	0	2.01169	3.04139	1.15173	2.12592	2.49009	0.661038	0.888026	1.65057	0.507611	2.346	1.53264	2.28289	2.88854	0.585973	2.9114	2.04851	11	4.3	73	10	0.6	10.26
81323	1	50	3	5	5	1	1	1	600	2	2	28.4	0	2.01223	2.54229	1.98741	2.67735	2.09442	1.01524	0.783291	2.53239	2.61954	2.55458	2.06872	3.12338	2.72369	1.68766	2.30103	3.13263	14	7.2	49	12	0.5	8.55
83741	1	22	4	4	2.08	5	1	1	540	2	2	28	0	2.01312	2.59181	1.96817	2.14613	1.59032	0.603505	0.0543577	1.81158	1.50696	2.36298	1.2113	1.95681	1.85733	0.303916	2.17802	2.09991	75	3.5	61	16	0.2	3.42
66633	1	41	5	5	5	1	1	2	360	2	2	25.8	0	2.01357	2.92494	1.70172	1.59947	1.54011	0.890412	0.960327	1.95271	0.171471	2.55955	1.26324	2.52494	1.98241	0.831596	2.17838	2.25374	126	6.6	49	12	0.5	8.55
67326	2	47	4	4	0.76	5	1	1	600	2	2	52.8	0	2.01568	2.78133	2.02783	2.74152	2.3479	0.357823	1.68601	2.67535	2.41791	2.70088	2.06786	3.05115	2.66234	1.38498	2.84418	3.06786	136	9	95	45	0.7	11.97
76073	1	21	3	4	5	5	2	2	480	2	2	20.2	0	2.01652	2.71288	1.49579	1.53777	1.58577	0.38634	1.12494	1.6818	0.00335364	2.37796	1.36653	2.05078	1.15892	0.515751	2.26048	1.9576	129	6.4	44	15	0.6	10.26
70409	1	44	3	3	1.31	3	1	1	720	2	2	29.2	0	2.01761	2.83972	1.62039	2.25361	1.83754	0.68373	1.3827	1.68528	-0.214425	2.4269	1.43797	2.36368	2.24517	0.685278	2.35384	2.29348	58	7.1	49	26	0.8	13.68
63404	2	48	3	2	0.46	1	1	1	420	2	2	28.4	0	2.01797	2.84771	2.17131	2.94578	2.45766	0.716943	-0.158118	2.2514	2.33249	2.56371	1.72853	2.94113	2.58702	1.41748	2.60612	3.06432	213	8.6	107	116	0.7	11.97
87365	1	30	4	5	2.1	5	1	1	420	2	2	43.9	1	2.01968	2.91793	2.37003	2.55019	2.16738	0.363848	0.421996	2.37003	2.17896	2.67654	1.79044	2.86242	2.34994	1.30816	2.43486	2.9002	151	16.2	92	24	0.4	6.84
70833	2	35	4	4	1.05	6	1	1	600	2	2	25.5	0	2.01983	2.78686	2.22104	2.42546	2.55381	1.30907	0.45349	2.31697	2.03507	2.46057	1.46057	2.40678	2.08456	1.1229	2.48516	2.59593	107	5.6	26	17	0.5	8.55
69787	2	57	2	3	3.97	1	1	2	600	2	2	36.7	1	2.02257	2.63816	1.61278	2.707	2.37779	0.873127	1.49601	1.82823	0.568984	2.37168	1.39794	2.70927	2.12057	1.16037	1.75333	2.35283	15	4.9	53	6	0.6	10.26
83733	1	53	3	3	1.32	3	1	1	300	2	2	30.8	0	2.02335	2.72685	2.19257	2.91258	2.67732	0.935446	0.0945039	2.17369	2.4731	2.86943	1.73443	2.81051	2.77575	1.24063	2.87904	2.74664	181	7.3	47	75	0.6	10.26
70378	1	53	4	4	1.79	1	1	1	300	2	2	20.6	0	2.02458	2.73819	1.79683	2.35271	2.17768	0.874743	1.26885	2.13086	0.13438	2.43716	1.53511	2.33099	1.93914	0.755288	2.19325	2.10914	91	4.3	56	24	0.9	15.39
64138	1	36	5	5	5	6	1	2	780	2	2	23.5	0	2.02679	2.00912	1.90962	2.35597	2.35247	0.651748	1.56427	2.7042	0.256732	2.51891	1.47492	3.44148	2.29306	0.722035	1.4109	2.41548	33	5.5	55	12	0.6	10.26
83252	2	41	4	4	0.03	1	1	1	480	2	2	28.8	0	2.0284	2.9392	2.36714	2.8841	2.64354	0.896685	-0.0607957	2.32851	2.30782	2.52929	2.02286	3.00776	2.74001	1.70287	2.64265	3.11001	222	8.3	55	12	0.4	6.84
80714	1	45	5	4	0.85	1	1	2	300	2	2	23.2	0	2.02996	2.69461	1.55023	1.82515	1.58141	0.655961	0.91833	1.51851	0.234083	2.17815	1.71241	2.19432	2.02413	0.519453	2.03856	2.13717	140	6.1	59	23	1.4	23.94
86837	1	57	3	2	1.24	1	1	1	120	2	2	28.7	1	2.03023	2.72826	1.95312	2.7815	2.41185	0.5279	0.576047	2.41185	2.23985	2.52489	1.9106	3.12544	2.14972	1.6266	2.43099	3.30052	43	10.9	66	22	0.3	5.13
94939	1	31	5	4	1.69	5	1	1	480	2	2	20.8	0	2.03141	2.83727	2.42188	2.62839	1.93994	1.20071	0.549208	2.45548	2.73706	2.727	1.89854	3.49427	2.88696	1.53519	2.75012	3.34733	24	7.8	69	59	0.4	6.84
69872	1	39	3	2	2.33	1	1	1	240	2	2	27.1	0	2.03189	2.9316	2.00412	2.66096	2.34988	0.653672	-0.0917704	2.11869	2.27107	2.52781	1.49336	2.83251	2.53632	1.4826	2.62128	2.80294	105	5.5	56	42	1.1	18.81
71885	1	35	1	2	0.6	6	1	2	180	2	2	25.1	0	2.03433	2.89884	2.31217	2.64499	2.65758	1.0093	1.88924	2.12069	2.52848	2.72275	1.94814	2.99432	2.52344	1.58136	2.67778	2.82672	231	7.1	80	42	0.6	10.26
87816	1	48	3	4	4.28	1	1	2	900	2	2	27.5	0	2.03752	2.52548	1.38803	2.1386	2.50556	0.509617	0.411442	1.90553	0.0551253	2.46161	1.18364	2.27235	2.10146	1.08834	2.03752	2.25996	133	6.3	78	28	0.4	6.84
99959	1	48	4	4	2.92	1	1	2	240	2	2	37.9	0	2.03779	2.48257	1.65028	1.73373	1.23736	0.816442	1.19224	2.32658	-0.00830416	2.42287	2.72762	2.40317	2.03476	0.372186	2.16159	2.09161	264	8.3	99	23	0.4	6.84
68004	2	33	1	5	5	1	2	2	480	2	2	21.6	0	2.03858	2.88984	1.62404	2.20293	2.20144	0.550462	0.664919	1.51715	-0.0529361	2.19239	1.3034	1.89892	1.92507	0.318474	2.18934	2.0364	183	2.9	51	10	1	17.1
69884	1	56	5	5	2.34	1	1	1	180	2	1	27.6	0	2.03881	2.85444	1.97473	2.79361	1.87632	1.19758	0.735182	2.51622	2.07839	2.54136	2.00282	2.96665	2.09615	1.6114	2.60676	3.23211	46	7.8	56	25	0.7	11.97
78001	2	31	3	5	2.34	1	1	2	240	2	2	21.3	0	2.03935	2.63797	1.70933	2.36042	2.32999	0.801238	-0.135039	1.78435	-0.142772	2.32293	1.32999	1.98086	1.99624	0.31394	2.20738	1.98476	116	10.4	45	9	0.5	8.55
63977	2	22	4	3	1.46	5	1	1	180	2	2	25.3	0	2.04051	2.96168	2.43599	2.49662	2.14888	0.716003	0.234405	2.18815	2.11022	2.55253	2.1793	2.6772	2.32815	1.35197	2.61956	2.7197	225	7.7	65	22	0.4	6.84
80667	2	33	4	4	0.98	6	1	1	720	2	2	30.1	0	2.04139	2.97167	2.5042	2.75867	2.22413	0.869438	1.79313	2.68973	2.68346	2.67709	2.27351	3.08548	2.6207	1.78695	2.52288	3.17812	57	17	61	24	0.4	6.84
77827	2	52	2	2	0.58	4	2	1	240	2	1	28.8	0	2.04458	2.92035	2.03022	2.9881	1.92035	0.797286	-0.115904	2.20995	2.1615	2.3578	1.79666	2.8932	2.33307	1.69662	2.57273	3.1422	111	6.6	58	15	0.5	8.55
84475	1	25	3	3	1.49	1	1	1	720	2	2	27.4	0	2.04512	2.61533	1.92018	2.54225	1.64861	0.792698	-0.508332	1.77709	1.92774	2.42735	1.18343	2.28898	2.29944	0.622947	2.37915	2.34758	274	10	70	69	0.9	15.39
93875	1	37	4	2	0.58	5	1	2	360	2	2	24.9	0	2.04601	2.98966	2.29975	3.0483	2.46852	1.1928	0.69897	2.15872	2.49628	2.68915	2.0897	3.437	2.34819	1.85946	2.61465	3.30231	17	6	60	25	0.2	3.42
83851	2	37	3	3	1.86	1	2	1	300	2	2	35.3	0	2.04621	2.99617	2.2972	2.73828	2.41144	0.354715	0.173544	2.43165	2.33403	2.61148	1.94913	2.96758	2.57046	1.68029	2.68029	3.10326	57	10.2	47	11	0.3	5.13
64706	2	20	4	4	1.47	5	2	2	240	2	2	32.5	0	2.049	2.78809	1.37718	1.89702	1.69655	0.993926	0.373116	1.66901	-0.00729924	2.2276	1.01773	1.90158	1.98403	0.359097	2.10171	1.86858	36	7.5	48	13	0.7	11.97
86551	1	25	4	3	0.65	6	2	1	300	2	2	19.8	0	2.05334	2.97876	2.46545	2.45692	1.93918	0.825633	-0.0150637	2.25417	2.44997	2.50422	1.82416	2.88866	2.24021	1.32736	2.59959	2.89374	88	6	55	14	0.2	3.42
93336	1	25	4	4	0.95	5	1	1	480	2	2	20.7	0	2.05375	2.95913	1.94755	2.40465	2.10972	0.901135	1.20542	2.17696	2.21185	2.59153	1.7148	2.70874	2.39846	1.29711	2.42856	2.88109	167	5.5	46	17	0.7	11.97
81706	1	45	4	4	3.82	1	2	2	240	2	2	26.8	0	2.05505	2.33489	1.26907	1.83406	1.33759	1.43504	0.197094	2.04985	-0.621258	2.39322	1.24969	2.17216	1.79211	0.484877	2.12859	2.17609	148	4.8	42	13	0.8	13.68
62787	2	21	5	4	5	5	2	2	720	2	2	22.5	0	2.05516	2.9927	1.73706	1.94304	2.27493	0.408664	1.07311	1.37184	0.131003	2.40866	2.24148	2.03892	2.17306	-0.0538754	2.4523	2.15381	48	5.9	53	9	0.6	10.26
90247	2	53	3	5	5	1	1	2	300	2	2	37.9	0	2.05771	2.59048	1.71025	2.10236	2.24369	0.723412	2.03511	1.82505	-0.0307803	2.46943	1.33084	2.43725	1.51713	0.4496	2.32113	2.35421	38	11.2	91	36	0.4	6.84
82290	1	43	1	2	2.05	1	1	1	600	2	2	31.4	0	2.05845	2.77322	1.59743	2.66451	1.62535	0.544594	-0.443493	1.55394	-0.071882	2.33721	0.957502	2.16616	2.0536	0.394244	2.1456	2.02503	236	6.6	65	20	0.6	10.26
65353	2	42	4	5	4.97	1	1	2	60	2	2	28.9	0	2.06023	2.72407	1.65361	1.95064	2.70254	0.863667	1.7703	1.93005	0.198248	2.29013	1.56557	2.38408	1.91021	0.598456	2.05394	1.95464	121	7.3	64	11	0.3	5.13
97465	1	38	1	2	0.12	1	1	2	240	2	2	28.1	0	2.06105	2.46324	1.83603	2.393	1.57312	0.711356	1.19654	1.9945	1.22021	2.54679	1.89202	2.16409	2.13306	0.608835	2.32365	2.08416	159	6	81	26	1	17.1
98846	2	47	3	2	0.58	1	1	1	300	2	2	29.1	0	2.06476	3.03548	2.04086	2.4906	2.36122	1.84677	0.0601872	2.29809	2.03979	2.59912	1.75298	3.20632	2.41633	1.67854	2.56213	3.17216	74	6.5	103	76	0.3	5.13
70983	2	39	3	5	5	1	1	2	180	2	2	20.4	0	2.06695	2.2838	1.39987	2.15297	2.07106	0.823184	0.975176	1.73772	0.849215	2.80844	1.61979	2.24715	2.59353	0.673123	2.44543	2.3176	9	5.9	52	30	0.9	15.39
79962	1	24	3	4	3.92	6	1	1	360	2	2	25.1	1	2.06772	2.79877	1.77664	1.96516	1.97294	1.01946	1.06695	2.18799	-0.132238	2.40154	1.40154	2.51742	1.93785	0.73706	2.14935	2.26373	48	5.5	75	13	0.7	11.97
87230	1	27	3	3	1.49	1	1	1	240	2	2	22.6	0	2.0679	2.77629	2.19781	2.76687	1.67139	0.718566	0.585027	2.59363	2.32539	2.64446	1.68997	2.95424	2.15087	1.52951	2.86682	3.14213	39	5.8	52	21	1.3	22.23
77217	2	20	3	4	0.87	6	1	1	420	2	2	21.4	0	2.0679	3.09824	2.17831	2.60704	2.37882	1.62642	0.124103	2.2943	1.74339	2.66057	2.0196	2.63113	2.27522	1.19355	2.45777	2.73486	130	8.2	55	12	0.3	5.13
73992	1	20	3	4	1.04	5	2	2	360	2	2	18.4	0	2.0691	2.80755	1.23303	1.69135	1.61447	0.725817	0.717453	1.4813	0.0390979	2.33141	1.47921	2.13933	1.88543	0.534063	2.17818	2.34299	69	7	58	12	0.8	13.68
82353	1	53	5	5	5	1	1	2	240	2	2	27.3	1	2.06933	2.66421	1.44085	2.35772	1.86034	0.883334	1.48676	1.69813	0.167658	2.20828	1.46727	2.40948	2.17887	0.597864	2.27743	2.29046	104	5.6	42	22	0.8	13.68
94038	2	59	1	5	0.91	3	1	1	360	2	3	30.3	0	2.07058	2.70115	2.11197	2.88397	2.4759	0.626884	-0.146128	2.32065	2.03166	2.55182	1.93729	2.91789	2.36379	1.50194	2.63794	2.95788	119	8.4	66	15	0.5	8.55
96372	1	50	5	3	2.45	1	1	1	480	2	1	25.9	0	2.07125	2.73014	1.86254	2.66173	2.36363	0.676871	1.26416	2.58751	2.24735	2.6825	1.93473	3.31916	2.50007	1.79628	2.56884	3.31916	129	7.8	69	32	0.3	5.13
88786	2	43	4	3	1.19	6	1	1	240	2	2	42.7	0	2.07284	2.49761	2.40912	2.61752	2.36255	0.933473	1.08284	2.34584	2.25806	2.64829	2.06641	2.79361	2.40666	1.13933	2.46865	2.80163	69	7.1	63	43	0.2	3.42
78161	2	34	2	3	1.14	4	1	1	480	2	1	43.1	1	2.07303	2.95191	1.9334	2.79525	2.47712	1.41938	0.91851	2.49422	2.16371	2.53117	2.14162	3.23626	2.65956	1.61874	2.43117	3.26561	83	12.3	73	38	0.6	10.26
70562	1	52	3	2	0.36	6	1	2	240	2	2	24.9	0	2.07711	2.84863	2.41735	2.42906	2.60975	1.03913	0.0843209	2.36975	2.20798	2.84243	1.26885	2.4624	2.72777	1.17194	2.91001	2.6392	70	7.3	77	81	0.4	6.84
91742	1	23	5	4	2.1	5	1	2	300	2	2	17.9	0	2.07779	2.97211	2.16981	2.19573	1.10961	0.263052	-0.107959	1.48603	1.99161	2.22143	1.1754	2.01831	2.09483	0.527426	2.43877	2.14075	209	4.2	37	23	1.3	22.23
82089	1	25	3	3	0.61	5	1	1	480	2	2	22.2	0	2.07961	2.91824	2.17179	2.85129	1.93943	0.981628	-0.0635338	2.58032	2.23451	2.56028	1.5673	3.09433	2.46934	1.73637	2.69119	3.32721	169	9.7	73	15	0.5	8.55
67775	2	29	3	3	5	1	2	2	180	2	2	23.9	0	2.08517	2.5044	1.93225	2.42867	2.64782	1.3141	1.1158	1.64455	0.72382	2.33356	1.54338	2.34242	2.44974	0.372093	2.14613	2.53006	18	4.9	82	12	0.8	13.68
89602	1	47	4	2	0.45	5	1	1	540	2	2	24.4	0	2.08591	2.83064	2.43603	2.69897	1.83463	1.09691	1.21363	2.72445	2.36991	2.67191	1.67574	3.22455	2.54665	1.52558	2.41913	3.21363	96	8	68	13	0.4	6.84
63374	1	57	4	1	1.34	2	1	1	240	2	2	26.2	0	2.08591	2.99178	2.16879	2.716	2.89279	0.658608	0.631571	2.71391	2.34242	2.47257	1.97197	3.30239	2.59728	1.89625	2.39576	3.39358	160	10.6	84	26	0.6	10.26
66679	1	30	5	4	4.84	1	1	1	360	2	2	28.1	0	2.08673	2.80259	2.13955	2.59862	1.85986	0.318942	1.31674	2.54991	2.23976	2.62107	2.07149	3.07535	2.43221	1.31894	2.62216	2.7997	95	6.6	93	38	0.6	10.26
101370	2	31	2	4	5	1	1	2	540	2	2	22	0	2.0868	2.71181	1.60206	2.10551	2.44716	0.70757	1.22724	2.19382	0.295567	2.51687	1.6007	2.59522	2.1181	0.431364	2.42529	2.18682	80	4.6	53	11	0.5	8.55
71634	2	21	5	4	1.2	5	1	1	480	2	2	21.6	0	2.08687	2.98313	2.60206	2.41017	2.31527	0.612279	1.14391	2.20347	2.27766	2.57815	1.50708	2.71521	2.39378	1.18361	2.67342	2.80163	42	7.9	50	7	0.9	15.39
62339	1	29	3	4	5	1	1	1	60	2	2	29.2	0	2.08932	2.65482	1.56031	2.01002	1.66745	0.572097	0.633468	1.21661	0.107775	2.27107	1.10608	1.89487	2.26717	0.171726	2.42867	2.09108	60	6.5	153	60	0.6	10.26
97021	1	27	3	3	1.59	6	1	1	120	2	2	26.8	0	2.08945	2.5168	1.53079	2.00772	1.56868	0.207998	0.469261	1.77227	1.19576	2.4842	1.30587	2.41587	1.95705	1.07165	2.16491	2.44268	223	12.2	68	21	1.3	22.23
74814	2	25	3	3	0.51	1	1	1	240	2	2	26.9	0	2.09001	2.56427	1.72946	2.57139	2.5307	0.940879	0.624501	1.87065	1.11596	2.62137	1.87418	2.66333	2.38458	0.809866	2.16633	2.44291	33	7.6	84	28	0.5	8.55
64801	2	50	3	3	1.52	1	1	1	600	2	2	41.6	1	2.09306	2.73051	1.81421	2.60766	2.61044	1.00893	0.557554	2.20129	1.91697	2.45593	1.83942	2.90309	2.33204	1.22678	2.32835	2.7326	385	11.5	63	47	0.4	6.84
87030	2	36	3	4	0.13	6	1	1	180	2	2	29.1	0	2.0939	2.80828	1.93467	2.55672	2.56393	1.41842	1.16343	2.36691	2.00742	2.60486	1.85827	3.10286	2.60112	1.64481	2.54833	3.11163	116	8.3	59	20	0.03	0.51
91626	1	41	3	3	2.46	1	1	2	240	2	2	30.6	0	2.09567	2.7476	1.51141	2.29167	2.43387	1.29272	1.14993	1.98958	0.459621	2.36944	1.25436	2.69275	2.04493	0.390885	2.22595	2.09896	211	7.5	51	23	1.4	23.94
77651	2	23	3	2	0.48	5	1	1	180	2	2	30.5	0	2.09599	2.54079	2.14285	2.47712	2.1684	1.64207	0.173544	2.40249	2.07085	2.60396	1.58058	2.63151	2.17711	1.39946	2.46943	2.81467	57	8.2	51	23	0.9	15.39
101865	2	53	4	4	1.24	3	1	1	240	2	2	25.5	0	2.09633	2.84385	1.91317	2.44381	2.47027	0.994131	0.0227134	2.27706	2.11462	2.54532	1.69546	2.68895	2.4066	1.41676	2.64239	2.895	149	5.3	96	37	0.3	5.13
88574	1	29	3	5	5	6	1	1	540	2	2	31.5	0	2.10217	2.59155	1.47586	1.60908	1.66358	0.622799	1.47901	2.2226	0.187275	2.46175	1.61186	2.71015	2.27676	0.489531	2.23045	2.37067	23	10	71	43	0.4	6.84
67490	1	34	2	3	0.61	1	1	1	240	2	2	27.2	0	2.10291	2.88502	1.87632	2.70831	2.19216	0.464347	0.876318	2.2226	2.08698	2.53037	1.95946	3.04905	2.66766	1.67769	2.16332	3.08543	46	8.9	78	14	0.8	13.68
100622	1	43	5	3	1.22	1	1	1	420	2	2	17.4	0	2.10334	2.79302	1.99935	2.61009	1.72659	0.990829	0.658225	2.34419	2.08827	2.72659	1.52223	2.75027	2.4899	1.51038	2.63181	3.1013	67	5.5	76	38	0.5	8.55
86299	1	41	1	1	0	1	1	2	180	2	2	20.5	0	2.10347	2.85166	2.0766	2.70986	2.35096	0.906931	1.75475	2.66458	2.31619	2.73896	2.0022	3.36067	2.56407	1.66458	2.52178	3.22928	197	9.2	68	15	0.3	5.13
69433	1	53	1	1	1.89	1	1	1	60	2	2	36.2	0	2.10503	2.72981	1.72597	2.33263	1.45757	0.829607	-0.0958869	1.75212	-0.0309887	2.31514	2.02002	2.31712	2.05388	0.445986	2.1948	2.16221	106	6.6	88	63	0.9	15.39
66926	1	51	3	3	5	1	1	1	300	2	2	34.2	0	2.10513	2.70118	1.40833	1.615	2.04961	0.90101	0.115854	1.88328	-0.0112082	2.56225	1.47435	2.05695	1.84549	0.947115	2.37113	2.35677	157	6	56	22	0.7	11.97
89565	2	55	3	4	3.14	1	2	1	480	2	1	29.1	0	2.10709	3.02849	2.2524	3	2.19529	1.10421	-0.142463	2.81121	2.18819	2.77384	2.38144	3.29547	2.26458	1.72608	2.73768	3.45703	118	9.5	73	21	0.5	8.55
74029	1	22	4	4	3	5	1	2	480	2	2	25.2	0	2.10751	2.86017	2.09593	2.74609	2.50086	0.728217	1.0063	2.52628	2.36448	2.63494	1.65699	3.17118	2.46054	1.57436	2.69701	3.27333	89	10.7	44	15	3.3	56.43
77503	1	59	3	5	0.01	5	1	1	480	2	2	28.1	0	2.10783	2.83463	1.82489	1.88029	1.20576	1.03294	0.109875	2.02056	1.40056	2.61979	1.02555	2.27737	2.03355	0.860792	2.5552	2.7042	66	6.1	51	26	0.4	6.84
74537	2	23	4	3	0.77	5	2	1	720	2	2	31.5	1	2.1112	3.16406	2.55313	2.64118	2.74996	1.35455	0.144089	2.52217	2.61087	2.47712	2.1374	3.20189	2.54711	1.68005	2.65871	3.13688	61	10.2	47	22	0.4	6.84
78149	2	38	4	2	0.18	3	1	1	660	2	2	31.2	0	2.11197	2.91568	2.37393	2.56543	2.42207	0.756962	1.21671	2.25588	2.0659	2.59191	1.84091	2.65281	2.36141	1.35822	2.62212	2.69531	238	6	45	8	0.3	5.13
62651	1	55	3	3	2.69	3	1	1	240	2	1	39.5	1	2.11197	2.98107	1.78027	2.65745	2.48971	0.720159	0.584132	2.2747	2.23568	2.45753	1.69641	2.74268	2.59724	1.49177	1.74727	3.00255	68	8.8	85	25	0.3	5.13
92081	2	49	2	3	1.24	2	2	2	180	2	2	28.5	0	2.11242	3.10006	2.17345	2.98186	2.71448	0.836554	1.751	2.70094	2.36515	2.83367	2.16745	3.54967	2.73495	2.01265	2.5552	3.49327	44	8.9	124	15	0.5	8.55
99171	1	37	2	3	1.22	1	1	2	120	2	2	28.4	0	2.11394	2.64075	1.33701	2.09849	2.47975	1.34062	0.905551	1.55189	0.0267932	2.47049	1.46915	1.97144	2.35828	0.244165	2.59809	2.12887	110	9.1	77	37	0.6	10.26
85160	2	26	3	4	0.34	3	1	1	360	2	2	22.7	0	2.11432	2.9772	2.39794	2.71543	2.4646	0.992533	1.15243	2.60206	2.25691	2.81139	1.99002	3.11998	2.79191	1.45519	2.62489	3.06624	176	5.7	53	20	0.3	5.13
67153	2	23	4	3	0.27	5	1	2	480	2	2	30.7	0	2.11606	2.64626	1.80811	2.11341	2.23408	0.963338	0.423376	2.01022	0.304463	2.37385	1.87368	2.08602	2.04389	0.566147	2.43111	2.05678	63	6.3	91	16	0.5	8.55
89719	1	34	1	1	1.14	1	1	1	120	2	2	25.1	0	2.11789	2.90949	2.02506	2.04683	2.22228	0.593922	0.506893	1.9251	0.922535	2.43501	1.21052	2.41315	2.10458	0.751553	2.45356	2.3021	202	6.4	64	31	0.4	6.84
86733	1	35	3	5	4.37	1	1	1	240	2	2	24.6	0	2.11948	2.77815	3.00241	2.76176	1.77003	1.01424	0.674146	2.24715	2.67312	2.70993	1.727	2.8451	2.49446	1.49678	2.52504	2.95424	18	5.4	70	16	1.5	25.65
68624	1	45	2	2	2.44	3	2	1	240	2	2	20.5	0	2.12005	2.90632	2.1607	2.8927	2.29778	1.17968	0.195114	2.45115	2.36238	2.44266	1.98461	2.94478	2.45798	1.58945	2.63931	3.10504	201	9.2	74	12	0.8	13.68
66599	2	31	3	3	1.61	6	2	1	300	2	2	38.6	0	2.12207	3.16058	1.96013	2.98449	2.56738	1.14992	0.691283	2.25059	2.35807	2.62614	1.63945	3.02228	2.57148	1.56944	2.57454	3.2309	114	8.3	49	9	0.4	6.84
65375	2	52	3	3	5	1	2	2	300	2	2	27.4	1	2.12285	2.90204	1.90931	2.18162	2.49485	0.482654	0.818657	1.77255	0.00827253	2.43781	1.25014	2.12909	1.94105	0.556998	2.09018	2.10024	104	5.1	83	8	0.5	8.55
87501	2	36	4	2	2.61	5	1	1	600	2	2	19.3	0	2.1255	2.87357	2.61637	2.64771	2.75359	1.00223	0.929682	2.31426	2.31208	2.5523	1.92704	2.90253	2.41549	1.20496	2.57313	2.93231	194	7.2	69	15	0.5	8.55
66568	2	52	3	5	5	3	1	1	360	2	2	24.7	0	2.12629	2.81208	1.3091	2.38694	2.26423	0.634729	0.0263289	1.74819	-0.354087	2.17609	1.02531	1.74819	2.31439	0.329906	2.24613	2.06911	80	5.4	69	9	0.7	11.97
81968	2	26	3	2	0.25	6	2	1	300	2	2	21.3	0	2.1274	3.15243	2.89279	2.97065	2.76095	0.623719	0.96266	2.49878	2.66297	2.48284	1.52534	3.11998	2.53982	1.58056	2.61483	3.1533	352	6.7	66	5	0.2	3.42
94935	2	41	5	2	2.29	4	1	1	60	2	2	28.8	0	2.12963	2.76941	1.9072	2.73518	2.22654	0.513333	1.22654	2.04053	2.18234	2.45782	1.67769	3.0776	2.50011	1.488	2.52476	3.16332	92	9.3	71	54	0.1	1.71
94481	2	31	5	2	1.7	5	1	1	300	2	2	33.1	0	2.13011	2.80366	2.25229	2.56156	2.51689	0.865031	1.65189	2.71988	2.32279	2.51598	2.10749	3.26701	2.39794	1.71874	2.47513	3.182	146	14	114	34	0.4	6.84
97532	1	28	4	3	3.25	1	1	2	240	2	2	22	0	2.13033	2.69167	1.67287	1.89702	1.8399	0.309985	0.48509	1.99209	1.47913	2.72473	1.45653	2.22545	3.9061	0.535364	3.9927	2.31876	72	3.4	59	29	0.3	5.13
65738	1	35	3	3	0.93	1	1	1	480	2	2	26.9	0	2.13033	2.8893	2.16386	2.85532	2.16261	0.498885	0.831976	2.31175	2.30103	2.48073	1.82119	3.1181	2.36875	1.82661	2.60611	3.22938	24	7.6	79	48	0.5	8.55
67870	2	20	5	5	3.23	5	1	2	600	2	2	23	0	2.13077	2.93331	1.57377	1.96328	2.32574	0.509771	1.09769	1.47712	0.019135	2.42597	1.15333	2.21949	2.32574	0.497502	2.40338	2.28913	111	6.6	66	9	1	17.1
79001	1	28	3	3	0.54	5	1	1	540	2	1	32.1	0	2.13103	2.82296	1.62504	2.60347	1.91473	0.907785	0.567691	2.1723	2.05491	2.09615	1.54353	2.71382	2.36744	1.39338	2.08388	2.76538	23	8.9	81	29	0.5	8.55
88261	2	31	2	3	0.37	6	2	2	60	2	2	29.9	0	2.13147	2.50268	1.39706	1.77448	2.00219	0.540923	0.278523	2.0172	0.0255541	2.32243	1	2.0214	2.11157	0.269183	2.05744	2.0172	99	9.7	56	17	0.4	6.84
78710	2	36	3	4	2.34	1	1	1	120	2	2	30.1	0	2.13229	2.88553	2.09649	3.03558	1.90309	0.936219	0.316635	2.6151	2.44029	2.45167	2.04523	3.23909	2.56906	1.76743	2.47	3.30682	41	7.1	94	17	0.8	13.68
79330	1	35	5	4	1.02	6	1	1	900	2	2	22.6	0	2.13263	2.89919	2.20798	2.87091	1.78635	0.611268	0.495346	2.43136	2.2932	2.49535	1.79039	2.99689	2.44158	1.66276	2.74429	3.08176	140	8	80	28	0.6	10.26
70788	1	34	5	5	2.5	1	1	1	720	2	2	23.6	0	2.13321	2.80163	2.15087	2.24208	1.86225	1.26566	1.05632	1.76112	0.558155	2.36702	1.6854	2.28688	2.09557	0.488117	2.15867	2.20273	39	5.1	58	15	1.5	25.65
81212	2	37	4	3	1.06	5	1	1	360	2	2	27	0	2.13389	3.01482	2.4841	2.60131	2.39914	1.66836	0.395521	2.42028	2.75545	2.54493	1.61322	2.93154	2.83815	1.5336	2.60954	3.13167	144	8.6	50	10	0.4	6.84
99242	2	46	1	3	1.73	1	1	2	60	2	2	27	0	2.13434	3.00807	1.50174	2.24148	2.21252	1.07691	0.758723	1.74282	0.0339261	2.46613	1.15572	2.31175	2.40866	0.430357	2.70275	2.40226	160	5.8	73	20	0.3	5.13
84668	2	56	4	2	1.76	5	2	1	30	2	2	22.7	0	2.13448	2.89086	2.00321	2.81513	2.42476	0.798574	-0.200915	2.1597	2.03993	2.52863	1.66276	2.69574	2.39858	1.20812	2.73418	2.77112	135	5	87	28	0.5	8.55
78533	2	48	1	4	5	1	1	1	180	2	2	26	0	2.13622	2.83015	2.07343	2.8324	2.78943	0.861125	1.98449	2.7633	2.18114	2.6207	2.07343	3.23756	2.55588	1.68188	2.59919	3.23976	114	9.3	60	8	0.4	6.84
65828	2	22	3	4	1.74	6	1	1	360	2	2	23.5	0	2.13722	2.55775	2.60561	2.34393	2.02535	0.368993	-0.333032	1.62007	2.51859	2.45522	1.7139	2.2317	2.28037	0.758738	2.62007	2.4502	183	8.7	53	15	0.5	8.55
64703	2	22	2	4	1.19	5	1	1	120	2	2	25.3	0	2.13857	2.95174	1.88591	2.18888	2.18253	0.704919	0.769326	1.65982	0.0219018	2.38579	1.17057	2.12643	2.09027	0.169553	2.13255	2.1472	58	7.3	63	5	0.7	11.97
90593	2	49	4	4	1.94	3	1	2	240	2	2	43.3	0	2.14049	3.22185	1.36538	2.0463	1.92514	1.52468	0.236089	1.66771	-0.00607415	2.39064	1.25661	2.14699	1.92082	0.575637	2.39794	2.49485	72	10.1	120	15	0.4	6.84
90353	1	50	3	2	1.01	3	2	1	360	2	2	35	0	2.14216	2.96683	1.67174	2.66626	2.65274	0.511228	-0.380211	2.44624	2.43231	2.44852	2.03279	3.18033	2.64846	1.69469	2.53733	3.2747	204	8.4	93	20	0.5	8.55
65067	2	42	3	4	3.77	1	1	2	900	2	2	21	0	2.14613	2.74268	1.79177	1.64461	2.0101	1.18868	1.39794	1.98704	-0.105782	2.6658	1.40049	2.1928	2.5404	0.688629	2.50595	2.23568	68	6.4	45	11	0.9	15.39
65737	2	53	3	3	3.34	1	2	1	480	2	2	28.2	0	2.14676	3.00353	3.14865	3.07992	2.2889	0.984665	0.239223	2.60647	2.71804	3.02996	1.78548	3.1929	2.65223	1.53769	2.95816	3.27688	49	5.7	85	11	0.4	6.84
74399	2	31	3	3	1.2	5	2	1	180	2	2	40.1	1	2.14799	2.88047	2.28945	2.97995	2.43725	1.34597	1.88899	2.86426	2.46833	2.88047	2.53891	3.48253	2.73167	1.80761	2.74655	3.2509	133	11.4	74	13	0.2	3.42
70439	2	24	3	4	3.44	1	2	2	480	2	2	22.8	0	2.1486	2.89432	2.36021	2.09202	2.37511	0.885361	1.50297	2.23249	1.82217	2.49136	1.86451	2.81158	2.14364	0.91169	2.36624	2.37511	25	9.7	60	9	0.7	11.97
77453	2	57	5	4	2.12	1	1	1	600	2	2	28.5	0	2.15165	3	2.49614	3.19096	2.84695	1.71174	0.580465	2.48568	2.68043	3.12913	2.06435	3.58217	3.1589	1.91271	3.09717	3.54128	67	9.4	89	22	0.4	6.84
95860	2	51	3	3	1	4	1	1	1320	2	2	20.4	0	2.1539	2.81176	2.51227	3.00298	2.07751	0.398937	0.58682	2.70786	2.49664	2.81636	2.1972	3.44069	2.86257	1.73258	2.46015	3.43888	87	8.7	61	43	0.2	3.42
81213	1	50	3	3	2.77	1	1	1	180	2	2	28.2	0	2.15635	2.81679	2.35379	2.93366	1.94612	0.946125	0.850238	2.71531	2.47105	2.68425	1.82337	3.19266	2.54095	1.69534	2.63932	3.27875	12	7.9	66	25	0.6	10.26
77539	2	38	4	4	5	1	1	1	600	2	2	23.3	0	2.15659	3.01356	2.26228	2.66137	2.43643	0.632729	0.316635	2.45167	2.22795	2.76743	1.7156	3.01458	2.50779	1.94231	2.47712	3.26631	41	8	48	14	0.6	10.26
81528	2	41	5	3	0	6	1	1	240	2	2	29.5	0	2.15661	2.88485	2.25907	2.91088	2.59048	0.966142	0.689729	2.89004	2.49576	2.66696	1.84264	3.08953	2.51886	1.7857	2.72341	3.30671	76	5.9	55	15	0.6	10.26
69704	1	30	3	3	1.07	1	1	1	480	2	2	23.4	0	2.1597	2.9685	2.7113	2.73497	2.18958	0.85244	1.31075	2.77576	2.37255	2.71476	2.04576	3.10994	2.55441	1.57008	2.61872	3.0944	243	8.6	84	6	0.5	8.55
78499	1	23	4	3	1.54	6	2	1	960	2	2	19.3	0	2.16012	2.75651	1.97772	2.58358	1.98528	0.862827	0.248178	2.20299	2.19671	2.34406	1.66901	2.70615	2.29648	1.48608	2.26766	2.8438	48	4.1	59	10	0.5	8.55
75989	1	32	4	2	1.29	5	1	1	300	2	2	21	0	2.16085	3.17107	2.37329	2.62307	2.73073	1.47462	-0.135039	2.25569	2.46317	2.66713	1.52772	2.84776	2.95673	1.4255	2.72653	2.96897	116	6.3	57	172	0.4	6.84
67503	2	45	3	5	3.67	5	1	1	120	2	2	37.8	0	2.1616	3.051	1.9616	2.85547	2.34242	0.50515	0.803037	2.48375	2.16298	2.4124	1.52154	2.82156	2.43506	1.49884	2.74938	2.94751	65	5.6	59	14	0.6	10.26
70710	2	57	2	4	1.07	3	1	2	240	2	2	31.7	0	2.16291	2.89933	1.55796	2.09631	2.43742	1.33832	0.859821	2.16701	-0.0821868	2.38886	1.15039	2.4811	2.11509	0.582142	2.40683	2.16085	145	5.3	63	13	0.4	6.84
66343	2	20	3	4	0.27	5	1	1	300	2	2	34.6	0	2.16392	2.95542	1.82338	2.43254	2.28813	0.683881	0.316635	1.9624	1.76196	2.46276	1.54255	2.54255	2.21134	1.16537	2.43643	2.57755	41	9.3	69	57	0.8	13.68
95444	2	37	3	2	0.88	6	1	1	180	2	2	25	0	2.16488	2.93092	2.34762	2.84873	2.01135	0.589095	0.812913	2.15694	2.26992	2.72859	1.91568	3.18201	2.50595	1.84692	2.66442	3.34009	34	6.1	55	8	0.3	5.13
75256	1	44	2	2	1.42	1	1	1	180	2	2	30.2	0	2.16515	2.82326	2.02211	2.57273	2.34419	0.671546	1.3216	2.13771	1.69962	2.39009	1.47169	2.40692	2.28787	1.15165	2.40565	2.41572	134	6.9	70	32	0.9	15.39
64466	2	23	5	2	0.03	6	1	1	360	2	2	29.8	0	2.16757	3.06499	2.63397	2.81605	2.72358	0.967665	1.40066	2.42475	2.50356	2.5005	2.32194	3.2128	2.50418	1.67288	2.77555	3.16889	223	9	99	16	0.4	6.84
80968	1	25	3	5	5	5	1	1	840	2	2	20.9	0	2.1684	2.92537	2.26994	2.39219	1.57631	0.635722	0.756176	2.24467	1.73514	2.72179	1.42454	2.57933	2.17418	1.02498	2.35218	2.29816	152	10.4	49	8	0.9	15.39
97492	1	45	3	2	1.11	6	1	1	60	2	1	21.8	0	2.1684	3.00171	2.39794	2.7857	1.43933	0.532486	0.0486053	2.2161	2.37686	2.65701	1.72557	3.29528	2.43094	1.62973	2.68029	3.19107	76	5.2	66	13	1.2	20.52
83104	1	59	5	4	4.25	1	1	1	360	2	2	22.7	0	2.17075	2.95101	1.69461	2.41497	2.09691	1.16584	0.631782	2.12656	2.00718	2.65482	1.5207	2.74036	2.08873	1.542	2.35218	2.90759	60	6.5	73	34	0.6	10.26
102350	1	36	1	2	1.37	6	1	2	120	2	2	27.4	0	2.1714	2.69219	1.50075	2.1107	2.47899	0.278016	1.56095	1.72822	0.0791812	2.50864	1.39513	2.36957	2.1193	0.508638	2.29397	2.29111	155	5.2	110	57	0.4	6.84
92002	1	59	1	1	3.98	1	1	1	180	2	2	26.2	0	2.17319	2.55871	1.75435	2.4624	2.04376	1.07041	1.07041	2.13735	0.0128372	2.59329	1.57749	2.60853	2.19089	0.639486	2.34242	2.18977	50	7.4	45	31	0.8	13.68
88890	2	21	3	1	1.83	1	1	1	360	2	2	45.6	0	2.17609	2.76835	2.1735	2.60399	2.74666	0.797119	-0.119799	2.37892	2.11215	2.59325	1.80691	2.87247	2.27506	1.34523	2.53624	2.80992	112	12	76	11	0.3	5.13
67214	1	39	3	5	5	5	1	1	600	2	2	26.3	0	2.17667	2.82607	2.09132	2.36549	1.32634	1.16017	0.230449	1.69197	0.80618	2.45939	1.31387	2.11528	2.03423	0.482874	1.9425	2.33846	50	6.5	87	88	0.9	15.39
82115	1	39	3	3	0.47	6	1	1	480	2	2	34.1	0	2.17761	2.55883	2.00228	2.66573	1.46943	0.807606	-0.0483047	2.10864	1.72384	2.44716	1.65473	2.54602	2.16529	1.20412	2.29874	2.7872	95	10	84	29	0.6	10.26
87200	2	28	3	5	5	6	1	2	240	2	2	20.3	0	2.17845	2.74437	1.63818	2.5112	2.07696	0.545332	1.54025	2.12071	0.0603123	2.64022	1.7231	2.6173	2.11801	0.658109	2.32264	2.50014	49	7	38	13	0.8	13.68
76369	1	31	3	5	2	5	1	1	60	2	2	23.7	0	2.18152	2.96681	2.17718	2.6523	2.19007	0.683964	0.205143	2.78761	2.43409	2.55903	1.99918	3.29691	2.64308	1.69236	2.71189	3.32494	53	7.3	44	79	0.9	15.39
81349	1	36	2	3	0.92	6	1	1	240	2	2	29.1	1	2.18184	2.92722	1.67604	2.28652	2.02413	0.776078	0.808114	2.03913	0.445382	2.43548	1.87091	2.52039	2.12245	0.69897	2.21861	2.12057	35	12.4	90	23	0.4	6.84
86838	2	44	3	4	5	1	1	1	360	2	2	34.4	0	2.18226	3.06885	1.98647	2.80065	2.47801	0.516977	0.30895	2.27495	2.13024	2.57172	1.43617	3.11619	2.56596	1.57669	2.7516	3.2396	163	9.2	76	59	0.3	5.13
79315	1	32	3	3	0.33	6	1	1	360	2	2	25.3	0	2.18436	2.86091	1.9958	2.86149	1.60518	0.548814	1.15615	2.02039	2.06933	2.30311	2.16481	2.81929	2.22101	1.42701	2.38264	2.8522	104	9.4	96	41	0.4	6.84
93907	2	41	4	3	2.49	6	1	2	240	2	2	26.7	0	2.18645	2.87206	1.71945	2.3827	2.68528	0.807115	1.31936	2.32999	1.42126	2.59641	1.76805	2.75902	2.41555	1.04478	2.49664	2.41842	58	9.5	64	18	0.1	1.71
64292	1	45	4	3	0.65	4	2	2	60	2	2	20.7	0	2.18785	3.09996	2.31362	3.0185	2.65604	1.08342	1.78825	2.74727	2.70907	3.01654	2.39486	3.79649	2.68018	2.2073	2.63406	3.71106	85	7.3	71	8	1.3	22.23
73918	1	32	4	2	0.76	5	1	1	420	2	2	23.2	0	2.18877	2.91791	2.19343	2.33579	1.95558	0.887742	0.526483	2.54407	2.10361	2.5708	1.43002	3.0119	2.15886	1.41358	1.93084	3.14785	36	4.9	42	25	0.5	8.55
98689	1	35	3	2	1.1	3	1	1	60	2	2	30.4	0	2.18906	2.9798	2.60989	2.7892	2.31654	0.897627	0.148939	2.42547	2.52798	2.77018	2.14045	3.22343	2.50143	1.54519	2.81954	3.24416	110	8.4	51	22	0.1	1.71
91017	2	48	2	2	4.22	5	2	1	240	2	1	37.9	0	2.18918	2.73187	1.64764	1.85812	1.23998	0.663376	0.144089	1.89591	0.115583	2.61087	1.4957	2.24809	1.97509	0.706032	2.405	2.58574	61	6.4	109	98	2.4	41.04
99772	2	43	4	3	2.92	1	1	2	540	2	2	51.3	0	2.19243	2.65619	1.83172	1.91912	1.89337	0.80666	-0.12366	1.80365	-0.19394	2.49715	1.0868	2.30103	2.07077	0.415269	2.30103	2.17223	113	7.1	82	15	0.2	3.42
76859	1	32	5	3	3.33	4	1	1	480	2	2	28.9	1	2.19369	3.08469	2.03501	2.58756	1.95318	0.0898793	-0.508332	2.00316	2.0508	2.51017	1.33015	2.96019	2.3204	1.40673	2.56007	3.05918	274	10.6	88	32	0.7	11.97
100855	2	30	3	3	0.61	1	1	1	180	2	2	22.7	0	2.19404	2.9716	1.8877	2.85056	2.09801	0.360051	0.093599	2.47986	2.25466	2.50031	1.58453	3.27991	2.21798	1.71832	2.50721	3.17425	158	8.3	48	5	0.3	5.13
95473	1	36	3	2	1.76	6	1	1	360	2	2	21.9	0	2.19498	2.99327	2.24589	2.78551	2.04842	1.17535	0.338354	2.28342	2.2185	2.54881	1.70997	3.22118	2.80688	1.67611	2.98297	3.18709	39	4.6	78	13	0.3	5.13
93210	2	55	3	4	1.6	5	1	1	180	2	2	22	0	2.19826	3.01524	1.98421	2.76396	2.53872	0.799341	1.62693	2.58304	2.31477	2.69959	2.05527	3.41616	2.44937	1.69648	2.68124	3.54051	14	8.3	68	32	0.6	10.26
85325	2	59	3	4	5	1	1	2	180	2	2	24.9	0	2.20003	2.89487	2.07372	2.10551	2.84198	0.94939	1.14613	2.02119	0.247973	2.67071	1.48501	2.19033	2.24551	0.326336	2.40483	2.28443	20	5.9	46	9	0.7	11.97
90384	2	47	3	4	4.48	6	1	1	120	2	2	28.1	0	2.20175	2.86821	2.59922	2.93362	2.33375	1.18728	0.670891	1.98463	2.2226	2.73099	1.62054	2.34584	2.30479	0.762124	2.62235	2.40469	115	14.1	67	15	0.3	5.13
63796	2	36	5	5	5	6	1	1	840	2	2	21.4	0	2.20412	3.07041	2.00689	2.97128	2.19976	1.14114	0.548512	2.13609	2.03981	2.5563	1.89387	2.94841	2.54456	1.63468	2.5284	3.04297	125	11.3	67	58	0.4	6.84
86029	2	26	3	5	4.54	5	1	2	360	2	2	39.7	0	2.20649	2.63506	1.5018	1.94048	1.26943	1.03371	0.930761	2.10685	0.63506	2.49698	1.37766	2.30858	2.33755	0.469434	2.26116	2.80043	57	12.4	98	28	0.5	8.55
85281	1	35	3	3	5	1	1	1	480	2	2	32.7	0	2.20839	2.69995	1.90125	2.56494	1.55548	0.764864	0.561586	2.65185	2.12124	2.5309	1.75116	2.88557	2.19136	1.24618	2.57025	2.95342	177	7.9	78	37	0.5	8.55
85288	2	55	3	3	2.23	3	1	1	360	2	2	31.4	1	2.20903	3.03415	2.12592	2.92849	2.57978	0.550784	0.349542	2.62792	2.42399	2.80122	2.22578	3.42399	2.64524	1.73531	2.57456	3.46376	110	9.9	92	19	0.2	3.42
82640	2	24	3	5	2.96	5	1	1	600	2	2	22.4	0	2.21176	2.96328	1.72516	2.51279	2.37132	0.571677	0.178043	1.77717	1.86316	2.40145	1.828	2.58865	2.30686	1.42413	2.53044	2.77766	148	6.4	51	23	0.8	13.68
86520	2	39	3	5	5	1	2	2	720	2	2	36.5	0	2.21177	2.76285	1.34177	2.21031	2.45688	0.766933	-0.333032	1.69034	-0.209373	2.34607	2.29746	1.8614	2.06593	0.250767	2.29746	2.10676	183	8.3	80	15	0.4	6.84
70736	2	32	5	5	5	4	1	2	420	2	2	23.2	0	2.21652	2.79205	1.40005	2.30209	2.57755	1.6151	1.81373	1.74132	0.227322	2.34721	2.11231	2.89507	2.17397	0.805517	2.32272	2.59134	41	9.2	53	8	0.4	6.84
80005	2	40	2	3	0.67	5	1	2	300	2	2	31.9	0	2.21776	2.87691	1.27827	2.11819	2.38481	1.19241	0.257321	1.89845	0.269414	2.27778	1.41781	2.09949	1.67032	0.455007	2.23531	2.13679	47	8	63	55	0.6	10.26
63552	1	50	2	4	2	1	1	1	180	2	2	31.1	0	2.22011	2.99167	1.9196	2.81023	2.22789	0.740363	0.741152	2.35411	2.233	2.5955	2.02531	3.22011	2.54531	1.51851	2.57634	3.29003	100	9.4	53	34	0.4	6.84
101125	2	33	3	3	0.04	5	1	1	360	2	2	24.9	0	2.22093	3.00905	2.09416	2.84835	2.87961	0.785704	1.56758	2.45605	2.25527	2.70034	1.99309	3.39334	2.81467	1.59862	2.49136	3.31453	19	9.5	67	26	0.1	1.71
70421	2	51	2	2	2.7	3	1	1	120	2	2	36.8	0	2.22386	2.99949	1.70499	2.29081	2.30103	1.48875	0.714836	1.93415	1.38147	2.41185	1.57065	2.2669	2.04732	0.89609	2.19904	2.31592	86	5.8	100	15	0.5	8.55
70424	1	28	2	2	3.97	6	1	1	240	2	2	33.6	0	2.22455	2.84055	1.95424	2.42256	2.30553	1.03476	1.57524	2.09328	1.91919	2.68049	1.56304	2.75888	2.41913	1.40154	2.46489	2.9126	96	12.7	72	59	0.6	10.26
78636	2	25	3	1	0.82	5	1	2	480	2	2	29.1	0	2.22483	3.09524	2.47712	3.17219	2.68716	0.909695	-0.119975	2.38201	2.34903	2.5462	2.33541	3.19189	2.51533	1.57899	2.7169	3.24894	261	5.6	50	9	0.4	6.84
67841	1	58	5	5	5	1	2	2	300	2	2	25	0	2.22596	2.86481	1.65562	1.899	1.77269	0.687975	1.055	1.96731	0.501744	2.38202	1.46982	2.40226	2.28103	0.443263	2.39226	2.27068	40	7.1	59	20	0.9	15.39
85113	1	21	4	3	1.58	5	1	1	240	2	2	27.3	0	2.22608	2.87197	2.48324	2.3365	1.95833	1.08606	1.01721	2.18282	2.07454	2.50399	1.69526	2.69526	2.35321	1.33222	2.49522	2.75604	47	5.9	55	9	0.3	5.13
65676	2	35	3	2	2.6	1	1	2	240	2	2	22.6	0	2.2265	2.68712	1.43933	2.14493	2.18272	1.04517	0.213416	1.53442	-0.167	2.37036	0.858028	2.00498	2.16709	0.373902	2.32142	2.23192	52	6.7	22	10	0.9	15.39
97768	2	56	5	4	1.18	4	1	1	240	2	2	28	0	2.22693	2.78867	1.74804	2.20888	2.48276	1.08482	1.67535	2.78728	0.24182	2.57799	2.34358	2.51123	2.35501	0.650365	2.47854	2.24425	102	6.2	102	60	0.3	5.13
101740	2	59	4	4	2.43	1	1	1	180	2	3	25	0	2.23083	2.91822	1.92597	2.76942	2.57012	0.520278	1.12087	2.65105	2.32621	2.51832	1.93959	3.18676	2.38075	1.74447	2.58722	3.17306	67	7.7	99	26	0.3	5.13
87742	2	41	2	4	1.56	4	1	1	540	2	2	24.8	0	2.2317	2.97585	1.26775	1.88492	2.36696	1.40219	0.636274	1.60737	-0.236327	2.39936	1.1621	2.19056	2.38493	0.522166	2.43739	2.19965	61	9.3	83	14	0.4	6.84
97588	1	56	5	5	3.25	1	1	1	360	2	2	24.1	0	2.23271	2.33282	1.30649	1.67871	2.18873	0.821704	1.57072	1.82991	0.0652156	2.23591	1.14377	2.39463	2.0542	0.432787	2.15928	2.33026	79	10.3	59	39	0.5	8.55
67967	1	52	3	4	4.07	1	1	1	360	2	2	30.1	0	2.23334	3.01456	2.05898	2.85209	1.38185	0.341075	0.285966	2.64435	2.35042	2.62137	1.56337	3.30934	2.42473	1.85486	2.57139	3.37774	44	6.3	56	42	0.6	10.26
68455	1	27	3	3	0.74	5	1	1	240	2	2	32.7	0	2.23347	2.97266	1.95013	2.8862	1.59276	0.728835	0.158567	2.53018	2.34642	2.6491	2.09128	3.22302	2.27447	1.82684	2.65566	3.46719	59	10.1	87	29	0.7	11.97
68993	2	34	5	3	0.24	1	2	2	120	2	2	26	1	2.23798	3.04564	1.78973	2.27937	2.36071	0.927343	0.820964	2.18691	0.535602	2.45299	1.91181	2.60789	2.29868	0.672348	2.43049	2.31089	37	5.9	61	10	0.5	8.55
62391	2	40	1	3	5	1	1	1	480	2	2	25.1	0	2.24221	3.02366	2.24879	3.08873	2.24551	0.918729	1.16633	2.99063	2.61208	2.75025	2.35283	3.30678	2.55951	2.00231	2.716	3.49601	75	12.2	60	31	0.6	10.26
64902	1	31	3	4	0.83	5	1	1	300	2	2	30.6	0	2.24304	3.07817	2.05169	2.86034	1.94953	0.533603	0.537119	2.68921	2.41913	2.46489	2.03587	3.46281	2.45016	1.81936	1.57242	3.49097	72	9.6	59	15	0.6	10.26
66056	2	57	4	3	5	3	1	1	240	2	2	21.5	0	2.24394	3.10415	1.59412	2.14433	1.727	1.15722	1.65946	1.96597	0.144326	2.48749	1.78749	2.19858	2.22561	0.485433	2.39668	2.16547	69	6.5	54	10	1.3	22.23
71544	1	49	3	3	3.04	1	2	2	120	2	2	34.3	0	2.24421	3.0819	1.85551	2.05388	1.47712	0.677986	0.0852838	1.89115	0.355809	2.41324	1.3905	2.37867	2.22633	0.838017	2.24304	2.35309	212	7.1	70	36	0.5	8.55
69495	2	22	5	3	1.1	5	1	2	360	2	2	20.1	0	2.24687	2.87406	1.35384	1.80944	2.05215	0.91235	1.0987	1.48748	0.399733	2.28111	1.57103	2.17609	2.08538	0.164968	2.23396	2.18791	29	5.9	32	8	0.6	10.26
91999	2	33	3	4	5	6	1	2	480	2	2	25.6	0	2.24778	2.85142	1.97714	1.53279	2.15479	0.922153	0.960385	1.78	-0.0420613	2.41326	1.44636	2.15323	1.99327	0.0363013	2.26867	1.98757	39	6	55	7	0.8	13.68
96358	2	48	3	4	1.66	5	1	1	360	2	2	29.1	1	2.24937	2.99181	2.22589	2.92774	1.53172	0.666098	-0.0999649	2.72343	2.38224	3.08789	1.55945	3.639	2.56501	1.9151	2.64364	3.5834	107	8.4	89	36	0.4	6.84
94405	2	39	3	2	0.78	2	1	1	120	2	1	31.1	0	2.25225	3.01599	2.32736	2.70544	2.74527	0.588272	0.782652	2.39794	2.44326	2.716	2.05547	3.40011	2.61674	1.67094	2.74819	3.33995	80	6.8	48	24	0.5	8.55
69533	2	20	3	4	1.34	5	1	2	480	2	2	35.9	0	2.25438	2.57296	1.64782	2.29045	2.10393	0.54636	1.21011	1.85194	0.470095	2.37278	1.37887	2.57724	1.81906	0.589826	1.98361	2.31371	27	12.4	76	15	0.4	6.84
67527	2	29	4	4	1.27	6	2	2	600	2	2	49.4	0	2.25981	2.86155	1.2969	1.68222	1.97587	0.545742	0.696616	1.98931	0.465222	2.23252	1.00583	2.01158	2.15196	0.312612	2.17531	2.10574	37	12.7	58	17	0.5	8.55
94850	1	46	3	3	1.75	3	1	1	240	2	2	21.2	0	2.26007	2.91487	2.24551	2.67394	2.32015	1.23553	0.929419	2.51188	2.72997	3.04532	1.90037	3.88705	2.59879	1.76492	2.617	3.5611	10	6.6	86	223	0.3	5.13
69329	2	50	3	2	0.62	3	1	1	300	2	2	31.1	0	2.2605	3.03311	2.23121	3.00852	2.64986	0.459572	0.968344	2.53601	2.29014	2.54468	1.88889	3.15404	2.48983	1.43659	2.82369	3.1832	101	8	60	11	0.5	8.55
85661	2	36	3	2	2.14	1	1	1	780	2	2	22.8	0	2.26091	3.10534	2.35124	2.94176	2.44777	0.881262	0.411356	2.57799	2.38057	2.73491	1.83712	3.06695	2.68688	1.46707	2.63386	3.03279	102	9.8	61	20	0.1	1.71
96719	2	50	4	3	0.95	1	1	1	240	2	2	43.3	0	2.26167	3.07123	2.62712	2.77743	2.69465	1.05448	0.384845	2.84078	2.3875	2.89605	2.34689	3.49742	2.71584	1.89605	2.75535	3.36859	202	9.5	66	22	0.1	1.71
102911	2	55	5	3	1.17	1	1	1	240	2	2	19.8	0	2.26201	2.97558	2.12832	2.9897	1.21294	0.486076	0.29073	2.67669	2.48829	2.67455	2.1129	3.36261	2.56857	1.90139	2.54697	3.30776	128	10.8	100	12	0.2	3.42
89933	1	31	3	2	0.35	6	2	1	300	2	2	24.6	0	2.26205	3.12917	2.1233	2.71941	2.01919	0.881982	0.279579	2.58607	2.29444	2.73654	1.80108	3.1528	2.62188	1.69635	2.56522	3.4917	332	9.5	93	33	0.4	6.84
78280	2	41	3	4	5	1	1	2	480	2	2	28.4	0	2.26211	2.78635	1.55974	2.43594	2.10818	0.708785	0.745967	1.74819	0.378657	2.57651	1.46877	2.13717	2.15664	0.651832	2.44046	2.23336	35	4.4	47	12	0.7	11.97
75224	2	27	4	2	1.91	5	2	2	480	2	2	30	0	2.26285	2.9436	2.58563	2.41892	2.21316	1.92561	0.839534	2.43025	2.22867	2.48282	1.33612	2.38838	2.13556	1.14181	2.48983	2.30531	101	6.4	40	12	0.5	8.55
91643	2	59	3	5	5	1	1	2	360	2	3	26.5	0	2.26374	3.06898	1.67175	1.93933	2.3379	1.07872	0.440829	2.34292	0.199283	2.60616	1.18873	2.00438	2.09316	0.523977	2.31189	2.20274	79	6	58	13	0.6	10.26
71912	1	40	3	1	1.73	1	1	1	720	2	2	27.9	0	2.26518	3.13375	2.31961	2.99282	1.9756	0.445119	-0.333032	2.59246	2.39936	2.6942	2.12494	3.24134	2.67356	1.65976	2.73537	3.38199	183	10.9	92	35	0.5	8.55
99848	2	39	3	4	0.59	6	1	1	180	2	2	23.8	0	2.26717	3.03856	2.27051	2.76289	2.36038	0.692091	0.182252	2.40775	2.47297	2.84554	2.02119	3.36173	2.84731	1.8086	2.94378	3.3967	140	11.7	124	33	0.9	15.39
95423	2	33	5	5	1.22	1	2	2	300	2	3	26.3	0	2.26932	2.78693	1.81223	2.42039	2.30103	1.87683	1.54025	1.99733	0.406714	2.4859	1.58856	2.63614	2.23408	0.716344	2.45282	2.26693	49	6.3	77	14	0.1	1.71
94503	2	52	4	3	2.16	3	1	1	480	2	2	19.2	0	2.27043	3.0782	2.3616	2.83094	2.71235	1.06313	-0.237898	2.6375	2.49165	2.62647	1.9261	3.37799	2.45073	1.97256	2.65354	3.38413	147	6.6	61	20	0.5	8.55
82020	1	41	3	5	3.82	1	1	1	600	2	2	28.5	0	2.27068	3.12548	2.48216	2.9345	1.83885	1.67348	0.167317	2.55328	2.52048	2.65369	1.83569	3.01072	2.60746	1.65706	2.88366	3.17173	200	10.9	79	28	0.5	8.55
64592	2	29	1	3	2.1	6	1	2	180	2	2	32.6	0	2.27324	3.00712	1.63903	1.86514	2.13206	1.43704	0.265519	1.67309	-0.0220875	2.23736	1.83994	2.04755	2.06643	0.405765	2.06643	2.10474	121	5.8	65	27	0.2	3.42
98243	1	35	5	4	2.79	5	1	1	60	2	2	33.2	0	2.27342	2.81	2.10067	2.65946	2.1844	0.615233	0.960491	2.05878	2.06695	2.59731	1.58685	3.01241	2.30417	1.30883	2.67636	2.88131	138	9	80	102	0.6	10.26
64860	1	50	3	2	1.89	1	1	1	120	2	2	23.9	0	2.27621	2.94817	2.19957	2.92154	2.53887	0.732617	0.0720864	2.70138	2.49869	2.56918	2.04194	3.26324	2.51558	1.83463	2.73038	3.4437	72	9.5	85	19	0.7	11.97
97275	2	39	4	3	1.07	1	1	1	300	2	2	20.9	0	2.27844	3.03114	2.56133	2.87113	2.77323	1.22244	0.886643	2.57793	2.74196	2.79962	1.91252	3.43071	2.69247	1.67047	2.65516	3.36503	148	2.8	59	9	0.3	5.13
64859	2	46	3	3	2.43	1	1	1	540	2	2	26.5	0	2.27902	3.22084	2.36762	2.98196	1.91369	0.871682	0.641843	2.60458	2.76879	2.75392	2.3385	3.32198	2.72542	1.64471	2.64242	3.46518	172	8	67	196	0.8	13.68
90612	1	50	3	1	1.08	1	1	1	60	2	2	26.1	0	2.27999	2.92246	2.03764	2.67977	1.97711	1.41407	0.995872	2.34825	2.16819	2.7048	1.87818	3.18385	2.4404	1.48295	2.73822	3.13937	74	8.7	62	10	0.2	3.42
93438	2	51	1	1	1.41	4	1	2	240	2	2	25.2	0	2.28223	3.04803	2.04869	2.28223	2.18532	0.935012	1.2055	1.6975	0.250337	2.5965	1.35948	2.12732	2.21637	0.498661	2.34309	2.21187	59	5.3	89	10	0.4	6.84
93761	1	44	5	4	1	1	1	1	300	2	2	29	0	2.28413	3.04708	1.90803	2.67582	2.52022	1.1987	0.958276	2.1307	2.0441	2.41421	1.92412	3.37269	2.65358	2.00658	2.45444	3.41802	131	17.2	92	42	0.2	3.42
87264	1	38	5	3	0.94	5	1	1	180	2	2	21.6	0	2.28426	2.85897	2.04318	2.55703	1.20576	0.241154	0.719532	2.57666	2.07533	2.61021	1.93019	3.07698	2.22185	1.56427	2.31718	3.13373	66	9.7	86	25	0.3	5.13
63434	2	23	5	5	1.1	5	1	1	240	2	2	30.4	0	2.285	3.0298	2.09666	2.727	2.21806	1.47921	1.51909	2.17818	2.3992	2.60986	2.81916	3.49359	2.93567	1.70893	2.78233	3.42832	69	8.1	45	8	0.4	6.84
97200	1	56	4	4	1.49	3	1	1	180	2	2	22.2	0	2.2875	3.01312	1.95807	2.88123	2.10378	1.73964	-0.0246669	2.52421	2.45057	2.57385	1.70374	3.12427	2.73671	1.60206	2.98094	3.19093	163	5.7	97	18	0.2	3.42
102949	1	33	3	3	1.01	6	2	1	60	2	2	23.7	0	2.29208	3.07696	2.2443	2.76465	2.2019	1.58741	-0.0618071	2.44174	2.57344	2.94579	2.02161	3.42039	2.84762	1.9064	2.95621	3.41189	98	9	104	14	0.3	5.13
95501	2	25	3	3	0.81	4	1	1	240	2	2	38.5	1	2.2946	3.00424	1.93588	2.75856	1.91568	1.12012	0.635346	2.51188	2.06328	2.63485	1.90785	3.33873	2.49246	1.94564	2.67354	3.31051	204	6.7	110	19	0.2	3.42
71079	1	34	3	4	3.15	1	1	1	720	2	2	22.3	0	2.29528	2.9954	1.88261	2.68503	2.05771	0.484674	0.650665	2.30783	2.06955	2.38963	1.70981	2.86737	3.04963	1.65321	1.65067	2.98606	19	4	62	26	0.7	11.97
84073	2	39	2	3	1.42	5	2	1	120	2	2	31.9	0	2.29574	3.02715	2.05887	2.23496	2.42641	0.772866	0.668506	2.0739	0.831374	2.53086	1.24103	2.31141	2.18533	0.249001	2.30798	2.24503	124	10	58	17	0.4	6.84
90073	2	52	2	1	1.27	3	2	2	180	2	1	23.7	0	2.29683	2.93624	1.81291	2.7296	2.59363	1.32539	0.887141	2.3409	1.93236	2.51699	1.78506	3.10616	2.54168	1.49082	2.49082	3.1328	52	7.6	94	24	0.3	5.13
101236	1	26	4	3	2.17	6	1	2	600	2	2	21.2	0	2.2991	3.03328	2.74901	2.81966	2.35004	0.379891	0.862849	2.44935	2.47712	2.61437	1.64065	3.21409	2.5008	1.70508	2.35685	3.17481	113	4.3	62	10	0.3	5.13
65722	2	39	1	2	0	6	1	1	360	2	2	24.5	0	2.29948	2.98421	2.57541	3.03381	2.18496	0.529039	0.30617	2.44494	2.6173	2.76236	2.10592	3.36083	2.74597	1.76414	2.92453	3.44121	42	13.4	107	32	0.7	11.97
88169	1	29	1	4	3.14	6	1	2	300	2	3	27.5	0	2.29995	2.9571	1.63517	2.02709	2.24488	1.03904	-0.0335098	1.78101	-0.12926	2.32099	1.34105	2.60206	2.3786	0.711682	2.3106	2.423	202	7.6	89	26	0.09	1.54
63204	2	44	3	2	1.89	1	2	1	180	2	2	33.7	0	2.30507	3.08456	2.08789	3.01594	2.38392	1.10095	0.298996	2.77133	2.40837	2.65095	2.12595	3.58551	2.61407	1.85823	2.66697	3.56721	107	8.4	86	15	0.6	10.26
74190	2	56	3	4	3.22	1	1	1	300	2	2	27.3	0	2.30776	3.07081	2.31876	2.77966	2.4846	0.814303	0.805897	2.19092	2.13167	2.4846	1.60991	3.00851	2.40689	1.69534	2.68518	2.94304	96	6.4	49	17	0.6	10.26
68375	2	52	3	4	0.1	3	1	1	360	2	1	29.7	0	2.31315	3.02002	2.11394	2.99753	1.30103	0.774035	0.205143	2.76002	2.36915	2.57458	2.3963	3.22168	2.30511	1.81605	2.81102	3.34761	53	9.1	96	53	0.5	8.55
102668	2	39	3	4	0.66	6	1	1	60	2	2	17.7	0	2.3132	2.95259	2.36301	3.25691	2.71543	2.14188	-0.0150637	2.56606	2.619	2.82857	1.87242	3.54967	2.66511	1.81063	2.77979	3.4077	88	14.7	80	9	0.4	6.84
96706	1	40	3	3	5	5	1	1	180	2	2	28.4	0	2.31543	3.15257	2.20914	2.91307	2.09326	0.515751	0.562431	2.49687	2.46344	2.73575	2.13812	3.46344	2.49364	1.95424	2.85508	3.55122	43	7.9	68	26	0.4	6.84
90168	2	49	3	5	5	1	1	2	900	2	2	22.4	0	2.31644	2.94885	1.80731	2.18799	2.41265	1.72016	1.99515	1.75333	0.283804	2.48509	1.792	2.33967	2.34297	0.628389	2.6396	2.18248	36	5	44	18	0.5	8.55
90796	1	28	3	4	3.3	1	1	1	480	2	2	34	0	2.32199	3.09404	2.02818	2.49884	1.22848	0.668324	0.529509	2.80063	2.40079	2.60444	1.6932	3.22848	2.38535	1.78368	2.52668	3.31512	91	8.9	78	26	0.3	5.13
85074	2	23	5	4	3.74	6	1	1	420	2	2	20.8	0	2.3232	2.98098	1.93546	2.5654	2.05069	1.21181	1.25642	2.01822	1.4785	2.56764	1.50708	2.5776	2.31427	1.0202	2.42207	2.64998	21	5.7	49	9	0.7	11.97
102460	2	25	3	2	1.75	5	1	1	480	2	2	21.3	0	2.32362	2.97438	2.10443	2.69045	2.30523	0.91299	-0.0834183	2.32562	2.22016	2.71226	1.83474	3.22771	2.69558	1.51221	2.95983	3.16325	103	8	81	13	0.2	3.42
90571	2	58	2	3	2.08	1	1	1	840	2	1	34.8	1	2.32585	3.21412	2.15575	3.13753	2.55131	1.0483	0.54285	2.7488	2.437	2.87845	2.20359	3.5869	2.72218	1.82391	2.81094	3.58469	102	11.7	105	34	0.4	6.84
69622	1	58	3	5	1.1	1	1	1	300	2	1	51.5	1	2.32801	3.15712	2.25092	3.01693	2.10791	0.617108	0.286882	2.92876	2.53442	2.85918	1.94296	3.54566	2.76972	1.99552	2.80601	3.63938	78	10	72	22	0.6	10.26
93927	2	54	3	2	1	1	1	1	120	2	2	24.5	0	2.32861	3.03421	2.15169	2.82586	2.48883	0.516785	-0.156941	2.60028	2.47831	2.66875	1.95503	3.39651	2.59216	1.88119	2.74933	3.43998	122	8.1	88	16	0.4	6.84
79934	2	44	3	5	1.97	5	1	1	240	2	2	30.4	0	2.32922	3.05931	1.31279	2.8607	2.2535	1.44029	0.412522	2.03558	0.159904	2.73988	1.80635	2.01815	2.22449	0.588613	2.19509	2.49443	164	7.9	52	19	0.6	10.26
65191	2	30	5	5	2.3	6	1	2	300	2	2	18.2	0	2.33292	3.12649	1.94962	1.59053	2.44937	0.967815	1.47366	1.79835	0.795052	2.46666	1.85097	2.75696	2.1311	0.767686	2.28093	2.30206	21	7.2	45	10	0.8	13.68
101448	1	49	5	2	0.73	1	1	1	360	2	2	26.5	0	2.34679	3.01237	2.25042	2.96274	1.99123	0.443697	1.29176	2.71228	2.39601	2.69118	2.28129	3.45738	2.55091	1.81217	2.66276	3.32951	45	10	114	12	0.6	10.26
76006	2	32	3	4	0.77	4	1	1	420	2	2	28.2	0	2.34749	3.30567	2.47556	2.84576	2.58052	0.889452	0.371961	2.42946	2.3599	2.77424	2.31255	3.07684	2.10706	1.7226	2.76632	3.22185	93	8.9	45	18	0.7	11.97
98124	1	31	3	3	1.17	1	1	1	240	2	2	24.8	0	2.34789	3.11941	2.61957	2.98147	1.93296	0.861285	0.0317918	2.77169	2.38341	3.09581	2.01513	3.58525	2.61559	2.01193	2.73483	3.56477	79	6.7	93	105	0.3	5.13
83658	2	50	2	4	5	1	1	1	720	2	2	32.7	1	2.34857	3.17609	1.99675	2.89408	2.40309	0.877217	-0.00653087	2.18676	2.19923	2.56486	1.37121	2.8982	2.4446	1.50535	2.58806	3.14474	134	7.4	79	41	0.5	8.55
83933	2	31	3	2	1.32	6	1	1	120	2	2	33.5	0	2.34925	3.05048	1.7979	2.79467	1.70299	0.459953	0.562431	2.45995	2.30655	2.56519	2.1322	3.26361	2.53972	1.95424	2.55405	3.43099	43	11.1	55	10	0.5	8.55
91396	2	36	3	4	4.12	6	1	1	240	2	2	27	0	2.35025	3.00689	2.09342	2.75128	2.64345	0.894316	0.760422	2.82217	2.32222	2.84757	2.05231	3.15229	2.63144	1.7839	2.716	3.20412	25	10.7	79	10	0.2	3.42
99464	1	48	3	4	0.09	1	1	1	660	2	2	26.9	0	2.35313	3.04062	2.43856	3.14369	2.03279	0.611883	-0.255273	2.61465	2.61327	2.82815	2.15773	3.64203	2.63353	1.94564	2.81138	3.38585	153	13.2	79	23	0.1	1.71
96992	1	28	4	3	2.6	1	1	2	120	2	2	28	0	2.35318	2.87206	1.44178	1.91051	1.70962	0.552123	1.26514	1.98476	-0.00907966	2.27954	1.88395	2.13749	2.04546	0.327183	2.20785	1.98785	145	5.5	47	23	0.5	8.55
86059	2	25	5	5	1.32	5	2	2	900	2	2	21.1	0	2.35726	2.81487	1.41202	2.16488	2.35445	0.970948	1.5216	2.09589	0.0175243	2.51774	1.29003	2.52922	2.15872	0.328859	2.35218	2.22516	34	8.1	47	10	0.8	13.68
68651	2	32	3	5	5	5	1	2	660	2	2	27.9	0	2.36501	2.8653	1.45834	2.24988	1.90567	0.833117	0.701719	2.01822	0.297569	2.4155	1.82803	2.17194	2.15875	0.382503	2.28344	2.14564	63	5.6	65	10	0.7	11.97
84398	1	38	3	3	2.61	3	1	1	240	2	2	27.2	0	2.37151	3.26437	2.32123	2.98741	2.25756	0.441209	-0.0917704	2.44121	2.27107	2.727	2.24363	3.47712	2.54229	1.85791	2.84332	3.58734	105	10	79	44	0.6	10.26
89774	2	32	3	5	2.85	1	1	2	180	2	2	47.2	0	2.37332	3.14231	1.30544	2.30434	1.99778	1.0066	0.552221	1.97256	0.515279	2.38076	1.15645	2.29094	2.3184	0.362882	2.44334	2.16259	196	6.6	83	48	0.5	8.55
84194	2	58	3	3	4.99	1	1	1	360	2	2	31.7	0	2.37513	3.11627	2.55686	2.98037	2.88636	0.554052	0.710924	2.52187	2.29184	2.68459	1.53679	3.21163	2.66973	1.71288	2.64069	3.37085	43	8.7	62	18	0.8	13.68
86284	1	46	1	4	1.05	1	1	1	120	2	2	29.2	1	2.38091	3.04967	2.91034	3.00663	1.68712	2.31742	0.213416	2.90931	2.87728	2.80251	2.37036	3.4799	2.52455	1.5718	2.74188	3.47433	52	10.7	101	26	0.6	10.26
70599	1	54	3	4	2.04	1	1	1	60	2	1	25.5	0	2.38471	2.98565	2.23045	2.87867	2.52827	0.937643	1.20412	2.69788	2.31963	2.73239	1.8801	3.21748	2.66978	1.57403	2.53466	3.10551	80	4.7	60	29	0.8	13.68
101187	1	33	1	4	5	1	1	1	300	2	2	27.7	0	2.38712	2.75938	1.74639	2.09824	2.2062	0.43506	1.54023	1.57802	0.43506	2.4519	1.65984	2.38021	2.12661	0.513423	2.43629	2.2062	13	6.5	68	23	0.3	5.13
92915	1	45	1	5	2.82	1	1	1	600	2	2	25.8	0	2.38722	3.20807	2.15807	2.78689	1.9805	0.849614	0.715596	2.5604	2.22669	2.76379	1.77638	3.22544	2.66597	1.82655	2.63025	3.25645	41	9.6	81	22	0.9	15.39
70703	2	57	3	4	3.47	1	1	1	180	2	2	23	0	2.38945	3.28751	2.1411	3.15992	2.61585	1.28096	0.864664	2.90658	2.66093	2.80967	2.17702	3.74163	2.88155	2.25449	3.04897	3.84908	31	8.5	53	23	0.6	10.26
86338	1	55	1	2	0.67	1	1	2	60	2	1	31.2	1	2.39462	2.85962	1.98313	1.78499	1.70309	0.791724	1.1476	1.94023	0.226784	2.39462	1.25181	2.4581	2.27438	0.715207	2.07918	2.35721	21	6.5	77	21	0.5	8.55
86009	2	33	3	4	2.04	1	2	1	720	2	2	26.5	0	2.39477	3.21868	2.24191	2.91478	2.03049	0.836554	0.441481	2.70602	2.19665	2.5951	1.56499	3.32782	2.54294	1.79239	2.59208	3.27458	110	8.7	70	10	0.08	1.37
99540	1	57	5	2	0.62	4	1	1	300	2	2	28.5	0	2.39563	3.1259	2.40782	2.82429	2.20699	0.870166	-0.12366	2.65534	2.35004	2.6227	2.12011	3.30295	2.46412	1.86179	2.64502	3.45612	113	8	69	18	0.3	5.13
91515	2	38	3	4	2.24	5	1	1	300	2	2	22.2	0	2.40005	2.99467	1.88137	2.31664	2.38197	0.807172	1.33758	2.24635	-0.0637806	2.47712	1.65673	2.5271	2.16173	0.769233	2.378	2.35663	41	9.6	41	16	0.7	11.97
82680	1	41	3	2	0.63	6	1	1	240	2	2	24.6	0	2.40654	3.22401	2.39064	3.20185	2.31702	1.02803	0.850238	2.4624	2.91645	2.82607	2.29003	3.83144	2.53466	2.16879	2.63599	3.88508	12	10	54	27	0.7	11.97
97716	2	29	3	2	1.17	1	1	1	240	2	2	22.7	0	2.4111	3.20828	2.74739	3.02698	2.14533	0.906556	0.0373243	2.86757	2.64698	3.06167	2.60896	3.68769	2.74839	1.84827	2.81718	3.5703	78	6.3	71	58	0.4	6.84
78801	1	37	3	4	0.67	1	1	1	120	2	2	23.4	0	2.413	3.0684	2.37161	3.09793	1.79486	0.476269	0.69897	2.6902	2.52543	2.70556	1.88682	3.2136	2.55701	1.93981	2.69948	3.35388	17	8.9	60	24	0.5	8.55
99442	2	35	3	4	1.22	1	1	1	480	2	2	24.1	0	2.42016	3.19728	2.199	2.77177	2.43735	0.488727	0.478025	2.26275	2.35579	2.58476	2.02377	3.47983	2.52423	2.00807	2.72016	3.51687	160	7.7	73	10	0.4	6.84
78191	1	26	3	2	0.53	1	1	1	120	2	2	20	0	2.42214	3.27937	2.30279	3.00117	2.09644	1.1666	2.00929	2.58102	2.5217	2.65711	1.97711	3.48488	2.40168	1.85993	2.65451	3.4571	37	7.4	75	16	0.7	11.97
93655	1	38	3	2	1.15	3	1	1	240	2	2	24	0	2.4236	3.2053	2.83279	2.86358	1.9479	0.590095	0.266661	2.6295	2.75554	2.73692	2.17672	3.39794	2.66152	1.77181	2.73864	3.39032	46	7.7	75	19	0.6	10.26
73801	2	46	2	3	4.67	1	1	2	360	2	2	23	0	2.42824	3.01343	1.57509	2.5265	2.5775	1.0453	-0.0661895	1.2466	0.358453	2.33492	1.53653	2.07115	2.15513	0.515541	2.33281	2.11691	191	6.9	82	23	0.6	10.26
62584	1	22	3	3	3.4	5	1	1	180	2	2	23.2	0	2.42998	3.13354	2.11299	2.69897	1.99123	0.841538	0.385351	2.2156	2.17939	2.64345	1.93737	3.07607	2.46877	1.54584	2.77815	3.2833	35	8.7	72	10	0.6	10.26
71343	2	29	3	5	5	5	1	2	480	2	2	24.9	0	2.43254	3.16681	1.88553	1.88828	1.41252	0.979393	1.63025	2.36448	0.470002	2.7394	1.86578	2.90966	2.58312	0.8991	2.77991	2.58034	41	6.1	59	15	0.5	8.55
98565	2	57	3	4	1.47	3	1	1	540	2	2	22.1	0	2.43322	3.14433	2.45864	2.84688	3.25712	0.912896	1.41272	2.65783	2.45864	2.86321	2.03605	3.51826	2.60725	1.89145	2.88169	3.45718	104	9	104	17	0.4	6.84
65957	2	47	2	5	3.44	5	1	1	240	2	2	33.2	0	2.43686	3.2469	2.27589	3.13033	2.52016	0.709694	1.28231	2.98481	2.85846	2.90647	2.26644	3.31439	2.89105	1.99728	2.99864	3.61212	32	12.9	68	26	0.5	8.55
89005	1	43	5	2	1.76	1	1	1	600	2	1	24.4	0	2.44172	3.24115	2.08082	3.00653	2.48149	1.00653	0.781973	2.68357	2.34481	2.60041	1.90062	3.63985	2.64285	2.06976	2.61502	3.59793	132	11.5	87	40	0.5	8.55
85696	2	32	2	2	1.86	1	1	1	120	2	2	20.4	0	2.44221	3.27931	2.22291	3.22291	2.71458	0.792904	0.346258	2.75828	2.60601	2.73746	2.22607	3.66253	2.93499	1.82179	2.79205	3.66137	82	9.2	48	22	0.4	6.84
76048	1	49	3	4	1.52	3	1	1	600	2	2	29.7	0	2.44909	3.30171	1.10763	3.25828	1.74036	1.21002	0.424269	2.66804	2.55175	2.90647	2.15381	3.3875	2.57764	2.13632	2.98761	3.62195	32	8.1	43	35	0.4	6.84
82243	1	32	3	5	1.04	6	1	1	300	2	2	26.1	0	2.45864	3.15381	2.46613	2.68797	1.91249	1.20683	0.967314	2.22401	2.11975	2.59384	1.60746	2.70329	2.46982	0.89487	2.72428	2.39794	40	5	35	19	0.6	10.26
65271	2	27	3	4	1.07	6	1	1	660	2	2	31.8	0	2.46	3.21484	1.60076	2.67025	2.2833	0.627366	0.531479	1.77525	1.70243	2.27138	1.45758	2.59373	2.36698	1.35717	2.58478	2.78958	25	5.6	51	15	0.7	11.97
64271	2	24	3	4	0.76	6	1	1	300	2	2	18.1	0	2.46281	3.12944	2.15127	2.83551	2.26324	0.519244	0.588272	2.15127	2.09352	2.42597	1.61101	3.00955	2.19575	1.79877	2.49292	3.25994	72	6.5	45	25	1.2	20.52
62908	1	21	2	1	1.48	5	1	2	360	2	2	28	1	2.46558	3.04843	1.7988	2.05278	2.33617	0.429916	1.11131	1.87668	0.185743	2.50698	1.10561	2.43353	2.65104	1.06345	2.55847	2.48757	178	9	112	33	0.8	13.68
79544	2	52	3	2	4.35	3	1	1	600	2	1	25.3	0	2.46678	3.17609	2.23937	3.05285	2.55772	0.859456	1.45529	2.47712	2.34819	2.80698	1.95424	3.46939	2.53148	2.02962	2.70304	3.47456	17	12.1	89	30	0.5	8.55
102893	2	44	3	4	1.57	3	1	1	240	2	2	27.2	0	2.46788	3.25273	2.32113	2.89209	2.77662	0.615562	1.94552	2.78043	2.43725	2.82505	2.4254	3.62542	2.61111	2.08673	2.92045	3.52607	95	10.5	86	10	0.2	3.42
99233	2	20	1	2	3.32	5	1	1	240	2	2	20.8	0	2.46835	2.98945	1.94645	2.85126	2.54654	0.474216	0.230449	2.65514	2.32634	2.60638	2.41497	3.17955	2.55145	1.95809	2.53908	3.37291	50	8.6	62	14	0.3	5.13
75004	2	52	5	4	3.09	4	2	2	840	2	2	19.6	0	2.46872	3.06908	1.64254	2.35274	2.51073	1.60702	0.318159	2.1097	0.327652	2.51836	1.08986	2.64254	2.24232	0.696969	2.47712	2.26188	87	5.4	68	12	1	17.1
75257	1	21	4	3	0.1	6	1	1	720	2	2	21.3	0	2.47227	3.20593	1.89763	2.81291	1.72564	1.01564	0.151268	2.27107	2.22098	2.35218	1.95745	2.75587	2.55226	1.2974	2.5966	2.89579	60	9.5	74	23	0.9	15.39
96348	1	54	5	2	1.27	1	1	1	180	2	2	20.4	0	2.47477	3.01214	2.26052	2.76264	2.25761	0.529509	0.901769	2.48754	2.33484	2.53055	1.6487	3.01384	2.46403	1.57344	2.56058	3.02394	247	6.8	72	14	0.5	8.55
91438	2	38	1	1	1.25	5	2	2	120	2	2	23.6	0	2.48055	2.85819	1.80326	1.63443	2.60464	1.66901	0.500602	2.22494	-0.074246	2.42983	1.32418	2.7231	2.22309	0.744107	2.09774	3.29635	42	9.1	69	12	0.4	6.84
63915	2	40	3	4	1.13	1	1	1	480	2	1	36.7	0	2.48073	3.28274	2.32274	3.21219	2.42325	1.16062	0.924279	2.86776	2.48785	2.91908	2.20071	3.57113	2.78888	2.15076	2.83727	3.66745	40	10.4	70	33	0.5	8.55
63380	1	47	3	2	1.74	4	1	1	120	2	2	23.9	0	2.48192	3.15937	2.41775	3.27493	2.22185	1.19636	0.151268	2.68872	2.63849	2.8451	1.64345	3.60206	2.85126	2.055	2.72291	3.63515	60	6.1	69	53	0.6	10.26
88192	1	20	2	2	1.49	6	1	1	60	2	2	32.1	0	2.4866	3.09286	1.34085	1.85041	2.10658	0.597724	0.838056	1.85445	-0.629974	2.34477	1.4422	2.31933	2.13909	0.423083	2.3688	2.01415	151	6.3	84	15	0.7	11.97
69879	1	22	3	5	0.56	5	1	2	300	2	2	24.3	0	2.48697	2.88491	1.6473	1.99305	2.19336	0.660554	1.70716	2.15005	0.239412	2.36003	2.3056	2.29174	2.48622	0.853872	2.29641	2.43619	189	8.7	66	15	0.7	11.97
99488	1	57	1	3	2.88	2	1	2	120	2	2	24.8	0	2.48787	2.92927	1.43313	1.94947	1.91117	0.588029	0.552942	1.42565	-0.344839	2.47544	1.2168	2.06731	2.19171	0.424712	2.47376	2.15989	173	7	86	23	0.4	6.84
100801	1	34	3	3	0.43	1	1	1	240	2	2	35.8	0	2.49895	3.23071	2.25378	2.88538	1.79856	0.389805	0.306591	2.34869	2.37778	2.64416	1.92171	3.34768	2.49539	1.90253	2.80562	3.38244	194	6.6	55	33	0.8	13.68
84835	1	39	4	2	2.06	6	1	1	20	2	2	27.4	0	2.49998	3.06324	2.02729	2.63862	2.87818	1.15196	1.14361	2.62353	2.23457	2.55565	1.78782	3.22419	2.38362	1.54407	2.6506	3.35865	74	6.4	106	33	0.6	10.26
97373	2	41	3	4	1.13	5	1	1	60	2	2	34.2	0	2.50614	3.28484	2.32674	2.92251	2.01407	0.879278	0.0156051	2.94049	2.73357	2.87858	2.4591	3.66137	2.80469	2.15807	2.7156	3.75921	82	11	87	23	0.3	5.13
84717	1	50	4	2	0	3	1	1	360	2	2	22.9	0	2.51631	3.29003	2.15381	2.989	2.42188	1.2492	0.516315	2.88883	2.57596	2.7104	2.25326	3.52827	2.63263	1.79934	2.70969	3.60835	120	9.1	47	18	0.2	3.42
70276	2	51	3	5	5	1	1	1	720	2	2	19.8	0	2.51808	3.26245	2.53572	3.09807	3.0569	1.19126	1.92255	2.74299	2.65642	2.69314	2.23215	3.35154	2.87118	2.08398	2.23215	3.51808	30	9.6	91	16	0.3	5.13
62432	2	38	3	5	5	1	1	2	180	2	2	23.4	0	2.51953	3.75675	1.69224	2.23872	2.72804	0.743389	1.35588	1.94105	0.0474246	2.49884	1.43933	2.57403	2.42701	0.839091	2.20203	2.36318	52	7.9	66	36	0.5	8.55
70501	2	49	3	5	5	1	1	1	600	2	2	32	0	2.5243	3.13322	2.2317	2.94787	2.48651	0.561023	0.918821	2.27158	2.27537	2.58203	1.88399	3.04718	2.72922	1.69179	2.58203	3.13998	61	14.5	53	10	0.4	6.84
83569	1	53	3	3	1.02	1	1	1	120	2	2	27.6	0	2.52648	3.20462	1.71554	2.64235	2.02727	0.460731	0.176091	2.20462	2.42446	2.42897	1.75756	2.63403	2.59497	1.2888	2.68839	2.83581	108	8.8	66	15	0.5	8.55
69607	1	40	5	1	0.46	3	1	1	480	2	2	24.4	0	2.52681	3.32835	2.46569	2.94666	1.87843	0.868622	2.00893	2.7079	2.53015	2.82532	2.11783	3.42948	2.58333	1.73882	2.58186	3.47144	77	5.3	36	13	0.5	8.55
83813	1	24	3	4	2.89	3	1	1	180	2	2	26.9	0	2.52927	3.12193	2.14291	2.60579	1.56291	0.364971	0.825404	2.295	2.06908	2.50421	2.01472	2.65487	2.26677	1.10463	2.5462	2.61315	29	10.4	57	20	1.2	20.52
66123	2	29	3	4	0.79	6	1	1	480	2	2	45.9	0	2.52986	3.3116	2.3116	2.99073	2.00607	0.721032	1.88114	2.70745	2.69774	2.85631	2.27746	3.23332	2.82084	1.69219	2.78372	3.25255	142	8.4	90	35	0.4	6.84
83455	2	44	3	5	5	1	1	2	480	2	2	21.6	0	2.5307	3.148	1.24715	2.03171	2.28152	1.65467	0.58529	1.90473	0.213075	2.51491	2.11596	2.3758	2.45183	0.408856	2.66046	2.34777	33	6.8	92	18	0.6	10.26
75399	2	27	5	5	3.77	1	2	2	240	2	2	31.2	0	2.53307	2.42393	2.27397	2.40369	1.90535	1.63263	2.79588	2.58168	0.87986	3.00895	2.92728	3.50965	2.56229	1.47531	2.68425	3.09255	24	10.2	142	58	0.2	3.42
66208	1	53	3	2	2.62	1	1	1	180	2	2	27.3	0	2.53879	3.15323	2.20203	2.87506	1.93527	0.974193	0.514446	2.3507	2.30186	2.60622	2.09153	3.21034	2.60206	1.81034	2.56458	3.53	26	7.6	84	25	0.5	8.55
86522	2	57	3	1	0.92	1	1	1	240	2	3	28.8	0	2.542	3.19774	2.2974	3.17221	1.90399	0.605664	0.151268	2.89302	2.77208	2.89395	1.84198	3.64345	2.57978	1.93534	2.93281	3.68275	60	5.5	76	15	0.3	5.13
73614	2	55	3	3	1.29	2	1	1	600	2	2	21.6	0	2.54344	3.3368	2.44212	3.22447	3.25478	0.577236	0.340825	2.57955	2.54719	2.761	2.33882	3.39882	2.66807	2.10817	2.96484	3.52024	99	8.5	58	13	0.5	8.55
92615	1	34	4	5	5	1	1	2	240	2	2	32.1	0	2.54429	3.06131	1.74785	1.89796	1.62198	0.730706	-0.513061	2.12923	0.700535	2.42675	1.14185	2.45679	2.27685	0.598913	2.38295	2.21839	277	6.7	59	16	1	17.1
66289	1	41	3	5	3.21	5	1	1	120	2	2	34.5	1	2.55269	2.73828	1.42454	2.34104	1.49698	2.13899	-0.127486	1.48091	1.13062	2.3445	1.28945	1.94742	1.872	0.492098	2.15794	2.07343	114	8.8	93	54	1	17.1
66342	2	32	3	3	0	3	1	1	360	2	2	25.3	0	2.61909	3.42029	2.19535	3.03663	2.59017	0.651278	0.531479	2.34713	2.47363	2.61909	2.18298	3.25624	2.66652	1.90309	2.72916	3.32469	25	8.6	101	13	0.3	5.13
74971	2	47	5	5	3.53	1	2	2	600	2	2	35.8	1	2.62021	3.14385	1.91356	2.40841	2.44412	0.670517	2.21004	2.10572	0.297841	2.41252	1.86434	2.51755	2.28922	0.585873	2.54858	2.33219	41	6.3	76	56	0.8	13.68
87510	2	29	3	5	3.2	1	1	2	240	2	2	22.6	0	2.65907	3.25258	1.79005	2.28631	2.1158	1.18721	1.36486	1.88461	0.293731	2.5044	1.69607	2.34242	2.40083	0.725639	2.29861	2.21894	18	7	66	15	0.5	8.55
65368	1	23	3	3	0.54	1	2	1	120	2	2	16.7	0	2.66901	3.32451	2.469	3.14005	2.06017	0.898542	1.12403	2.91791	2.74473	2.69534	2.71554	3.45016	2.63122	1.93295	2.81753	3.47913	72	6.1	85	14	0.5	8.55
83004	1	34	3	2	2.19	3	1	1	240	2	2	23.4	0	2.67903	3.66421	2.18162	2.22518	1.54724	0.693366	0.304496	3.19337	1.90379	2.4953	2.33708	3.9436	2.29894	1.24065	2.4111	2.77536	312	6.6	44	8	0.6	10.26
73804	1	55	1	1	0.87	1	1	1	240	2	1	30.8	0	2.68574	3.24304	1.97772	2.09342	2.36798	1.14406	1.08517	2.17802	0.643453	2.63009	1.65801	2.76592	2.46982	1.04271	2.44974	2.72564	60	10.7	39	38	1	17.1
62640	2	31	3	3	1.12	6	1	1	120	2	2	37.1	0	2.69241	3.55023	2.44326	3.06258	2.77085	0.922985	1.71809	2.98677	2.68797	2.8707	2.21551	3.80448	2.68574	2.32015	2.90037	3.77085	40	8.5	52	16	0.4	6.84
76090	1	44	3	5	5	5	1	1	600	2	2	34.6	0	2.69343	3.37534	2.16368	2.74313	2.16158	0.59822	0.752427	2.16577	2.0599	2.62659	1.75297	2.94113	2.4862	1.6566	2.65049	3.08324	142	5.6	60	24	0.8	13.68
81613	2	41	3	3	0.63	1	1	1	480	2	2	34.6	0	2.69491	3.39592	2.43472	3.30705	2.37513	0.60206	0.58664	2.87708	2.78483	2.70299	2.1939	3.63135	2.88636	2.40792	2.71678	3.7557	43	6	70	39	0.4	6.84
82771	1	41	3	3	0.97	1	1	1	240	2	2	36.8	0	2.70391	3.62251	2.13717	2.811	2.53511	1.49929	1.62399	2.6158	2.09442	3.08432	1.92942	2.78736	2.78124	1.07136	2.99375	2.84643	14	12.6	68	56	0.7	11.97
101821	2	53	2	5	5	1	1	2	120	2	2	20.4	0	2.72501	3.34146	2.29926	1.42464	1.95542	1.43643	1.35414	1.89687	0.124939	2.66444	1.97828	2.53023	2.89282	0.666731	3.05622	2.27182	123	6.3	80	19	0.5	8.55
62363	2	44	3	2	1.43	3	1	1	300	2	2	25.8	0	2.727	3.32614	2.0616	2.83614	1.70309	0.226784	0.6072	2.50708	2.36083	2.46807	2.047	3.36263	2.7112	1.94962	2.54051	3.54407	21	8	135	150	0.6	10.26
71239	1	48	3	1	1.79	2	1	1	240	2	2	22.3	0	2.75885	3.39668	2.26836	2.81243	1.69645	0.428323	0.0905698	2.51718	2.39668	2.54136	1.79462	3.12823	2.56427	1.58766	2.87548	3.29787	69	14.5	84	17	0.6	10.26
82692	1	39	3	4	0.46	5	1	1	480	2	2	19.9	0	2.75918	3.58676	2.09198	2.35144	2.10266	2.06215	0.935275	2.18272	1.74739	2.60979	1.48155	2.81034	2.62904	1.35833	2.38021	2.92481	195	6.1	51	8	0.5	8.55
96625	1	26	5	5	2.12	5	2	2	360	2	2	24	0	2.77694	3.27875	1.9739	1.37107	2.5207	0.185637	1.23888	2.23469	-0.0465625	2.41218	1.24304	3.07433	2.41218	0.79819	2.54613	2.542	60	6.5	63	20	0.3	5.13
70385	2	57	4	3	0.77	6	1	1	660	2	2	26.1	0	2.77859	3.36854	2.37901	2.8858	2.64191	1.66508	0.4008	2.97171	2.68168	2.64191	1.74237	3.43035	2.30943	1.7156	2.58477	3.54574	333	5.8	82	58	0.5	8.55
76226	1	43	5	4	1.06	1	1	1	120	2	3	26.1	0	2.78485	3.51471	2.29547	2.68551	2.32606	1.51018	0.747003	2.50561	2.482	2.80549	1.90675	3.17609	2.60936	1.68093	2.82188	3.18097	118	6.6	92	22	0.4	6.84
87344	1	22	3	4	4.67	5	1	1	180	2	2	24.3	0	2.79628	3.36479	1.64529	1.88505	1.39184	0.604578	0.82893	2.07325	1.26085	2.35643	1.37513	2.69695	2.49687	0.847974	2.44932	2.51266	43	7.6	40	17	0.6	10.26
96432	2	47	5	5	5	1	1	1	180	2	2	21.8	0	2.80655	3.34242	2.20191	2.87113	2.57168	0.160963	0.361217	2.61649	2.18919	2.58409	2.11485	3.26303	2.48102	1.66225	2.68222	3.22208	37	7	62	18	0.4	6.84
69159	2	22	2	5	0.98	5	1	1	480	2	2	27	0	2.84469	3.69095	1.2866	1.88349	2.25935	0.499256	2.03803	2.08013	0.143688	2.70067	1.84061	2.45678	2.53712	0.762742	2.74062	2.37402	153	6.6	60	15	0.4	6.84
75807	2	32	3	3	3.27	1	1	2	360	2	2	20.7	0	2.939	3.57103	1.46804	1.70492	2.61678	1.57103	0.467021	2.16905	0.861884	2.60579	1.44555	2.1342	2.40448	0.906818	2.21062	2.73073	29	8.6	51	11	0.5	8.55
85964	2	50	3	4	5	1	2	2	300	2	2	21.4	0	2.99578	3.71004	1.60901	2.56172	2.28388	1.3295	0.710035	2.63249	0.41605	2.46095	2.53802	3.19348	2.61923	0.338585	2.51296	2.45656	31	5.9	63	9	0.5	8.55
67252	2	24	5	5	1.1	5	1	2	300	2	2	20.4	0	3.04139	3.28506	1.74905	2.54887	2.05008	0.845098	1.92657	2.43047	0.293731	2.40464	2.69216	2.92657	2.04576	0.823909	2.16633	2.57596	18	5.9	37	11	0.8	13.68
83899	1	27	3	1	1.57	1	1	2	180	2	2	24	0	3.21202	3.98454	1.64948	2.27118	1.75689	0.88209	0.498841	1.93457	0.290268	2.37358	1.34435	2.27442	2.95861	0.521358	3.22488	2.31888	143	5.5	56	8	0.6	10.26
71604	1	49	1	3	0.81	1	1	2	180	2	1	24.7	0	4.26444	4.74473	1.44841	1.95861	2.16273	0.928644	1.3953	2.2474	-0.0996605	2.54344	1.87301	2.751	4.4437	0.869469	4.51222	2.74944	99	4.6	70	25	1.1	18.81
77584	2	35	4	3	2.58	5	1	2	360	1	2	44.4	0	0.336816	1.6067	1.09101	1.21269	1.09316	0.273534	0.310257	1.70741	-0.29311	2.15517	0.796413	1.74446	1.58922	0.222381	1.86336	1.83314	163	6.7	53	14	1.3	22.23
77552	2	59	3	3	1.11	2	2	1	480	1	1	32	0	0.372912	1.20412	2.43669	1.49229	2.15024	0.545719	0.137776	1.20231	0.237209	1.65192	0.39794	1.51322	1.35793	-0.115393	1.55226	2.09807	150	8.7	79	15	0.5	8.55
77000	2	55	3	4	5	1	1	2	600	1	1	50.3	1	0.405988	1.97093	1.94689	2.37681	2.34129	1.41329	0.0528849	2.18127	0.0925136	2.64797	1.19344	2.15365	2.09503	0.530927	2.40476	2.55509	139	8.3	65	65	0.6	10.26
63195	1	59	2	3	2.57	1	1	1	540	1	2	27.4	0	0.417123	1.62258	1.69292	2.18468	1.5357	1.04736	1.1646	2.13921	0.85944	2.36077	1.44314	2.18074	2.09329	0.625436	1.92836	2.21742	217	8.1	86	29	0.9	15.39
92793	1	28	4	4	1.51	1	1	2	720	1	2	39.6	0	0.435039	1.65758	1.41236	1.24811	1.77311	0.266816	0.177967	1.93085	-0.146128	2.11495	1.14018	1.91742	1.7333	0.766722	1.89646	2.08817	231	8	67	17	0.5	8.55
102421	2	57	2	3	0.86	1	1	2	240	1	2	23.1	0	0.448633	1.75696	2.02673	2.27254	2.1597	0.508155	0.127516	1.49951	-0.320053	2.50708	1.25946	2	1.96782	0.191886	2.23609	2.04264	126	5.6	84	68	0.3	5.13
76181	2	45	4	3	1.27	5	1	1	60	1	2	43.1	0	0.470246	1.84607	1.43497	2.0286	2.42908	0.685578	1.962	1.99543	0.445694	2.5811	1.52379	2.56468	1.93907	1.22276	1.89506	2.4756	191	8.9	48	39	0.2	3.42
84122	1	54	2	2	2.12	6	1	1	480	1	1	39.4	1	0.499763	1.74433	1.45464	2.02327	1.91196	0.570564	0.267925	1.94258	0.243607	2.29602	1.19936	2.17874	2.07818	0.394741	2.1087	1.98583	218	10.3	92	35	0.4	6.84
93483	2	42	3	4	4.3	1	1	2	240	1	2	31.9	0	0.501294	1.80371	1.79676	2.26918	2.34282	0.767793	1.29993	1.73676	-0.192861	2.54092	1.44291	2.54657	2.13309	-0.669299	2.42017	2.73272	198	5.5	41	13	0.5	8.55
81450	2	56	5	2	4.13	3	1	2	300	1	2	27.5	0	0.53197	1.68367	1.40127	2.15323	2.02829	0.698134	0.68367	2.30311	0.208276	2.51317	1.1383	2.44236	2.01235	0.746395	2.01235	2.30725	104	3.3	66	11	0.7	11.97
76532	1	38	4	4	1.24	5	1	2	180	1	2	34.1	0	0.538345	1.07015	0.853179	1.1481	1.48794	0.533814	-0.470255	1.05821	-0.241311	1.66478	0.573454	1.58033	1.35314	-0.0943224	1.20563	1.81781	251	5.7	22	21	0.9	15.39
83424	2	57	4	4	2	1	2	2	480	1	1	27.6	0	0.594761	1.727	1.49908	2.04532	1.97874	0.656418	-0.0248236	2.13566	0.176091	2.54544	1.23609	2.27364	2.02758	0.907889	2.27875	2.45059	90	5.1	65	35	0.5	8.55
68964	1	20	4	3	2.95	5	1	2	300	1	2	35.5	0	0.609772	1.7559	1.70599	1.96465	1.93282	1.35796	0.438689	1.61667	1.42295	2.59565	1.33699	2.27554	2.32175	0.623451	2.22213	2.24203	307	6.3	66	22	0.7	11.97
85103	1	51	1	5	4.74	1	1	1	360	1	2	45.6	1	0.611182	1.93612	2.21649	2.33168	1.17472	0.770574	0.486577	1.76357	0.00811789	2.61318	1.44525	2.2477	2.05024	0.476438	2.23117	2.28219	212	9.2	49	27	0.7	11.97
96479	2	56	3	4	4.93	1	1	2	780	1	2	32.4	0	0.624724	1.66343	1.64275	2.2932	2.24304	0.901796	0.840644	1.94378	-0.375276	2.4041	1.22801	2.24598	1.9927	0.529039	2.36576	2.23709	84	5.5	35	9	0.4	6.84
84360	1	55	4	4	5	1	1	1	600	1	1	32.9	0	0.640978	1.75651	1.66118	1.83463	1.85532	0.163857	0.555296	1.78116	-0.0299632	2.30553	1.17124	2.09836	1.90535	0.434702	2.01424	2.04954	240	11.8	82	35	0.4	6.84
86238	2	45	4	5	0.99	1	2	2	150	1	2	23.6	0	0.658316	1.89316	1.29987	1.49002	2.16989	0.843113	-0.344739	1.53942	-0.252969	2.42999	1.07995	1.81926	1.98111	0.24698	2.33757	2.05012	188	5.7	50	17	0.4	6.84
75306	1	59	5	4	1	1	2	2	480	1	2	21.4	0	0.679772	2.39794	1.52347	2.06577	1.63592	0.659685	1.16419	1.38604	-0.156582	2.19895	2.48102	2.23798	1.76018	0.442522	2.04352	2.06476	74	5.1	66	50	1.2	20.52
63496	1	58	3	3	2.57	3	1	2	120	1	1	26	0	0.687197	1.90435	1.67934	2.38978	2.10093	0.701989	0.390812	2.51266	-0.0801924	2.53163	2.38042	2.08044	1.96587	0.785661	2.1205	2.21008	172	7.1	72	39	0.9	15.39
75221	1	44	3	3	2.14	5	1	1	180	1	2	38.2	0	0.691671	1.73484	1.63122	1.60357	2.0012	0.833749	0.708515	1.95825	0.445864	2.32736	1.51742	2.12403	1.95491	0.763844	2.29496	2.1555	72	6.1	68	48	0.5	8.55
84910	2	51	2	4	2.52	1	1	1	300	1	2	25.9	0	0.697745	2.13462	1.75297	2.53076	2.17813	0.931214	1.12002	1.99446	1.2132	2.56704	1.60662	2.36093	2.09764	0.695284	2.04582	2.29487	71	8.9	92	52	0.8	13.68
76692	2	58	3	5	3.5	1	2	2	660	1	2	43.8	0	0.716494	2.67937	1.53485	1.83588	2.2946	0.870782	1.27808	1.99744	0.0230102	2.29782	1.2747	2.36889	2.37161	0.632874	2.10249	2.17181	68	8.9	87	56	0.8	13.68
94763	1	43	4	3	4.85	1	1	1	480	1	1	35.7	0	0.716555	1.62478	1.81208	2.40647	1.22897	0.507164	0.940467	1.79516	-0.00723841	2.37434	1.36592	2.28177	2.41621	0.397222	2.36048	2.06797	242	7.6	85	25	1.6	27.36
64265	1	48	4	5	1.43	3	1	2	240	1	2	31.5	0	0.741387	1.7247	1.58186	1.37119	1.43469	0.222412	0.389971	1.68288	-0.162215	2.48087	1.68112	2.37951	2.1945	0.891661	2.62338	2.42843	154	6.9	54	21	0.7	11.97
102798	2	57	2	4	0.82	1	1	2	360	1	2	32.6	0	0.759591	1.72788	1.90397	2.25273	1.95366	0.335657	-0.222435	2.10836	-0.0704777	2.52533	1.29394	2.01892	2.44489	0.794824	2.30714	2.3405	247	8.1	48	29	0.2	3.42
94330	2	57	3	3	2.65	1	2	2	240	1	1	37.3	0	0.770852	2.00647	1.4747	2.27493	2.11616	0.701856	0.477121	1.59476	-0.229148	2.42325	1.30821	2.00289	2.0569	0.449735	2.48667	2.31175	60	8.7	85	16	0.6	10.26
62642	1	30	3	3	0.11	5	2	2	480	1	2	26.9	0	0.777603	2.18262	1.05552	1.71448	1.45921	1.54313	0.225779	1.94388	0.360869	2.27737	1.25049	2.07255	1.83367	0.182622	2.15818	2.07808	132	6.1	52	20	0.9	15.39
96951	2	36	3	4	1.48	5	1	2	540	1	2	33.8	0	0.77864	1.42192	1.62908	1.94701	2.2861	1.2611	-0.240843	1.16218	-0.203651	2.35478	0.626313	1.97275	2.14149	0.251342	2.38964	2.01158	148	7.9	67	27	0.3	5.13
90102	1	49	5	5	5	1	1	2	480	1	1	25.2	0	0.814791	1.49509	2.27096	1.60889	1.88514	0.495095	0.948082	1.69528	-0.0484846	2.37016	1.26435	2.15091	2.21693	0.622229	2.45409	2.13101	142	6.3	48	15	0.6	10.26
68250	2	50	3	5	5	1	1	1	240	1	2	33.8	0	0.817877	2.16701	1.10029	1.96789	1.5376	0.308944	-0.70907	1.72324	0.196567	2.2832	1.19274	1.95811	1.84581	0.341969	1.83573	2.44069	435	7.1	71	263	1.5	25.65
70959	2	55	3	5	0	6	2	2	480	1	2	39.7	0	0.840038	1.7891	1.74777	2.51218	1.74847	0.672348	0.793526	1.76086	-0.0998544	2.49626	1.45299	1.9921	2.04104	0.611733	2.21949	2.17739	111	5.6	68	9	0.5	8.55
96282	1	49	3	4	1.46	1	1	1	300	1	2	35.8	0	0.84635	1.87943	2.17901	2.39086	1.89367	1.50129	1.1961	1.70766	-0.0636691	2.69809	1.73676	2.51825	2.28653	0.490086	2.44527	2.04576	198	6.9	66	25	0.2	3.42
78695	1	23	4	5	0.87	6	1	2	660	1	2	28.4	0	0.853872	2.02732	1.7352	2.1945	1.57964	1.41017	0.0219943	1.8103	-0.0976156	2.33752	1.8617	2.06775	1.83779	0.547279	2.13263	2.06775	154	5.1	42	9	0.8	13.68
92911	2	51	3	5	4.38	5	1	2	600	1	2	48.2	0	0.876905	1.86948	1.62676	2.23153	2.05544	0.578322	2.62016	2.30881	-0.123095	2.55321	2.17855	3.10605	2.15138	0.854241	2.51542	2.46778	47	9.8	68	34	0.5	8.55
100930	2	59	2	3	0	6	1	2	240	1	2	29.5	0	0.876905	2.16296	1.29871	2.20296	1.97529	0.886611	0.650121	2.12309	-0.123095	2.53202	1.36929	2.16738	2.16926	1.00276	2.38098	2.33222	47	10.1	93	51	1	17.1
89981	2	46	4	5	1.09	5	2	2	240	1	1	42.5	0	0.87934	1.65891	1.26167	2.19434	2.23372	1.1324	-0.1815	1.72403	-0.280046	2.47062	1.01479	1.93018	1.93269	0.202505	2.12601	2.45128	202	5.3	56	19	0.7	11.97
101742	1	37	3	5	5	5	2	2	540	1	2	36	0	0.893843	1.80572	1.37899	2.26013	1.37076	0.450284	0.336167	1.70767	-0.400387	2.46223	1.03872	2.04931	1.95641	0.434425	2.30588	2.15441	89	6.6	81	31	0.6	10.26
96634	1	59	1	1	1.32	1	1	1	600	1	1	22.2	0	0.897909	1.51281	1.08402	1.62626	2.25298	1.05928	0.115393	1.87791	-0.172672	2.02339	1.11802	1.90651	1.70068	-0.0193052	2.04248	1.7844	253	5.5	107	52	0.7	11.97
62291	1	56	5	4	5	1	1	2	240	1	2	29.9	0	0.898253	1.81502	1.45648	1.82087	2.1398	1.1398	0.444796	1.61292	0.0850963	2.28989	1.09801	2.19228	1.97569	0.549531	1.03179	2.16683	79	7.9	39	17	0.9	15.39
90970	2	46	1	1	1.41	1	2	1	180	1	2	37.7	1	0.905551	1.908	1.56067	2.03869	2.63758	0.98186	0.549672	2.00588	-0.0944494	2.68288	1.16678	2.31175	2.24697	0.761381	2.17675	2.19477	44	10.7	109	25	0.4	6.84
73878	2	45	4	2	2.58	5	1	2	60	1	2	25.4	0	0.913814	1.68604	1.66339	2.1683	1.93112	0.796112	1.59916	2	0.0225658	2.25527	1.42488	2.28481	2.03875	0.511438	2.10037	2.05944	150	6.1	74	19	0.7	11.97
92964	1	46	3	5	4.41	1	1	2	600	1	3	28.1	0	0.914337	1.91434	1.54712	2.68146	2.30103	1.56936	1.09151	1.62996	0.0529361	2.47173	1.45513	2.31031	2.39146	0.458871	2.41989	2.33081	162	3.2	76	122	0.7	11.97
93797	2	52	3	5	4.93	1	1	2	480	1	2	32	0	0.915535	1.81369	1.45995	2.15962	2.2669	0.771365	0.29595	1.89545	-0.0844652	2.3582	0.940563	2.03398	1.79467	0.375132	2.24849	2.18608	43	10.2	48	14	0.4	6.84
87130	2	42	3	4	0.86	5	2	1	600	1	2	30.9	0	0.916853	1.87374	1.74689	2.01931	1.1347	0.731906	1.3551	2.15127	-0.121443	2.78306	1.32034	2.59376	1.88375	0.761951	2.03779	3.07255	132	6.3	77	12	0.5	8.55
86444	1	44	4	5	0.51	1	2	2	540	1	2	44.1	0	0.922932	1.82125	1.90573	1.75208	1.57285	0.594042	0.400756	2.25449	-0.152889	2.38065	1.39723	2.1934	1.81589	0.535922	2.17727	2.08619	246	7.1	86	50	0.6	10.26
89106	2	44	4	5	3.52	1	1	2	360	1	2	42.4	0	0.935638	1.7942	1.38556	2.09427	2.14936	1.2415	-0.630488	1.5473	-0.185158	2.32545	0.9201	2.12851	1.99154	0.317465	2.17168	1.9988	363	8.2	73	19	0.5	8.55
86087	2	31	1	4	2.36	6	1	2	240	1	1	42.4	1	0.938792	1.76504	1.73232	1.82696	2.35557	0.792194	0.204375	1.8506	-0.146536	2.68865	1.16298	2.39178	1.97265	0.586492	2.24565	2.18484	213	6.5	99	42	0.3	5.13
79333	2	51	4	5	1.31	2	1	2	600	1	2	47.3	0	0.945868	1.87822	1.74282	2.39658	1.30272	1.47712	0.30103	1.99316	-0.114656	2.31604	1.16463	1.9897	1.97197	0.458638	1.58915	2.19599	128	9.1	82	29	0.5	8.55
102234	1	41	3	5	1.34	1	1	2	300	1	2	44.6	0	0.947612	2.03552	1.51941	1.72437	1.59522	-0.141709	-0.316094	2	-0.696509	2.4125	0.758809	2.31559	1.60575	0.330829	2.1383	2.24725	176	8	81	45	0.8	13.68	100
100971	2	22	4	4	0	5	1	2	240	1	2	42.2	1	0.950653	1.76176	1.34751	1.56777	2.3862	0.67244	0.0280287	1.61396	-0.185851	2.20812	1.04139	1.89702	1.84739	-0.03169	2.18459	1.96309	270	11.7	80	32	0.3	5.13
65687	2	55	3	2	0.79	3	2	1	240	1	1	33.3	1	0.956534	2.30956	1.3825	2.40069	2.44121	0.535113	-0.170952	1.94495	-0.0359126	2.57541	1.36352	2.35142	2.00684	0.601197	2.13768	2.49181	126	6.4	53	85	0.6	10.26
77251	2	26	4	4	1.03	1	1	1	480	1	3	36	0	0.960128	1.84401	2.04758	2.16529	1.42938	1.06103	0.334736	1.6207	1.50752	2.31008	1.24845	2.20221	2.03931	0.570461	2.16944	2.13733	285	11.2	83	16	0.3	5.13
90110	1	58	1	4	3.7	5	2	2	960	1	1	26.7	0	0.960291	1.85345	2.01247	2.26706	1.44806	0.640375	0.703166	1.81967	-0.471882	2.67156	1.42093	2.37277	1.81324	0.410409	2.15003	2.34889	206	9.7	52	32	0.8	13.68
94615	2	47	2	4	5	1	1	1	300	1	1	37.4	0	0.964284	1.68346	1.75934	1.87506	0.962211	1.02046	1.55746	1.85158	-0.0860932	2.45431	1.43795	2.5042	1.90214	0.267378	2.06858	2.13483	228	8.3	107	45	0.2	3.42
100986	2	50	2	1	1.35	1	1	2	240	1	2	27.1	0	0.96669	1.68495	1.60408	2.0534	1.84914	1.49175	-0.0999649	1.81385	-0.213142	2.49696	1.13497	2.23069	2.18546	0.411525	2.19593	2.20614	107	7.7	54	22	0.5	8.55
87544	2	28	5	4	3.77	1	2	2	240	1	2	38.7	0	0.96922	2.02552	1.25591	1.94266	2.51713	0.142027	0.349635	1.5934	-0.0307803	1.92401	0.994248	1.384	2.16058	0.0475823	2.20269	1.67549	38	7.6	45	18	0.05	0.86
87669	2	49	4	5	1.39	1	2	2	600	1	3	43.6	0	0.969667	2.00514	1.72245	1.63999	2.01357	0.846573	-0.111366	2.19078	0.554287	2.41418	1.29757	2.55381	1.92288	0.834128	2.23509	2.51188	252	10.6	81	24	0.3	5.13
70605	1	56	4	4	5	1	1	1	600	1	2	27.3	0	0.980802	1.88968	1.42743	2.23662	1.74143	1.12815	0.694249	1.96582	0.69897	2.14022	1.40815	2.01613	1.69187	1.0782	2.06019	2.07624	37	5.4	52	22	1	17.1
67375	2	45	4	2	1.38	3	2	2	120	1	2	37.3	0	0.982125	1.75477	1.87459	1.97476	2.08267	0.521476	1.02052	2.0941	0.241032	2.56172	1.52567	2.42113	2.27393	1.05887	2.25097	2.18988	124	7.1	58	23	0.6	10.26
68133	1	44	2	4	1.52	1	1	1	420	1	2	28	0	0.990092	1.76264	1.32485	2.42269	1.78731	0.518613	0.921471	1.66854	0.210602	2.20656	1.45593	2.08566	2.06367	0.366107	2.00648	1.93305	133	7.1	80	10	0.7	11.97
100670	1	41	5	5	4.08	1	1	1	300	1	2	28.6	0	0.99445	1.93706	1.3342	1.84015	1.96259	0.650909	1.66156	1.93305	0.566147	2.33099	1.68921	2.11869	1.73722	0.537119	2.17286	2.14907	63	6.2	66	30	0.6	10.26
70386	1	38	4	3	0.73	5	1	1	480	1	2	44	0	0.99851	1.62452	1.7078	1.564	1.66816	0.395554	0.583835	1.72774	0.587696	2.22125	0.984866	1.9595	1.82242	0.217664	1.81792	2.02598	292	6.3	61	93	0.7	11.97
98804	2	39	5	5	1.1	2	1	2	480	1	2	31.4	0	1	1.69028	1.45052	2.15705	2.29887	1.29234	1.05258	2.17752	0.0712256	2.49399	1.28571	2.69552	2.17466	0.639131	2.2605	2.23372	101	5.4	74	35	0.4	6.84
76496	2	23	1	2	0.3	4	1	2	420	1	2	27.3	1	1	1.94286	1.45578	1.65056	2.20486	1.31995	0.959499	2.21586	0.0203386	2.35284	1.41998	2.52849	2.3871	1.17211	2.35019	2.39195	146	7.6	66	18	0.5	8.55
71428	1	35	3	4	1.57	1	1	2	240	1	2	45.3	0	1.00216	1.90632	1.76126	2.51963	2.04511	1.23083	1.2945	2.24211	-0.0963702	2.38965	1.49545	2.19511	2.11841	0.486385	2.35767	2.18535	201	4	54	51	0.6	10.26
88481	2	58	3	5	5	1	1	2	300	1	2	29.2	0	1.00494	1.8889	1.63778	2.0833	2.18833	0.683819	0.579784	1.83795	0.00493522	2.53511	1.59581	2.26818	2.03913	0.882443	2.41497	2.32222	35	6.8	87	17	0.5	8.55
81614	1	21	3	4	1.54	5	1	2	600	1	2	19.4	0	1.00626	1.93839	1.77698	1.82774	2.19438	0.216208	0.137027	1.94955	-0.0312159	2.26451	1.46529	2.03303	1.93024	0.283155	2.01985	2.09297	62	4.6	66	16	0.8	13.68
96151	1	57	3	5	5	1	1	2	720	1	3	29.1	0	1.00656	2.07845	1.64255	1.88738	1.60151	0.703357	1.22141	2.54814	0.207961	2.51171	1.31726	2.95839	1.99334	0.54059	2.26901	2.43226	197	5.4	85	40	1.9	32.49
69287	1	54	3	4	5	1	1	1	420	1	2	33.8	0	1.01289	2.05173	1.91661	2.2782	1.87331	0.713379	1.25118	2.40726	0.167282	2.46113	1.645	2.70726	1.90374	0.54332	2.21286	2.37318	166	8.7	76	134	0.8	13.68
97308	2	51	3	4	3.29	3	1	1	360	1	2	32.9	0	1.01377	1.93416	1.8862	2.28223	1.98957	0.637388	1.25034	1.737	0.581331	2.5636	1.36903	2.09955	1.99926	0.607546	2.25445	2.25034	59	8.1	61	12	0.3	5.13
95351	2	25	5	5	5	5	1	2	420	1	2	31.9	0	1.01752	1.55131	1.25669	1.47712	1.78867	0.260212	1.52543	1.92791	0.0175243	2.65036	1.47284	2.4015	1.87335	0.517739	2.00128	2.06512	34	10.2	50	36	0.5	8.55
80002	1	55	3	3	1.79	1	1	2	480	1	2	37	0	1.01752	2.03555	1.5891	2.14795	1.49383	0.686005	0.39794	1.911	0.297825	2.34068	1.04255	2.34647	2.05172	0.683365	2.3656	2.16225	34	7.4	78	75	1	17.1
91082	2	45	1	2	1.76	5	1	2	120	1	2	27.9	0	1.01931	1.89512	1.83251	1.81594	2.18132	1.3241	0.493901	2.27667	0.272475	2.75379	1.57033	2.36173	2.40577	0.659311	2.46511	2.47448	110	6.7	75	15	0.6	10.26
98819	2	58	4	3	0.49	2	1	2	300	1	3	46.1	0	1.01997	1.82646	1.69383	2.38339	2.23493	1.13877	0.162248	1.85591	-0.109875	2.41003	1.16049	1.96268	1.94853	0.318554	2.3595	2.03906	170	8.6	88	46	0.3	5.13
90295	2	48	4	5	3.52	1	1	2	240	1	2	29.3	0	1.02136	1.73334	1.91301	1.96188	2.41721	0.920527	0.0282568	1.79486	-0.0341543	2.61818	1.68638	2.24667	2.22112	0.368498	2.45337	2.12035	119	6.3	65	16	1.3	22.23
64040	1	31	5	4	0	5	1	2	60	1	2	33	0	1.0256	1.90115	1.05115	1.5476	1.15163	0.646264	0.453209	1.72016	0.877124	2.22401	1.22586	2.25956	2.0442	0.393575	2.26296	2.20218	280	5.1	72	15	1.1	18.81
80127	1	57	3	5	5	1	1	1	600	1	2	35	0	1.02633	2.03525	1.95282	2.09946	1.35572	0.336283	-0.351784	1.88558	-0.11235	2.52969	0.830249	2.05115	2.14177	0.569752	2.32207	2.17821	272	10.6	43	39	0.4	6.84
68310	2	47	5	5	3.67	1	1	2	600	1	2	28.5	0	1.02938	1.82737	1.19368	1.98588	2.0026	0.681241	0.230449	1.63144	-0.149967	2.02938	0.875061	2.05308	1.74974	0.710963	2.11327	2.00604	50	8.1	86	44	0.6	10.26
99425	2	57	4	4	1.73	1	1	2	480	1	2	35.5	0	1.03049	1.63682	1.5307	1.80987	1.80163	0.549672	1.03171	1.81994	0.0304893	2.34302	1.05552	2.18305	1.81594	0.108852	2.03779	2.15451	33	6.3	62	43	0.2	3.42
86687	2	53	5	4	5	1	1	2	360	1	2	20.7	0	1.03312	1.68056	1.73057	2.43709	2.17773	0.904113	1.27311	2.47162	0.332629	2.55219	1.37953	2.71506	1.98584	0.424943	2.30103	2.35491	53	5.2	69	16	0.5	8.55
88584	1	57	4	3	0.6	1	2	2	60	1	2	25.7	0	1.03439	1.88915	1.62074	2.06007	1.95741	1.60325	1.27522	2.33432	0.276487	2.43977	1.73949	2.54202	2.51152	0.533719	2.74853	2.01639	182	4.3	74	26	0.7	11.97
81068	1	59	4	4	5	1	1	2	600	1	2	31.2	0	1.03446	1.76603	1.69577	1.84282	1.71076	0.635594	1.19302	2.00397	-0.307452	2.40818	1.77948	2.25924	1.86349	0.697373	1.95645	2.09611	109	7.9	51	85	0.2	3.42
86354	1	37	1	3	1.65	1	1	1	420	1	2	54.7	1	1.03971	1.78122	1.44848	1.70992	2.14547	0.185235	0.257321	1.73614	-0.123095	2.32398	3.58558	1.98015	1.57341	0.365329	1.95731	2.56595	47	9	92	10	0.7	11.97
71047	2	52	4	3	1.18	6	2	2	720	1	1	52.8	1	1.04385	1.85278	1.62195	1.71233	2.49917	1.90982	0.424269	1.96614	0.0438533	2.38303	1.32608	2.36817	2.28231	1.34181	2.40065	2.31898	32	7.4	79	74	0.5	8.55
94050	2	55	3	3	1.01	3	1	2	180	1	2	27.3	0	1.04385	1.99864	1.75253	2.47983	1.815	0.921361	1.01729	2.02377	0.0438533	2.58121	1.47394	2.53624	2.20242	0.466126	2.48873	2.38583	32	7	105	36	0.2	3.42
64979	2	47	4	2	0.19	5	2	2	480	1	2	42.9	0	1.04385	2.35698	1.52423	2.04752	1.92782	1.43884	0.424269	1.79588	0.0438533	2.46333	1.06888	2.10338	1.89279	0.481622	2.21666	2.19814	32	4.7	130	41	0.4	6.84
90783	1	47	4	3	1.76	1	1	2	960	1	1	43.7	0	1.04872	1.64363	1.3435	1.93831	1.72025	0.354161	1.66388	1.90753	-0.272258	2.41006	1.3118	2.30694	2.01939	0.237048	2.21101	2.0343	219	5.7	62	23	0.5	8.55
91638	1	47	1	4	2.18	1	2	2	480	1	1	30.8	0	1.0522	1.78796	1.41674	1.66959	2.1105	0.654863	0.449663	1.63962	-0.59802	2.34107	1.22185	2.06287	1.96917	0.182804	2.16374	2.12086	321	5.8	60	29	0.7	11.97
101112	2	45	5	3	4.76	1	1	2	120	1	2	19.4	0	1.05764	1.8031	1.56554	1.68762	1.82878	0.529828	0.438057	1.2006	0.0576416	2.29681	1.08267	1.92026	2.02451	0.136004	2.44565	2.42719	31	11	47	16	0.6	10.26
67068	1	32	4	5	0.87	5	1	1	300	1	2	33.6	0	1.05849	1.88215	1.48273	1.96231	1.13882	0.821079	0.0429282	1.78003	0.499116	2.23736	0.92709	2.08106	1.89741	0.667392	1.97921	2.19987	77	7.6	113	46	0.4	6.84
82188	1	42	3	3	1.15	3	2	2	540	1	2	33.3	0	1.0613	2.027	1.45504	2.38639	0.490012	0.517784	1.23703	1.94038	-0.0789281	2.5061	1.34265	2.37265	1.99234	0.692593	2.19143	2.18321	343	6.2	71	25	0.6	10.26
62565	1	23	5	5	1.84	5	1	2	420	1	2	31.7	0	1.0614	1.61979	1.44945	1.55316	2.44945	0.809185	0.88982	2.26148	0.158027	2.30103	1.469	2.61785	1.89702	0.865301	2.11764	2.20713	54	7.4	32	48	0.6	10.26
70900	1	59	4	2	0.19	5	1	1	600	1	1	50.9	0	1.06241	1.91043	1.40577	2.09215	1.65409	1.5209	-0.111974	2.27036	0.170795	2.48365	1.38997	2.03779	2.03779	0.782733	2.42547	2.3241	110	3.5	62	35	0.4	6.84
95486	2	36	4	5	4.08	1	1	2	120	1	2	29.8	0	1.06846	1.90265	1.58496	1.88183	2.54958	0.603822	-0.160486	1.67427	-0.220087	2.51432	1.20456	1.96317	2.20456	0.568106	2.63845	2.12494	123	4.4	70	15	0.4	6.84
63701	1	55	3	5	5	1	1	2	300	1	2	25.7	0	1.06989	2.24598	1.55188	2.27621	1.87552	0.916663	0.38818	1.99305	0.30275	2.34834	1.56427	2.25374	2	0.448633	2.1668	2.16914	126	6.6	51	36	1	17.1
96708	2	52	3	4	5	6	1	2	480	1	2	29.2	0	1.07025	1.90392	2.06457	2.45327	2.32206	1.35402	0.630141	1.76297	0.198699	2.59115	1.70161	2.37688	2.17276	0.574694	2.46706	2.22908	131	5.4	91	16	0.6	10.26
94627	1	59	2	4	1.72	1	1	2	600	1	1	37.4	1	1.07065	2.11948	1.5966	2.67821	1.542	0.964574	1.20772	1.95665	0.263241	2.68275	1.6596	2.52288	2.15736	0.643453	2.44716	2.39211	60	9.8	133	72	0.4	6.84
88450	1	49	5	3	2.06	1	1	1	720	1	1	25.6	0	1.0718	1.93484	1.54197	2.00533	1.843	0.187331	1.37695	2.10751	0.383048	2.41797	1.61998	2.85407	1.81628	-0.322024	2.19983	2.33841	89	3.7	70	142	0.6	10.26
96108	2	47	1	3	1.38	1	1	2	180	1	2	37.6	0	1.07188	1.83463	1.93785	2.40255	2.54407	1.33779	1.54818	2.27029	0.379003	2.70472	2.04922	2.56427	2.51764	0.946125	2.49923	2.50965	30	9.8	83	18	0.6	10.26
78080	1	58	5	5	5	5	1	2	960	1	2	28.3	0	1.0757	1.89634	1.36713	2.1741	1.66302	0.673236	0.437707	1.86665	0.0435507	2.26378	1.93533	2.44417	2.09667	0.399128	2.25725	2.2301	73	9.1	47	25	0.5	8.55
95510	2	51	5	3	4.57	1	1	2	120	1	2	23.8	0	1.07995	1.91897	1.39236	2.41248	2.07609	0.994888	-0.0437089	1.24698	-0.158215	2.68201	1.04806	2.01898	2.7412	0.509746	2.59272	2.48324	94	5.2	112	219	0.3	5.13
100575	2	50	5	5	5	1	1	2	120	1	2	25.8	0	1.08368	1.84682	1.56262	1.59751	2.26324	1.26652	1.10266	1.97326	0.159701	2.45442	1.41218	2.65986	2.13212	0.765917	2.31293	2.76798	72	6.7	47	56	0.2	3.42
62847	1	44	2	5	5	1	1	2	720	1	2	26.5	0	1.08378	1.86362	1.62748	2.47299	1.77969	1.16253	0.961371	1.85078	-0.0286452	2.38608	1.27403	2.09629	1.92996	0.39236	2.12494	2.13408	141	6.1	50	29	1	17.1
65151	2	26	1	3	2.16	1	1	1	360	1	2	36.5	0	1.08462	1.90119	1.49364	1.58729	2.29339	1.0455	1.10293	1.64357	0.142869	2.23576	1.47459	2.24877	1.84365	0.891576	1.75525	2.12241	172	14.5	58	30	0.7	11.97
65014	2	59	3	3	4.01	1	1	2	360	1	1	33.7	0	1.08628	2.04956	1.31512	2.92914	1.96056	0.831947	0.668324	2.08235	-0.074246	2.35693	1.55551	2.34845	2.01868	0.431894	2.26627	2.48812	91	7.2	83	69	0.8	13.68
96688	1	58	4	4	2.46	1	1	2	480	1	1	33.2	0	1.08636	2.37107	1.48144	2.17026	2.36173	1.3927	0.489958	1.93349	-0.197911	2.4624	1.30103	2.21219	2.13033	0.4133	2.29226	2.5955	100	5.1	97	94	1.1	18.81
88350	1	45	4	3	5	6	1	2	360	1	1	33.1	0	1.08961	1.86158	1.55302	2.31439	2.05516	1.39064	0.741184	1.90703	-0.269622	2.46021	1.34814	2.17306	2.01773	0.766692	2.24562	2.41393	96	4.8	64	19	0.6	10.26
76236	2	40	1	4	4.71	1	2	2	780	1	1	34.8	0	1.09006	1.88625	1.88214	1.75444	2.40666	0.328468	1.62653	1.83601	0.0941317	2.47712	1.42597	2.28826	2.16547	0.605196	2.35428	2.46865	69	7.6	62	12	0.8	13.68
102424	1	37	5	5	5	5	1	2	240	1	2	22.7	0	1.09074	1.65604	1.39794	2.10651	1.97163	0.679374	1.58745	1.90069	0.368888	2.50794	2.60365	2.54951	2.1928	0.511883	2.44165	2.17609	68	4.5	58	16	0.3	5.13
96590	2	27	1	2	0.59	1	1	2	300	1	2	40.9	1	1.09099	2.19629	1.73768	2.06367	2.76433	0.263538	2.09886	1.98336	-0.253448	2.46386	2.08834	2.25817	2.14097	0.476031	2.34744	2.2706	133	5.8	80	15	0.3	5.13
102870	2	51	5	5	5	1	2	2	120	1	2	26.4	0	1.09235	1.69135	1.18972	2.05241	2.07044	0.883785	0.266661	1.69327	-0.113755	2.60908	1.22373	2.4236	2.2558	0.477121	2.41279	2.5075	46	5.4	64	13	0.4	6.84
96272	1	29	5	5	1.5	5	2	2	180	1	2	25.5	0	1.09342	1.84094	1.73613	1.70472	1.96692	0.453318	1.14406	1.89946	-0.255446	2.41386	2.21661	2.27262	1.80978	0.704151	2.11616	2.18564	150	9.5	141	25	0.4	6.84
77054	1	54	5	5	5	1	1	2	600	1	2	24.8	0	1.09626	2	1.4921	2.1066	2.19837	0.566344	0.979952	1.89318	0.13622	2.3445	1.75981	2.48253	2.72863	1.11419	2.26354	2.62743	133	6.2	42	23	0.4	6.84
98775	1	26	5	5	5	5	1	2	540	1	2	30.6	0	1.09663	1.81967	1.75308	2.06392	1.56312	0.596401	0.758015	2.07114	0.302433	2.40986	1.38452	2.41422	2.33999	0.444035	2.43277	2.13018	309	8.6	95	17	0.5	8.55
97437	1	48	5	5	5	1	1	2	600	1	2	26.5	0	1.09779	1.45768	2.0214	2.03375	1.58983	1.20302	0.624501	2.17463	-0.061642	2.46376	2.63275	2.62865	2.25722	0.55214	2.36798	2.1347	99	3.9	60	21	0.3	5.13
69715	2	43	4	4	0.41	4	1	2	300	1	2	28	0	1.09849	1.90946	1.78078	1.97564	2.28699	1.00393	1.17345	1.91908	0.241909	2.48365	1.75379	2.41951	1.64075	0.493901	2.47316	2.25527	110	3.3	52	15	0.6	10.26
97574	2	44	5	2	1	1	2	2	120	1	2	22.8	0	1.09959	1.74158	1.94722	2.44136	2.43153	0.957711	1.91848	1.93647	0.10665	2.51973	1.87177	2.6142	2.16856	0.848284	2.44298	2.34161	97	8.2	74	25	0.2	3.42
102775	1	58	3	3	0.61	5	1	1	720	1	1	41	1	1.10098	1.92848	1.64787	2.10457	1.43664	0.868186	0.284814	1.76429	-0.201852	2.59403	1.18879	2.32963	1.70259	0.470246	2.05941	2.13227	191	8.4	72	44	0.9	15.39
98693	2	56	1	1	3.11	2	1	2	60	1	2	30.7	0	1.10185	2.0428	2.13377	2.18123	2.27134	1.10429	0.482261	1.84731	0.101845	2.76236	1.86034	2.32148	2.29241	0.734686	2.4714	2.26717	28	5.2	85	14	0.4	6.84
63992	1	44	3	4	0.4	5	2	2	480	1	1	40	0	1.10748	1.85387	1.60152	2.19765	1.4499	0.451416	0.182462	1.90469	0.458173	2.6173	1.20171	2.13498	1.93055	0.809775	2.18105	2.41266	203	4.9	88	99	0.6	10.26
74349	2	57	2	3	5	1	1	1	240	1	2	29	0	1.10791	2.02541	1.51615	2.3093	2.24144	1.9927	0.215115	1.68425	0.353418	2.46584	1.92745	1.93138	1.93007	0.511026	2.38206	2.25403	78	6	73	14	0.5	8.55
95449	1	55	2	2	5	1	1	2	300	1	2	31	0	1.11231	1.86866	1.60206	2.16537	1.70736	0.802189	1.21329	1.81697	-0.0637806	2.4554	2.07296	2.39582	2.04523	0.395816	2.29624	2.18518	41	8.5	63	24	0.6	10.26
102661	2	59	3	4	2.92	1	1	1	780	1	2	48.1	0	1.11394	1.86662	2.01237	2.25096	2.13496	1.13848	1.09108	1.82246	0.539912	2.69509	1.74991	2.17416	2.1169	0.894562	2.42957	2.26743	45	7.4	57	21	0.3	5.13
76342	2	43	1	4	2.25	6	1	1	180	1	2	38.3	0	1.11667	1.90919	1.96296	2.58464	2.33893	0.593787	0.701693	1.90919	0.206843	2.43207	1.88851	2.61617	2.16782	0.49145	2.35611	2.28996	159	6.8	32	23	0.7	11.97
67530	1	52	1	5	1.38	4	1	2	180	1	2	30.2	0	1.1173	1.85367	1.70366	1.68737	2.21982	0.696945	1.03863	1.95011	0.0292894	2.37655	1.39456	2.5259	1.87484	0.44086	2.22985	2.19261	129	6.4	54	16	1	17.1
88641	2	55	5	5	4.34	1	1	2	480	1	2	23.7	0	1.1188	1.80882	1.4664	1.99788	1.94832	0.656729	0.316635	1.63273	-0.0637806	2.42064	1.83747	2.10655	1.78342	0.656729	2.24395	2.32674	41	6.9	122	301	0.1	1.71
64963	1	55	4	5	5	5	1	2	660	1	3	45	0	1.12241	1.80823	1.71678	1.88439	1.37937	0.807441	-0.00507953	2.12241	0.421527	2.48047	1.20538	2.19584	1.91369	0.320774	2.35776	2.25302	86	7.1	62	13	0.6	10.26
66976	1	24	2	4	1.21	5	1	2	90	1	2	20.6	0	1.12252	1.99677	1.37073	1.85778	1.94521	0.434332	0.845098	1.90309	0.801632	2.20008	1.10012	2.11022	2.28962	0.99024	2.06	2.21991	135	6.4	60	8	0.5	8.55
102880	2	51	5	5	5	1	1	2	480	1	2	25.7	0	1.12328	1.91473	2.1468	2.46435	2.17609	1.27325	2.06641	2.05574	0.48337	2.66562	2.59251	2.6295	2.07204	0.683595	2.47396	2.34156	46	6.2	75	13	0.4	6.84
87910	2	50	3	4	0.81	3	1	1	180	1	1	49.8	0	1.12494	2.007	1.29748	2.07445	2.29926	0.857529	0.0468155	1.61852	-0.540902	2.43254	1.0173	2.11149	2.16537	0.395816	2.09479	2.31493	123	8.2	95	26	1.6	27.36
77392	2	54	2	4	5	1	1	1	720	1	1	42.6	0	1.13086	2.00333	1.36524	2.42656	1.4958	0.764414	0.529509	1.62302	-0.0415359	2.15823	1.41936	2.38338	2.30813	0.504852	2.40079	2.13086	91	8.7	71	8	0.6	10.26
69422	2	37	4	4	5	3	1	2	660	1	2	31.4	0	1.13088	1.89191	2.02329	2.1254	2.23347	1.03871	1.67631	2.24093	0.30103	2.2851	1.61071	2.55804	2.00366	0.559054	2.11139	2.13359	236	9.3	47	15	1	17.1
95803	1	38	3	4	5	1	1	2	720	1	2	31.1	0	1.13207	1.81732	1.26985	2.37318	2	0.866252	0.083088	1.90374	0.120336	2.4263	1.98672	2.20314	1.98401	0.434068	2.06093	2.21446	166	5.8	56	36	0.3	5.13
69577	1	52	4	3	1.07	4	1	2	240	1	2	33.1	0	1.136	2.22297	1.28388	2.08151	2.23127	1.28679	1.57757	1.86275	0.264513	2.5034	1.61244	2.22797	2.86657	0.411728	2.60901	2.41173	155	4.7	79	61	0.7	11.97
[truncated: 431 more rows]
