# Supplementary material for: Exposure to volatile organic compounds increases the risk of sarcopenia: Insights into association and mechanism
Source: PLoS One. 2025 Oct 31;20(10):e0335660. doi: 10.1371/journal.pone.0335660 (PMC12578169; doi:10.1371/journal.pone.0335660)
Supplement: S4 File — (XLSX) [file pone.0335660.s010.xlsx]

## Sheet: 5VOCs with sarcopenia
Gene target
SEA(ATCA, 34MH, DHBMA, HPM2, 3HPMA)	swiss(ATCA, 34MH, DHBMA, HPM2, 3HPMA)	Sarcopenia	Overlapping targets
ACE	KDM5A	ACE	ACE
CHRNA3	JMJD1C	CHRNA3	FOS
CHRNA1	FOLH1	CHRNA1	FTO
CHRNB1	CA2	CHRNB1	HDAC4
CHRNB4	CA1	CHRNB4	KLF5
CHRND	CA12	CHRND	NFE2L2
CHRNG	CA9	CHRNG	NLRP3
ADAM12	DAO	ADAM12	SNCA
AGTR1	PTPRB	AGTR1	TLR2
AKR1C1	NOS1	AKR1C1	ACE2
AKR1C2	PTPN2	AKR1C2	ESR2
AKR1C3	PTPN1	AKR1C3	FABP4
PAM	CAD	PAM	MAPK10
GFER	EGLN1	GFER	ICAM1
LAP3	P4HA1	LAP3	ACLY
PRMT5	KDM4E	PRMT5	PIK3CG
AOC2	KDM3A	AOC2	IGF1R
MAOB	KDM2A	MAOB	MMP9
GRK2	KDM5C	GRK2	FDFT1
GRK3	FTO	GRK3	AKT1
BCAT1	EGLN2	BCAT1	TTR
BHMT	P4HTM	BHMT	IGFBP3
BHMT2	KDM5B	BHMT2	CA3
CA14	EGLN3	CA14
CA12	KDM4A	CA12
CA2	HIF1AN	CA2
CA1	KDM4D	CA1
CA9	KDM4C	CA9
CTSG	TLR4	CTSG
CTSB	MAOA	CTSB
CTSV	MAOB	CTSV
CTSK	HSP90AA1	CTSK
AGBL2	CCR4	AGBL2
CTSL	PTGER1	CTSL
CTSS	FBP1	CTSS
CREBBP	AKR1B1	CREBBP
CCR2	SLC22A6	CCR2
CD69	ITGAL	CD69
CFB	NAAA	CFB
CGAS	CCR3	CGAS
CYP24A1	GRK2	CYP24A1
CYP27B1	MME	CYP27B1
CYP2C9	ACE2	CYP2C9
CYP1A2	PARP1	CYP1A2
CYP2C19	PARP2	CYP2C19
CTBP2	PAM	CTBP2
CTRB1	HCAR2	CTRB1
CTDSP1	KMO	CTDSP1
MLYCD	NOTUM	MLYCD
HSD17B2	MMP12	HSD17B2
DRD2	MMP8	DRD2
DRD4	PHF8	DRD4
ECE1	KDM7A	ECE1
EGLN3	PPM1B	EGLN3
EGLN1	GPR139	EGLN1
ELANE	PPP1CC	ELANE
ENPP3	OXER1	ENPP3
TMPRSS15	SLC16A3	TMPRSS15
ERCC5	TAS1R3	ERCC5
ESRRG	APEX1	ESRRG
ERN1	TBXAS1	ERN1
CES1	CTSS	CES1
CES2	LCK	CES2
FBP1	PARP10	FBP1
FEN1	REN	FEN1
FFAR1	CDC25B	FFAR1
FOS	CES1	FOS
FOLH1	CES2	FOLH1
FTO	PTGDR2	FTO
FRK	LTA4H	FRK
GALR1	PLEC	GALR1
GGH	CHRM1	GGH
GIPR	ALPL	GIPR
GCG	ESR2	GCG
GCGR	PDE9A	GCGR
GNPAT	CSNK2A1	GNPAT
GPR139	CSNK2A2	GPR139
GPR18	ITGA2B	GPR18
GRM5	PTGDR	GRM5
GSTA1	PIM2	GSTA1
GSTM1	TDO2	GSTM1
HAO1	ITGAV	HAO1
HCAR3	TSPO	HCAR3
HDAC10	EDNRA	HDAC10
HDAC2	IDE	HDAC2
HDAC4	CPA3	HDAC4
HDAC3	FABP4	HDAC3
HDAC1	TACR3	HDAC1
HDAC8	HSPA1A	HDAC8
HIF1AN	P2RX7	HIF1AN
HDAC6	SLC22A12	HDAC6
HSPB1	MAPK10	HSPB1
IDE	AKR1C2	IDE
EPHX2	F7	EPHX2
CXCL8	CAPN2	CXCL8
ITGA2	CPB1	ITGA2
ITGA2B	CPB2	ITGA2B
ITGAV	PLA2G2A	ITGAV
ITGB6	CPA1	ITGB6
ITGB3	PIM1	ITGB3
JMJD1C	CREBBP	JMJD1C
KCNJ11	GRK6	KCNJ11
KCNJ3	TYMS	KCNJ3
KCNJ5	SLC16A1	KCNJ5
KCNJ6	GSTA1	KCNJ6
KCNK9	GSTP1	KCNK9
KCNK3	HCAR3	KCNK3
KDM2A	ACHE	KDM2A
KDM3A	PPARA	KDM3A
KDM4B	CHRNA7	KDM4B
KDM4D	AHR	KDM4D
KDM4E	ECE1	KDM4E
KDM5C	CXCL8	KDM5C
KDM5B	KDM4B	KDM5B
KEAP1	KDM6B	KEAP1
PRKG1	GRM4	PRKG1
PRKG2	CCNC	PRKG2
KIF11	MKNK2	KIF11
KLF5	MKNK1	KLF5
KMO	MAP3K8	KMO
PRKD1	HDAC6	PRKD1
RPS6KA5	ICAM1	RPS6KA5
LDHA	TAS1R1	LDHA
LDHB	ITGB3	LDHB
LDLR	CDK8	LDLR
LOXL2	ITGB2	LOXL2
LY96	NQO2	LY96
LOX	MLYCD	LOX
WDR77	OPRD1	WDR77
MITF	HDAC2	MITF
MMEL1	HDAC8	MMEL1
MAPK14	LSS	MAPK14
MTNR1B	HRH3	MTNR1B
NAALAD2	ERN1	NAALAD2
NAMPT	MMP1	NAMPT
MME	GSTK1	MME
NEU1	ERCC5	NEU1
NEU3	FEN1	NEU3
NFE2L2	PTGES	NFE2L2
NLRP1	NOS2	NLRP1
NLRP3	FYN	NLRP3
NNMT	MPI	NNMT
NR1H4	PHOSPHO1	NR1H4
OPRK1	HAO1	OPRK1
DAO	ENGASE	DAO
DDO	SELL	DDO
P4HA1	SELP	P4HA1
P4HTM	AMPD3	P4HTM
PLA2G5	OGA	PLA2G5
PLA2G2C	DNMT3B	PLA2G2C
PARP10	ACLY	PARP10
PARP15	CASP3	PARP15
PARP14	CASP6	PARP14
PTGDR	CASP7	PTGDR
PARP1	CASP8	PARP1
PDE2A	CASP1	PDE2A
PTGER1	CASP2	PTGER1
PTGER2	KDR	PTGER2
PTGIR	PIK3CG	PTGIR
PIN1	PIK3CA	PIN1
PKN2	GSR	PKN2
PLCG1	IGF1R	PLCG1
PLCG2	INSR	PLCG2
PLEC	TREH	PLEC
PPARD	CDA	PPARD
PPARA	MMP16	PPARA
PPARG	NAALAD2	PPARG
CTSA	MMP13	CTSA
PRKX	MMP9	PRKX
PSMA1	MMP2	PSMA1
PSMA3	SLC13A5	PSMA3
PSMA2	MMP14	PSMA2
PSMA4	MGAM	PSMA4
PSMA5	SI	PSMA5
PSMA6	NEU2	PSMA6
PSMA7	GRIK1	PSMA7
PSMB10	GRIK2	PSMB10
PSMB11	GRIK3	PSMB11
PSMB3	PYGL	PSMB3
PSMB4	GSK3B	PSMB4
PSMB6	PYGM	PSMB6
PSMB7	GNPAT	PSMB7
PSMA8	ADA	PSMA8
PTPRC	ITGB1	PTPRC
ATIC	NEU3	ATIC
RAB7A	NEU4	RAB7A
RARB	PDCD4	RARB
ROCK1	FDFT1	ROCK1
ROCK2	AKR1B10	ROCK2
S100B	EGFR	S100B
SLC15A1	ENPEP	SLC15A1
S1PR4	CXCR2	S1PR4
SLC22A6	GRM2	SLC22A6
SLC22A8	HMGCR	SLC22A8
SLC22A11	F2	SLC22A11
SLC5A7	HPRT1	SLC5A7
SLC6A5	CFTR	SLC6A5
SCN2A	ADAMTS5	SCN2A
SLC6A9	PIN1	SLC6A9
SCN5A	ADAMTS4	SCN5A
SCN10A	CPN1	SCN10A
SENP1	PPP1CA	SENP1
SENP2	CDK2	SENP2
SENP7	GRIA1	SENP7
SF3B3	SLC6A3	SF3B3
SGK2	HAGH	SGK2
TMEM97	ADORA1	TMEM97
SORT1	GLO1	SORT1
SPSB2	AKT1	SPSB2
STAMBP	AKR1C3	STAMBP
SNCA	PLAU	SNCA
TAOK3	GRM3	TAOK3
TAOK1	DPP4	TAOK1
THRA	TTR	THRA
THRB	ERBB2	THRB
TLR2	MAPK8	TLR2
TLR8	IGFBP3	TLR8
TPH1	CTSA	TPH1
PRSS1	GPR35	PRSS1
UTS2R	ITGA5	UTS2R
PLAU	ACE	PLAU
HEL-S-133P	CTNNB1	HEL-S-133P
VEGFA	PTGS2	VEGFA
XPA	NOX4	XPA
	METAP1	KDM5A
	EP300	PTPRB
	CAMKK2	NOS1
	DTYMK	PTPN2
	PARP14	PTPN1
	P2RX3	CAD
	CA7	EGLN2
	CA3	KDM4A
	CA6	KDM4C
	CA14	TLR4
	CA5A	MAOA
	IMPDH2	HSP90AA1
	ILK	CCR4
	COMT	AKR1B1
	MCL1	ITGAL
	ANPEP	NAAA
	DHODH	CCR3
	WEE1	ACE2
		PARP2
		HCAR2
		NOTUM
		MMP12
		MMP8
		PHF8
		KDM7A
		PPM1B
		PPP1CC
		OXER1
		SLC16A3
		TAS1R3
		APEX1
		TBXAS1
		LCK
		REN
		CDC25B
		PTGDR2
		LTA4H
		CHRM1
		ALPL
		ESR2
		PDE9A
		CSNK2A1
		CSNK2A2
		PIM2
		TDO2
		TSPO
		EDNRA
		CPA3
		FABP4
		TACR3
		HSPA1A
		P2RX7
		SLC22A12
		MAPK10
		F7
		CAPN2
		CPB1
		CPB2
		PLA2G2A
		CPA1
		PIM1
		GRK6
		TYMS
		SLC16A1
		GSTP1
		ACHE
		CHRNA7
		AHR
		KDM6B
		GRM4
		CCNC
		MKNK2
		MKNK1
		MAP3K8
		ICAM1
		TAS1R1
		CDK8
		ITGB2
		NQO2
		OPRD1
		LSS
		HRH3
		MMP1
		GSTK1
		PTGES
		NOS2
		FYN
		MPI
		PHOSPHO1
		ENGASE
		SELL
		SELP
		AMPD3
		OGA
		DNMT3B
		ACLY
		CASP3
		CASP6
		CASP7
		CASP8
		CASP1
		CASP2
		KDR
		PIK3CG
		PIK3CA
		GSR
		IGF1R
		INSR
		TREH
		CDA
		MMP16
		MMP13
		MMP9
		MMP2
		SLC13A5
		MMP14
		MGAM
		SI
		NEU2
		GRIK1
		GRIK2
		GRIK3
		PYGL
		GSK3B
		PYGM
		ADA
		ITGB1
		NEU4
		PDCD4
		FDFT1
		AKR1B10
		EGFR
		ENPEP
		CXCR2
		GRM2
		HMGCR
		F2
		HPRT1
		CFTR
		ADAMTS5
		ADAMTS4
		CPN1
		PPP1CA
		CDK2
		GRIA1
		SLC6A3
		HAGH
		ADORA1
		GLO1
		AKT1
		GRM3
		DPP4
		TTR
		ERBB2
		MAPK8
		IGFBP3
		GPR35
		ITGA5
		CTNNB1
		PTGS2
		NOX4
		METAP1
		EP300
		CAMKK2
		DTYMK
		P2RX3
		CA7
		CA3
		CA6
		CA5A
		IMPDH2
		ILK
		COMT
		MCL1
		ANPEP
		DHODH
		WEE1

## Sheet: Result of 5VOCs with sarcopenia
	Go and KEGG analysis reslut
Category	Term	Count	%	PValue	Genes	List Total	Pop Hits	Pop Total	Fold Enrichment	Bonferroni	Benjamini	FDR
KEGG_PATHWAY	hsa05417:Lipid and atherosclerosis	8	34.7826	5.19312e-07	MAPK10, NLRP3, AKT1, FOS, MMP9, ICAM1, TLR2, NFE2L2	22	216	8534	14.367	8.56829e-05	8.62059e-05	7.73776e-05
KEGG_PATHWAY	hsa01522:Endocrine resistance	6	26.087	3.33337e-06	MAPK10, AKT1, FOS, MMP9, ESR2, IGF1R	22	99	8534	23.5096	0.000549855	0.00027667	0.000248336
GOTERM_BP_DIRECT	GO:0006954~inflammatory response	7	30.4348	6.3454e-06	HDAC4, NLRP3, AKT1, FOS, PIK3CG, TLR2, NFE2L2	23	432	19478	13.7224	0.00388851	0.00388973	0.0038707
GOTERM_MF_DIRECT	GO:0042802~identical protein binding	11	47.8261	1.0005e-05	HDAC4, ACE2, TTR, NLRP3, AKT1, FOS, MMP9, PIK3CG, IGF1R, TLR2, SNCA	23	1777	19253	5.18174	0.00196904	0.00197098	0.00189094
KEGG_PATHWAY	hsa05418:Fluid shear stress and atherosclerosis	6	26.087	1.88582e-05	MAPK10, AKT1, FOS, MMP9, ICAM1, NFE2L2	22	141	8534	16.5068	0.0031068	0.00104349	0.000936625
KEGG_PATHWAY	hsa05142:Chagas disease	5	21.7391	0.000102285	MAPK10, ACE, AKT1, FOS, TLR2	22	103	8534	18.8305	0.0167363	0.00424483	0.00381012
KEGG_PATHWAY	hsa04668:TNF signaling pathway	5	21.7391	0.000179062	MAPK10, AKT1, FOS, MMP9, ICAM1	22	119	8534	16.2987	0.0291156	0.00594487	0.00533606
KEGG_PATHWAY	hsa05171:Coronavirus disease - COVID-19	6	26.087	0.000228295	MAPK10, ACE2, ACE, NLRP3, FOS, TLR2	22	238	8534	9.77922	0.0369722	0.00631617	0.00566933
GOTERM_BP_DIRECT	GO:0071356~cellular response to tumor necrosis factor	4	17.3913	0.000236431	FABP4, AKT1, FOS, NFE2L2	23	108	19478	31.3655	0.135138	0.0403324	0.040135
GOTERM_BP_DIRECT	GO:0045944~positive regulation of transcription by RNA polymerase II	8	34.7826	0.000255061	HDAC4, KLF5, NLRP3, AKT1, FOS, ESR2, TLR2, NFE2L2	23	1205	19478	5.62237	0.144977	0.0403324	0.040135
GOTERM_BP_DIRECT	GO:0050729~positive regulation of inflammatory response	4	17.3913	0.00026318	FABP4, NLRP3, TLR2, SNCA	23	112	19478	30.2453	0.14923	0.0403324	0.040135
KEGG_PATHWAY	hsa05132:Salmonella infection	6	26.087	0.00029241	MAPK10, NLRP3, AKT1, FOS, PIK3CG, TLR2	22	251	8534	9.27273	0.0471089	0.00693429	0.00622415
GOTERM_BP_DIRECT	GO:0032496~response to lipopolysaccharide	4	17.3913	0.000506349	ACE, FOS, TLR2, SNCA	23	140	19478	24.1963	0.267269	0.0620784	0.0617746
KEGG_PATHWAY	hsa05161:Hepatitis B	5	21.7391	0.000595621	MAPK10, AKT1, FOS, MMP9, TLR2	22	163	8534	11.8991	0.0936291	0.0121582	0.0109131
KEGG_PATHWAY	hsa04917:Prolactin signaling pathway	4	17.3913	0.000659178	MAPK10, AKT1, FOS, ESR2	22	71	8534	21.854	0.10309	0.0121582	0.0109131
KEGG_PATHWAY	hsa05167:Kaposi sarcoma-associated herpesvirus infection	5	21.7391	0.00118848	MAPK10, AKT1, FOS, PIK3CG, ICAM1	22	196	8534	9.89564	0.178165	0.0197288	0.0177083
KEGG_PATHWAY	hsa05200:Pathways in cancer	7	30.4348	0.00139566	MAPK10, AKT1, FOS, MMP9, ESR2, IGF1R, NFE2L2	22	533	8534	5.09449	0.20582	0.0210618	0.0189049
KEGG_PATHWAY	hsa04620:Toll-like receptor signaling pathway	4	17.3913	0.00227997	MAPK10, AKT1, FOS, TLR2	22	109	8534	14.2352	0.313826	0.0314581	0.0282365
GOTERM_MF_DIRECT	GO:0008241~peptidyl-dipeptidase activity	2	8.69565	0.00228411	ACE2, ACE	23	2	19253	837.087	0.362681	0.143459	0.137634
KEGG_PATHWAY	hsa05145:Toxoplasmosis	4	17.3913	0.00246359	MAPK10, AKT1, PIK3CG, TLR2	22	112	8534	13.8539	0.334352	0.0314581	0.0282365
GOTERM_MF_DIRECT	GO:0000976~transcription cis-regulatory region binding	4	17.3913	0.00250183	HDAC4, FOS, NFE2L2, SNCA	23	241	19253	13.8936	0.389501	0.143459	0.137634
GOTERM_CC_DIRECT	GO:0005737~cytoplasm	14	60.8696	0.0029702	FTO, HDAC4, ACE, PIK3CG, MAPK10, ACE2, ACLY, FABP4, CA3, AKT1, NLRP3, NFE2L2, TLR2, SNCA	23	6004	20795	2.10823	0.237147	0.238493	0.220148
GOTERM_BP_DIRECT	GO:0043491~phosphatidylinositol 3-kinase/protein kinase B signal transduction	3	13.0435	0.00313128	AKT1, PIK3CG, IGF1R	23	74	19478	34.3325	0.854215	0.319913	0.318347
KEGG_PATHWAY	hsa04935:Growth hormone synthesis, secretion and action	4	17.3913	0.0031412	MAPK10, IGFBP3, AKT1, FOS	22	122	8534	12.7183	0.404952	0.0372456	0.0334313
GOTERM_MF_DIRECT	GO:0004175~endopeptidase activity	3	13.0435	0.00328854	ACE2, ACE, MMP9	23	75	19253	33.4835	0.477385	0.143459	0.137634
GOTERM_MF_DIRECT	GO:0008237~metallopeptidase activity	3	13.0435	0.0036411	ACE2, ACE, MMP9	23	79	19253	31.7881	0.512569	0.143459	0.137634
GOTERM_BP_DIRECT	GO:0071333~cellular response to glucose stimulus	3	13.0435	0.00373825	ACE, ICAM1, IGF1R	23	81	19478	31.3655	0.8997	0.322032	0.320456
KEGG_PATHWAY	hsa04926:Relaxin signaling pathway	4	17.3913	0.00375855	MAPK10, AKT1, FOS, MMP9	22	130	8534	11.9357	0.46277	0.0415946	0.037335
GOTERM_BP_DIRECT	GO:0051091~positive regulation of DNA-binding transcription factor activity	3	13.0435	0.00420271	HDAC4, AKT1, ESR2	23	86	19478	29.542	0.924672	0.322032	0.320456
KEGG_PATHWAY	hsa05135:Yersinia infection	4	17.3913	0.00444555	MAPK10, NLRP3, AKT1, FOS	22	138	8534	11.2437	0.520567	0.0418361	0.0375516
KEGG_PATHWAY	hsa05162:Measles	4	17.3913	0.00453644	MAPK10, AKT1, FOS, TLR2	22	139	8534	11.1629	0.527735	0.0418361	0.0375516
KEGG_PATHWAY	hsa04915:Estrogen signaling pathway	4	17.3913	0.00453644	AKT1, FOS, MMP9, ESR2	22	139	8534	11.1629	0.527735	0.0418361	0.0375516
KEGG_PATHWAY	hsa05224:Breast cancer	4	17.3913	0.00540576	AKT1, FOS, ESR2, IGF1R	22	148	8534	10.484	0.591135	0.0472293	0.0423926
GOTERM_MF_DIRECT	GO:0005515~protein binding	22	95.6522	0.00546725	FTO, HDAC4, ACE, IGFBP3, FOS, MMP9, PIK3CG, ESR2, ICAM1, IGF1R, MAPK10, ACE2, ACLY, TTR, KLF5, CA3, AKT1, NLRP3, NFE2L2, FDFT1, TLR2, SNCA	23	13690	19253	1.34521	0.660406	0.179508	0.172219
GOTERM_BP_DIRECT	GO:0043065~positive regulation of apoptotic process	4	17.3913	0.00574692	ACE, IGFBP3, MMP9, SNCA	23	328	19478	10.3277	0.970951	0.371181	0.369364
GOTERM_CC_DIRECT	GO:0005829~cytosol	13	56.5217	0.00661438	FTO, HDAC4, FOS, PIK3CG, MAPK10, ACLY, FABP4, CA3, AKT1, NLRP3, NFE2L2, TLR2, SNCA	23	5713	20795	2.05736	0.453329	0.238493	0.220148
GOTERM_BP_DIRECT	GO:0046813~receptor-mediated virion attachment to host cell	2	8.69565	0.00675863	ACE2, ICAM1	23	6	19478	282.29	0.984453	0.371181	0.369364
GOTERM_BP_DIRECT	GO:0003081~regulation of systemic arterial blood pressure by renin-angiotensin	2	8.69565	0.00675863	ACE2, ACE	23	6	19478	282.29	0.984453	0.371181	0.369364
GOTERM_BP_DIRECT	GO:0045471~response to ethanol	3	13.0435	0.00726619	FOS, IGF1R, TLR2	23	114	19478	22.286	0.988641	0.371181	0.369364
GOTERM_CC_DIRECT	GO:0005576~extracellular region	8	34.7826	0.00786241	ACE2, ACLY, ACE, TTR, IGFBP3, NLRP3, MMP9, SNCA	23	2313	20795	3.12713	0.512423	0.238493	0.220148
GOTERM_BP_DIRECT	GO:0022898~regulation of transmembrane transporter activity	2	8.69565	0.00788083	ACE2, SNCA	23	7	19478	241.963	0.992234	0.371611	0.369793
GOTERM_MF_DIRECT	GO:0008270~zinc ion binding	8	34.7826	0.00880907	HDAC4, ACE2, KLF5, ACE, CA3, MMP9, ESR2, SNCA	23	2187	19253	3.06205	0.825018	0.247912	0.237845
GOTERM_BP_DIRECT	GO:1904045~cellular response to aldosterone	2	8.69565	0.00900181	ACE, IGF1R	23	8	19478	211.717	0.996121	0.394151	0.392222
GOTERM_BP_DIRECT	GO:0034224~cellular response to zinc ion starvation	2	8.69565	0.0101216	FOS, IGF1R	23	9	19478	188.193	0.998062	0.413635	0.411611
GOTERM_CC_DIRECT	GO:0005615~extracellular space	7	30.4348	0.0110124	ACE2, ACE, TTR, IGFBP3, MMP9, ICAM1, SNCA	23	1867	20795	3.38988	0.634936	0.250531	0.23126
GOTERM_MF_DIRECT	GO:0046872~metal ion binding	9	39.1304	0.0117193	FTO, HDAC4, ACE2, ACLY, KLF5, ACE, IGFBP3, FDFT1, SNCA	23	2904	19253	2.59428	0.901956	0.288587	0.276868
KEGG_PATHWAY	hsa05169:Epstein-Barr virus infection	4	17.3913	0.0130319	MAPK10, AKT1, ICAM1, TLR2	22	204	8534	7.60606	0.88518	0.0996343	0.0894308
KEGG_PATHWAY	hsa05205:Proteoglycans in cancer	4	17.3913	0.0130319	AKT1, MMP9, IGF1R, TLR2	22	204	8534	7.60606	0.88518	0.0996343	0.0894308
KEGG_PATHWAY	hsa05415:Diabetic cardiomyopathy	4	17.3913	0.0132046	MAPK10, ACE, AKT1, MMP9	22	205	8534	7.56896	0.888448	0.0996343	0.0894308
GOTERM_BP_DIRECT	GO:0007165~signal transduction	6	26.087	0.0136526	MAPK10, NLRP3, AKT1, ESR2, IGF1R, TLR2	23	1308	19478	3.88472	0.999784	0.523066	0.520506
GOTERM_BP_DIRECT	GO:0002003~angiotensin maturation	2	8.69565	0.0145886	ACE2, ACE	23	13	19478	130.288	0.999879	0.526048	0.523473
KEGG_PATHWAY	hsa05170:Human immunodeficiency virus 1 infection	4	17.3913	0.0146339	MAPK10, AKT1, FOS, TLR2	22	213	8534	7.28468	0.912178	0.10277	0.0922453
GOTERM_MF_DIRECT	GO:0031994~insulin-like growth factor I binding	2	8.69565	0.014758	IGFBP3, IGF1R	23	13	19253	128.783	0.946549	0.290732	0.278926
GOTERM_MF_DIRECT	GO:0005520~insulin-like growth factor binding	2	8.69565	0.014758	IGFBP3, IGF1R	23	13	19253	128.783	0.946549	0.290732	0.278926
KEGG_PATHWAY	hsa05207:Chemical carcinogenesis - receptor activation	4	17.3913	0.0150046	KLF5, AKT1, FOS, ESR2	22	215	8534	7.21691	0.917464	0.10277	0.0922453
KEGG_PATHWAY	hsa05133:Pertussis	3	13.0435	0.0154774	MAPK10, NLRP3, FOS	22	78	8534	14.9196	0.92375	0.10277	0.0922453
KEGG_PATHWAY	hsa05166:Human T-cell leukemia virus 1 infection	4	17.3913	0.0167392	MAPK10, AKT1, FOS, ICAM1	22	224	8534	6.92695	0.938292	0.106619	0.0957005
GOTERM_BP_DIRECT	GO:0046209~nitric oxide metabolic process	2	8.69565	0.0168149	AKT1, TLR2	23	15	19478	112.916	0.99997	0.568527	0.565744
KEGG_PATHWAY	hsa05208:Chemical carcinogenesis - reactive oxygen species	4	17.3913	0.0173417	MAPK10, AKT1, FOS, NFE2L2	22	227	8534	6.8354	0.944228	0.106619	0.0957005
GOTERM_BP_DIRECT	GO:0003376~sphingosine-1-phosphate receptor signaling pathway	2	8.69565	0.0179262	AKT1, PIK3CG	23	16	19478	105.859	0.999985	0.568527	0.565744
GOTERM_MF_DIRECT	GO:0061629~RNA polymerase II-specific DNA-binding transcription factor binding	3	13.0435	0.0185092	HDAC4, FOS, NFE2L2	23	184	19253	13.6482	0.974789	0.331482	0.318021
GOTERM_CC_DIRECT	GO:0005654~nucleoplasm	10	43.4783	0.0185575	MAPK10, FTO, HDAC4, ACLY, KLF5, AKT1, FOS, ESR2, TLR2, NFE2L2	23	4107	20795	2.20144	0.818154	0.27167	0.250772
KEGG_PATHWAY	hsa05210:Colorectal cancer	3	13.0435	0.019027	MAPK10, AKT1, FOS	22	87	8534	13.3762	0.957984	0.112803	0.101251
GOTERM_BP_DIRECT	GO:1904385~cellular response to angiotensin	2	8.69565	0.0190364	IGF1R, NFE2L2	23	17	19478	99.6317	0.999993	0.568527	0.565744
GOTERM_BP_DIRECT	GO:0043066~negative regulation of apoptotic process	4	17.3913	0.0194764	AKT1, MMP9, IGF1R, SNCA	23	515	19478	6.57763	0.999994	0.568527	0.565744
GOTERM_MF_DIRECT	GO:0060090~molecular adaptor activity	3	13.0435	0.0202439	HDAC4, NLRP3, SNCA	23	193	19253	13.0117	0.982207	0.332337	0.318841
KEGG_PATHWAY	hsa05235:PD-L1 expression and PD-1 checkpoint pathway in cancer	3	13.0435	0.02028	AKT1, FOS, TLR2	22	90	8534	12.9303	0.965973	0.116085	0.104197
GOTERM_CC_DIRECT	GO:0045121~membrane raft	3	13.0435	0.0207143	ACE2, ICAM1, TLR2	23	211	20795	12.8549	0.851148	0.27167	0.250772
GOTERM_CC_DIRECT	GO:0043231~intracellular membrane-bounded organelle	5	21.7391	0.0208977	FTO, KLF5, ESR2, IGF1R, TLR2	23	1022	20795	4.42334	0.853663	0.27167	0.250772
GOTERM_BP_DIRECT	GO:1902176~negative regulation of oxidative stress-induced intrinsic apoptotic signaling pathway	2	8.69565	0.0212531	AKT1, NFE2L2	23	19	19478	89.1442	0.999998	0.571102	0.568307
GOTERM_BP_DIRECT	GO:0019229~regulation of vasoconstriction	2	8.69565	0.0223596	ACE2, ACE	23	20	19478	84.687	0.999999	0.571102	0.568307
GOTERM_BP_DIRECT	GO:0008610~lipid biosynthetic process	2	8.69565	0.0223596	ACLY, FDFT1	23	20	19478	84.687	0.999999	0.571102	0.568307
KEGG_PATHWAY	hsa05323:Rheumatoid arthritis	3	13.0435	0.0224435	FOS, ICAM1, TLR2	22	95	8534	12.2498	0.976373	0.120181	0.107873
KEGG_PATHWAY	hsa04657:IL-17 signaling pathway	3	13.0435	0.0224435	MAPK10, FOS, MMP9	22	95	8534	12.2498	0.976373	0.120181	0.107873
GOTERM_MF_DIRECT	GO:0042834~peptidoglycan binding	2	8.69565	0.0226182	NLRP3, TLR2	23	20	19253	83.7087	0.988968	0.342753	0.328834
GOTERM_BP_DIRECT	GO:0009416~response to light stimulus	2	8.69565	0.023465	MAPK10, FOS	23	21	19478	80.6542	1	0.575361	0.572546
KEGG_PATHWAY	hsa05215:Prostate cancer	3	13.0435	0.0237859	AKT1, MMP9, IGF1R	22	98	8534	11.8748	0.981166	0.121938	0.10945
KEGG_PATHWAY	hsa05231:Choline metabolism in cancer	3	13.0435	0.0242406	MAPK10, AKT1, FOS	22	99	8534	11.7548	0.98256	0.121938	0.10945
KEGG_PATHWAY	hsa04933:AGE-RAGE signaling pathway in diabetic complications	3	13.0435	0.0251609	MAPK10, AKT1, ICAM1	22	101	8534	11.5221	0.985074	0.122845	0.110264
GOTERM_CC_DIRECT	GO:0070062~extracellular exosome	7	30.4348	0.0254787	ACE2, ACLY, ACE, FABP4, TTR, MMP9, ICAM1	23	2242	20795	2.82289	0.904498	0.28982	0.267526
GOTERM_BP_DIRECT	GO:2001243~negative regulation of intrinsic apoptotic signaling pathway	2	8.69565	0.0267739	AKT1, MMP9	23	24	19478	70.5725	1	0.610253	0.607266
KEGG_PATHWAY	hsa04625:C-type lectin receptor signaling pathway	3	13.0435	0.0270442	MAPK10, NLRP3, AKT1	22	105	8534	11.0831	0.989152	0.128267	0.115131
GOTERM_MF_DIRECT	GO:0005524~ATP binding	6	26.087	0.0275919	MAPK10, ACLY, NLRP3, AKT1, PIK3CG, IGF1R	23	1546	19253	3.24872	0.995962	0.360854	0.3462
GOTERM_BP_DIRECT	GO:0140467~integrated stress response signaling	2	8.69565	0.0278745	FOS, NFE2L2	23	25	19478	67.7496	1	0.610253	0.607266
GOTERM_BP_DIRECT	GO:0071280~cellular response to copper ion	2	8.69565	0.0278745	NFE2L2, SNCA	23	25	19478	67.7496	1	0.610253	0.607266
GOTERM_CC_DIRECT	GO:0000785~chromatin	5	21.7391	0.0292292	HDAC4, KLF5, FOS, ESR2, NFE2L2	23	1133	20795	3.98998	0.932761	0.29554	0.272806
GOTERM_MF_DIRECT	GO:0004180~carboxypeptidase activity	2	8.69565	0.0293079	ACE2, ACE	23	26	19253	64.3913	0.997149	0.360854	0.3462
GOTERM_MF_DIRECT	GO:0008198~ferrous iron binding	2	8.69565	0.0293079	FTO, SNCA	23	26	19253	64.3913	0.997149	0.360854	0.3462
KEGG_PATHWAY	hsa04914:Progesterone-mediated oocyte maturation	3	13.0435	0.0299736	MAPK10, AKT1, IGF1R	22	111	8534	10.484	0.993404	0.138211	0.124057
GOTERM_BP_DIRECT	GO:0097746~blood vessel diameter maintenance	2	8.69565	0.032265	ACE2, ACE	23	29	19478	58.4048	1	0.61284	0.609841
GOTERM_BP_DIRECT	GO:0001774~microglial cell activation	2	8.69565	0.032265	TLR2, SNCA	23	29	19478	58.4048	1	0.61284	0.609841
GOTERM_BP_DIRECT	GO:0048662~negative regulation of smooth muscle cell proliferation	2	8.69565	0.032265	ACE2, IGFBP3	23	29	19478	58.4048	1	0.61284	0.609841
KEGG_PATHWAY	hsa04725:Cholinergic synapse	3	13.0435	0.032508	AKT1, FOS, PIK3CG	22	116	8534	10.0321	0.995716	0.145847	0.13091
GOTERM_BP_DIRECT	GO:0009410~response to xenobiotic stimulus	3	13.0435	0.0332	ACE, FOS, SNCA	23	255	19478	9.96317	1	0.61284	0.609841
GOTERM_BP_DIRECT	GO:0033554~cellular response to stress	2	8.69565	0.0355455	MAPK10, AKT1	23	32	19478	52.9293	1	0.61284	0.609841
KEGG_PATHWAY	hsa04660:T cell receptor signaling pathway	3	13.0435	0.0356578	MAPK10, AKT1, FOS	22	122	8534	9.53875	0.997499	0.152369	0.136765
KEGG_PATHWAY	hsa04010:MAPK signaling pathway	4	17.3913	0.0357976	MAPK10, AKT1, FOS, IGF1R	22	300	8534	5.17212	0.997558	0.152369	0.136765
GOTERM_BP_DIRECT	GO:0006915~apoptotic process	4	17.3913	0.0363782	IGFBP3, NLRP3, MMP9, TLR2	23	656	19478	5.16384	1	0.61284	0.609841
GOTERM_CC_DIRECT	GO:0016020~membrane	11	47.8261	0.0384326	ACE2, ACLY, ACE, NLRP3, AKT1, PIK3CG, ICAM1, IGF1R, TLR2, FDFT1, SNCA	23	5415	20795	1.83665	0.971741	0.349737	0.322834
GOTERM_BP_DIRECT	GO:2000379~positive regulation of reactive oxygen species metabolic process	2	8.69565	0.0388153	ACE2, NFE2L2	23	35	19478	48.3925	1	0.61284	0.609841
GOTERM_MF_DIRECT	GO:0004181~metallocarboxypeptidase activity	2	8.69565	0.0392606	ACE2, ACE	23	35	19253	47.8335	0.999626	0.435174	0.417502
GOTERM_BP_DIRECT	GO:0006468~protein phosphorylation	3	13.0435	0.0398839	MAPK10, IGFBP3, AKT1	23	282	19478	9.00925	1	0.61284	0.609841
GOTERM_BP_DIRECT	GO:0032570~response to progesterone	2	8.69565	0.0399029	FOS, TLR2	23	36	19478	47.0483	1	0.61284	0.609841
GOTERM_BP_DIRECT	GO:0031663~lipopolysaccharide-mediated signaling pathway	2	8.69565	0.0399029	AKT1, TLR2	23	36	19478	47.0483	1	0.61284	0.609841
GOTERM_BP_DIRECT	GO:0070555~response to interleukin-1	2	8.69565	0.0399029	HDAC4, SNCA	23	36	19478	47.0483	1	0.61284	0.609841
GOTERM_BP_DIRECT	GO:0046326~positive regulation of D-glucose import	2	8.69565	0.0409893	AKT1, NFE2L2	23	37	19478	45.7767	1	0.61284	0.609841
GOTERM_BP_DIRECT	GO:2000352~negative regulation of endothelial cell apoptotic process	2	8.69565	0.0409893	ICAM1, NFE2L2	23	37	19478	45.7767	1	0.61284	0.609841
KEGG_PATHWAY	hsa04728:Dopaminergic synapse	3	13.0435	0.0411611	MAPK10, AKT1, FOS	22	132	8534	8.81612	0.999027	0.168949	0.151647
GOTERM_MF_DIRECT	GO:0001221~transcription coregulator binding	2	8.69565	0.041459	FOS, NFE2L2	23	37	19253	45.2479	0.999762	0.435174	0.417502
KEGG_PATHWAY	hsa04068:FoxO signaling pathway	3	13.0435	0.0417284	MAPK10, AKT1, IGF1R	22	133	8534	8.74983	0.999118	0.168949	0.151647
GOTERM_MF_DIRECT	GO:0000978~RNA polymerase II cis-regulatory region sequence-specific DNA binding	5	21.7391	0.0419711	HDAC4, KLF5, FOS, ESR2, NFE2L2	23	1176	19253	3.55904	0.999785	0.435174	0.417502
GOTERM_BP_DIRECT	GO:0071392~cellular response to estradiol stimulus	2	8.69565	0.0420746	ESR2, IGF1R	23	38	19478	44.5721	1	0.614088	0.611083
GOTERM_BP_DIRECT	GO:0006695~cholesterol biosynthetic process	2	8.69565	0.0431586	ACLY, FDFT1	23	39	19478	43.4292	1	0.615262	0.61225
KEGG_PATHWAY	hsa04210:Apoptosis	3	13.0435	0.043448	MAPK10, AKT1, FOS	22	136	8534	8.55682	0.999344	0.171723	0.154137
GOTERM_CC_DIRECT	GO:0032993~protein-DNA complex	2	8.69565	0.0445395	FOS, NFE2L2	23	43	20795	42.0526	0.984174	0.353095	0.325933
GOTERM_BP_DIRECT	GO:0045893~positive regulation of DNA-templated transcription	4	17.3913	0.0449895	HDAC4, FOS, ESR2, NFE2L2	23	714	19478	4.74437	1	0.626786	0.623718
KEGG_PATHWAY	hsa04371:Apelin signaling pathway	3	13.0435	0.0457821	HDAC4, AKT1, PIK3CG	22	140	8534	8.31234	0.999562	0.17674	0.15864
GOTERM_MF_DIRECT	GO:0004672~protein kinase activity	3	13.0435	0.0463659	MAPK10, AKT1, PIK3CG	23	303	19253	8.28799	0.999913	0.456704	0.438158
GOTERM_CC_DIRECT	GO:0005886~plasma membrane	11	47.8261	0.0474592	MAPK10, FTO, ACE2, ACE, AKT1, PIK3CG, ICAM1, IGF1R, TLR2, NFE2L2, SNCA	23	5597	20795	1.77692	0.988021	0.353095	0.325933
KEGG_PATHWAY	hsa04380:Osteoclast differentiation	3	13.0435	0.0475631	MAPK10, AKT1, FOS	22	143	8534	8.13795	0.999678	0.179443	0.161066
GOTERM_BP_DIRECT	GO:0033138~positive regulation of peptidyl-serine phosphorylation	2	8.69565	0.0496385	AKT1, SNCA	23	45	19478	37.6386	1	0.661391	0.658154
GOTERM_BP_DIRECT	GO:0006469~negative regulation of protein kinase activity	2	8.69565	0.0496385	AKT1, SNCA	23	45	19478	37.6386	1	0.661391	0.658154
GOTERM_CC_DIRECT	GO:0036064~ciliary basal body	3	13.0435	0.0504421	ACLY, AKT1, NFE2L2	23	343	20795	7.90785	0.990996	0.353095	0.325933
GOTERM_BP_DIRECT	GO:0071364~cellular response to epidermal growth factor stimulus	2	8.69565	0.0507144	AKT1, FOS	23	46	19478	36.8204	1	0.661391	0.658154
GOTERM_BP_DIRECT	GO:1904646~cellular response to amyloid-beta	2	8.69565	0.0517892	ICAM1, IGF1R	23	47	19478	36.037	1	0.661391	0.658154
GOTERM_BP_DIRECT	GO:0043536~positive regulation of blood vessel endothelial cell migration	2	8.69565	0.0550064	AKT1, NFE2L2	23	50	19478	33.8748	1	0.688141	0.684774
KEGG_PATHWAY	hsa04614:Renin-angiotensin system	2	8.69565	0.0551604	ACE2, ACE	22	23	8534	33.7312	0.999914	0.201867	0.181194
GOTERM_MF_DIRECT	GO:0140693~molecular condensate scaffold activity	2	8.69565	0.0556322	NLRP3, NFE2L2	23	50	19253	33.4835	0.999987	0.508256	0.487616
KEGG_PATHWAY	hsa04932:Non-alcoholic fatty liver disease	3	13.0435	0.0562056	MAPK10, AKT1, FOS	22	157	8534	7.41228	0.999928	0.201867	0.181194
KEGG_PATHWAY	hsa04151:PI3K-Akt signaling pathway	4	17.3913	0.0571551	AKT1, PIK3CG, IGF1R, TLR2	22	362	8534	4.28629	0.999939	0.201867	0.181194
GOTERM_MF_DIRECT	GO:0043565~sequence-specific DNA binding	3	13.0435	0.057245	NLRP3, ESR2, NFE2L2	23	341	19253	7.3644	0.999991	0.508256	0.487616
GOTERM_BP_DIRECT	GO:0048661~positive regulation of smooth muscle cell proliferation	2	8.69565	0.0592799	AKT1, IGF1R	23	54	19478	31.3655	1	0.726771	0.723214
GOTERM_MF_DIRECT	GO:0044877~protein-containing complex binding	3	13.0435	0.0593395	FOS, IGF1R, TLR2	23	348	19253	7.21627	0.999994	0.508256	0.487616
GOTERM_BP_DIRECT	GO:0045600~positive regulation of fat cell differentiation	2	8.69565	0.0614097	KLF5, AKT1	23	56	19478	30.2453	1	0.73812	0.734508
GOTERM_CC_DIRECT	GO:0031526~brush border membrane	2	8.69565	0.0636106	ACE2, ACE	23	62	20795	29.1655	0.997473	0.413469	0.381664
KEGG_PATHWAY	hsa04140:Autophagy - animal	3	13.0435	0.0640239	MAPK10, AKT1, IGF1R	22	169	8534	6.88596	0.999982	0.219159	0.196715
GOTERM_MF_DIRECT	GO:0106310~protein serine kinase activity	3	13.0435	0.064537	MAPK10, AKT1, PIK3CG	23	365	19253	6.88017	0.999998	0.529741	0.508229
GOTERM_BP_DIRECT	GO:0090398~cellular senescence	2	8.69565	0.0645957	MAPK10, IGF1R	23	59	19478	28.7074	1	0.761484	0.757758
KEGG_PATHWAY	hsa05225:Hepatocellular carcinoma	3	13.0435	0.0646916	AKT1, IGF1R, NFE2L2	22	170	8534	6.84545	0.999984	0.219159	0.196715
KEGG_PATHWAY	hsa05164:Influenza A	3	13.0435	0.0667093	NLRP3, AKT1, ICAM1	22	173	8534	6.72675	0.999989	0.221475	0.198794
GOTERM_CC_DIRECT	GO:0005929~cilium	3	13.0435	0.0691276	ACE2, AKT1, IGF1R	23	410	20795	6.61559	0.998524	0.419374	0.387115
KEGG_PATHWAY	hsa05152:Tuberculosis	3	13.0435	0.0728895	MAPK10, AKT1, TLR2	22	182	8534	6.39411	0.999996	0.237248	0.212952
GOTERM_BP_DIRECT	GO:0010595~positive regulation of endothelial cell migration	2	8.69565	0.0730416	AKT1, PIK3CG	23	67	19478	25.2797	1	0.825791	0.821749
GOTERM_BP_DIRECT	GO:1901224~positive regulation of non-canonical NF-kappaB signal transduction	2	8.69565	0.0730416	NLRP3, TLR2	23	67	19478	25.2797	1	0.825791	0.821749
GOTERM_BP_DIRECT	GO:0071560~cellular response to transforming growth factor beta stimulus	2	8.69565	0.0740921	FOS, IGF1R	23	68	19478	24.9079	1	0.825791	0.821749
GOTERM_BP_DIRECT	GO:0060079~excitatory postsynaptic potential	2	8.69565	0.0761899	AKT1, SNCA	23	70	19478	24.1963	1	0.834008	0.829926
KEGG_PATHWAY	hsa04613:Neutrophil extracellular trap formation	3	13.0435	0.0806899	HDAC4, AKT1, TLR2	22	193	8534	6.02967	0.999999	0.257587	0.231208
GOTERM_BP_DIRECT	GO:0032868~response to insulin	2	8.69565	0.0824561	FOS, TLR2	23	76	19478	22.286	1	0.880779	0.876469
KEGG_PATHWAY	hsa05202:Transcriptional misregulation in cancer	3	13.0435	0.0843206	IGFBP3, MMP9, IGF1R	22	198	8534	5.87741	1	0.264099	0.237052
GOTERM_BP_DIRECT	GO:0008285~negative regulation of cell population proliferation	3	13.0435	0.08506	HDAC4, IGFBP3, TLR2	23	433	19478	5.86746	1	0.880779	0.876469
GOTERM_MF_DIRECT	GO:0003677~DNA binding	5	21.7391	0.0871124	HDAC4, KLF5, FOS, ESR2, NFE2L2	23	1500	19253	2.79029	1	0.679444	0.651852
GOTERM_BP_DIRECT	GO:0009636~response to toxic substance	2	8.69565	0.0876469	FOS, TLR2	23	81	19478	20.9104	1	0.880779	0.876469
GOTERM_BP_DIRECT	GO:0007565~female pregnancy	2	8.69565	0.0876469	ACE, FOS	23	81	19478	20.9104	1	0.880779	0.876469
GOTERM_BP_DIRECT	GO:0048009~insulin-like growth factor receptor signaling pathway	2	8.69565	0.0876469	AKT1, IGF1R	23	81	19478	20.9104	1	0.880779	0.876469
KEGG_PATHWAY	hsa04510:Focal adhesion	3	13.0435	0.0880023	MAPK10, AKT1, IGF1R	22	203	8534	5.73265	1	0.265607	0.238406
KEGG_PATHWAY	hsa05130:Pathogenic Escherichia coli infection	3	13.0435	0.0880023	MAPK10, NLRP3, FOS	22	203	8534	5.73265	1	0.265607	0.238406
GOTERM_MF_DIRECT	GO:0001618~virus receptor activity	2	8.69565	0.0896728	ACE2, ICAM1	23	82	19253	20.4168	1	0.679444	0.651852
GOTERM_BP_DIRECT	GO:0000122~negative regulation of transcription by RNA polymerase II	4	17.3913	0.0911879	HDAC4, KLF5, ESR2, SNCA	23	958	19478	3.53599	1	0.893027	0.888657
GOTERM_BP_DIRECT	GO:0048013~ephrin receptor signaling pathway	2	8.69565	0.0917793	MMP9, IGF1R	23	85	19478	19.9263	1	0.893027	0.888657
GOTERM_CC_DIRECT	GO:0005634~nucleus	11	47.8261	0.0919483	MAPK10, FTO, HDAC4, FABP4, IGFBP3, NLRP3, AKT1, FOS, ESR2, NFE2L2, SNCA	23	6244	20795	1.5928	0.999846	0.492579	0.454689
GOTERM_CC_DIRECT	GO:0035578~azurophil granule lumen	2	8.69565	0.0920203	ACLY, TTR	23	91	20795	19.871	0.999847	0.492579	0.454689

## Sheet: ATCA with sarcopenia
Gene target
Sarcopenia	ATCA SWISS	ATCA SEA	Overlapping targets
MSTN	KDM5A	ECE1	FTO
LINC02605	JMJD1C	FTO
BDNF-AS	FOLH1	HIF1AN
MIR133B	CA2	JMJD1C
SOD2-OT1	CA1	KDM2A
IGF1	CA12	KDM3A
MIR208B	CA9	KDM4B
FNDC5	DAO	KDM4D
CST3	PTPRB	KDM4E
ACTN3	NOS1	KDM5C
IL6	PTPN2	KDM5B
PGR-AS1	PTPN1	LDHA
AGRN	CAD	LDHB
FGF21	EGLN1	NNMT
VDR	P4HA1	DAO
LINC03111	KDM4E	DDO
GDF15	KDM3A	P4HA1
APLN	KDM2A	P4HTM
FTO	KDM5C	PTGER1
CERNA3	FTO	PLCG1
MIR532	EGLN2	SLC22A8
FBXO32	P4HTM	SLC22A11
CRP	KDM5B	HEL-S-133P
TP53	EGLN3
GHRL	KDM4A
DUSP1	HIF1AN
TNF	KDM4D
IGFBP3	KDM4C
ALB	TLR4
FGF19	MAOA
IL10	MAOB
MTOR	HSP90AA1
FST	CCR4
CAV1	PTGER1
DLEU1	FBP1
INS
MMP3
ACVR2B
HTRA1
PPARGC1A
CXCL12
LRRK2
IL23A
MIR146B
TRA-TGC7-1
IRS1
FGF23
NPPB
TNFSF12
MIR483
MIR518E
APP
GGT1
LEP
IL16
MIR21
MIRLET7C
TRIM63
PLIN2
AKT1
MMP9
OXCT1
TIMP1
FABP4
LTBP4
KLB
ACSS1
MTFP1
BDNF
ATP6AP2
MFGE8
MIR206
CHI3L1
CCL11
BAK1
PDK4
GDF10
IL6R
IL1B
HTRA2
PTH
TP53INP2
MIR27A
MIR23A
MIR216A
MIR486-1
MIR451A
SNAP25
KLF5
AHSG
FZR1
LPA
CDKN3
SOAT2
NUDT3
HLA-DQB1-AS1
MBNL1
C1QA
PDCD1
MYL9
SNORD15A
LINCMD1
MIR1245A
H19
DLEU2
MC4R
LEPQTL1
TTR
MYH2
MYOZ2
HSD11B1
MIR215
FOXO3
RPS6
SOCS3
ADIPOQ
MIR98
CAST
RBP4
IGFBP1
MIR211
MSBP1
ACE
FOXO1
CD36
PNPLA3
PTPRD
FDFT1
RGS6
MAP3K9
SFXN1
EPB41L4A
MED6
SRSF5
DMAC1
LDLRAD3
SYNJ2BP
ZCCHC2
COMMD9
TTC9
LINC01269
LINC01414
NECTIN1-DT
ENSG00000234261
LINC02744
RNU6-793P
RPL6P17
ENSG00000288047
LOC101927023
RN7SKP148
RN7SKP135
RN7SL705P
RNU6-567P
LOC105374945
lnc-COMMD9-4
piR-57133-157
HSALNG0102291
LOC105369526
piR-33287
TNFSF11
HULC
BCYRN1
MIR496
MIRLET7D
BLM
WRN
SESN1
FAM210A
ASNSD1
TRE-TTC3-1
KL
PDHB
GC
CYP2R1
PRSS12
IL37
PVT1
EDN1
GH1
LUM
TACC2
MIR155
MIR203A
MIR181D
MIRLET7G
MIR203B
HPGD
IL15
MCU
TM6SF2
AKT2
SNCA
WNK1
AGER
GDF11
IL15RA
INSL3
KLHL3
SESN2
NEB
ENSG00000232985
MTHFR
RPS6KB1
PIK3CG
MAPK10
CTSD
YAP1
MT2A
UBE2G1
UBE2J1
RIF1
WWTR1
MT1A
SNORD24
MIR19B1
MIR1290
IGF1R
NFKB1
ACE2
IGF2
TTN
EIF4EBP1
TRHR
SOD1
BUB1B
RPS6KA1
TF
AGT
RYR1
STIM1
EEF2
ADORA2B
CNR1
MYH6
MYOD1
QDPR
TPI1
EIF2S1
ORAI1
NCOR2
SRF
SST
PLCL1
GHRH
LMCD1
MIR191
MIR320A
MIR499A
MT-RNR1
BUB1B-PAK6
MIR19B2
ESR1
AR
HDAC4
CAT
FOS
NFE2L2
TLR2
CPT2
HDAC9
RHEB
FLNA
ICAM1
MEF2C
NLRP3
PRKAA2
PRKN
SPARC
SQSTM1
ACTA1
ESR2
RRM2B
TNNI3
CLU
CYCS
DES
FLNB
HSF1
PRKAB1
ROR2
SLC2A4
SOD2
TNNT2
ACLY
ACVR2A
ATP5F1A
CKM
ESRRA
IGF2R
IL2
IL5
MYBPC3
SLC22A5
FHL2
GHR
GHSR
GREM1
NPY
PIAS1
PRDM16
ATP5F1B
BDKRB2
CKB
FLNC
FGF9
GADD45A
GFM1
SLC22A2
SOCS2
TNNI2
TNNT3
UBE2D2
UBE2D3
UQCRC1
CA3
CNTF
DGCR8
EHHADH
EPO
MYBPC1
NDUFA1
PDPN
RETN
SLC7A2
TRIM32
UBE2D1
MYF5
MYF6
PIAS3
ANKRD1
PIAS2
TCAP
MRTFA
MYOG
MYOT
TNNI1
EEF1G
SAA1
CLEC1B
EIF3E
MYH13
NDRG2
NEBL
STAU1
CCAR1
CREG1
GLYAT
MYOZ1
SAA2
ADAMTS15
DCAF6
FSTL3
TRIM72
UXT
MRPL19
SYPL2
TRIM55
NOMO1
GMEB1
GIMAP1
MRPL41
MIR7-3HG
SNHG12
GAS5
MIR184
MIR29A
MIR34A
MIR34C
SNHG7
MIR199A1
MIR199A2
MIR19A
MIR20A
HOTAIRM1
MIR17
MIR199B
MIR345
MIR424
HAGLR
MIR144
MIR423
MIR494
SERHL
SNHG14
MIR487B
MIR449B
MIR1296
MIR362
PCAT2
FAS-AS1
MIR889
SNORD44
DBET
LINC00850
TRC-GCA24-1
MTMR14
ADCK2
SUPV3L1
POLG
CYP4F3
ERCC1

## Sheet: DHBAM with sarcopenia
Gene target
Sarcopenia	ATCA SWISS	ATCA SEA	Overlapping targets
MSTN	MME	ACE	ACLY
LINC02605	ENGASE	BHMT	PIK3CG
BDNF-AS	SELL	BHMT2	IGF1R
MIR133B	SELP	CFB	MMP9
SOD2-OT1	AMPD3	FOLH1	FDFT1
IGF1	AKR1B1	GGH	FTO
MIR208B	OGA	GNPAT	ESR2
FNDC5	CA2	GSTA1	AKT1
CST3	CA1	GSTM1	TTR
ACTN3	DNMT3B	LY96	IGFBP3
IL6	ECE1	NAALAD2	ICAM1
PGR-AS1	ACLY	PLA2G2C	ACE
AGRN	CASP3	PSMA1
FGF21	CASP6	PSMA3
VDR	CASP7	PSMA2
LINC03111	CASP8	PSMA4
GDF15	CASP1	PSMA5
APLN	CASP2	PSMA6
FTO	CA12	PSMA7
CERNA3	CA9	PSMB10
MIR532	KDR	PSMB11
FBXO32	PIK3CG	PSMB3
CRP	PIK3CA	PSMB4
TP53	GSR	PSMB6
GHRL	IGF1R	PSMB7
DUSP1	INSR	PSMA8
TNF	TREH	SF3B3
IGFBP3	CDA	TLR2
ALB	MMP16
FGF19	NAALAD2
IL10	MMP13
MTOR	MMP9
FST	MMP1
CAV1	MMP2
DLEU1	SLC13A5
INS	MMP14
MMP3	MMP8
ACVR2B	GRK6
HTRA1	MGAM
PPARGC1A	SI
CXCL12	NEU2
LRRK2	GRIK1
IL23A	GRIK2
MIR146B	GRIK3
TRA-TGC7-1	PYGL
IRS1	GSK3B
FGF23	PYGM
NPPB	GNPAT
TNFSF12	ADA
MIR483	ITGB1
MIR518E	ITGAL
APP	NEU3
GGT1	NEU4
LEP	PDCD4
IL16	FDFT1
MIR21	AKR1B10
MIRLET7C	EGFR
TRIM63	ENPEP
PLIN2	FBP1
AKT1	FTO
MMP9	CXCR2
OXCT1	GRM2
TIMP1	CSNK2A1
FABP4	CSNK2A2
LTBP4	KDM4E
KLB	FYN
ACSS1	LCK
MTFP1	HMGCR
BDNF	F2
ATP6AP2	HPRT1
MFGE8	CFTR
MIR206	ADAMTS5
CHI3L1	PIN1
CCL11	ADAMTS4
BAK1	PTPN1
PDK4	CPN1
GDF10	PPP1CA
IL6R	ESR2
IL1B	CDK2
HTRA2	PTGDR2
PTH	ERN1
TP53INP2	GRIA1
MIR27A	SLC6A3
MIR23A	EGLN1
MIR216A	HAGH
MIR486-1	ADORA1
MIR451A	GLO1
SNAP25	AKT1
KLF5	AKR1C3
AHSG	PLAU
FZR1	GRM3
LPA	DPP4
CDKN3	TTR
SOAT2	ERBB2
NUDT3	PIM1
HLA-DQB1-AS1	MAPK8
MBNL1	IGFBP3
C1QA	PIM2
PDCD1	CTSA
MYL9	GPR35
SNORD15A	ITGA5
LINCMD1	ICAM1
MIR1245A	ITGB2
H19
DLEU2
MC4R
LEPQTL1
TTR
MYH2
MYOZ2
HSD11B1
MIR215
FOXO3
RPS6
SOCS3
ADIPOQ
MIR98
CAST
RBP4
IGFBP1
MIR211
MSBP1
ACE
FOXO1
CD36
PNPLA3
PTPRD
FDFT1
RGS6
MAP3K9
SFXN1
EPB41L4A
MED6
SRSF5
DMAC1
LDLRAD3
SYNJ2BP
ZCCHC2
COMMD9
TTC9
LINC01269
LINC01414
NECTIN1-DT
ENSG00000234261
LINC02744
RNU6-793P
RPL6P17
ENSG00000288047
LOC101927023
RN7SKP148
RN7SKP135
RN7SL705P
RNU6-567P
LOC105374945
lnc-COMMD9-4
piR-57133-157
HSALNG0102291
LOC105369526
piR-33287
TNFSF11
HULC
BCYRN1
MIR496
MIRLET7D
BLM
WRN
SESN1
FAM210A
ASNSD1
TRE-TTC3-1
KL
PDHB
GC
CYP2R1
PRSS12
IL37
PVT1
EDN1
GH1
LUM
TACC2
MIR155
MIR203A
MIR181D
MIRLET7G
MIR203B
HPGD
IL15
MCU
TM6SF2
AKT2
SNCA
WNK1
AGER
GDF11
IL15RA
INSL3
KLHL3
SESN2
NEB
ENSG00000232985
MTHFR
RPS6KB1
PIK3CG
MAPK10
CTSD
YAP1
MT2A
UBE2G1
UBE2J1
RIF1
WWTR1
MT1A
SNORD24
MIR19B1
MIR1290
IGF1R
NFKB1
ACE2
IGF2
TTN
EIF4EBP1
TRHR
SOD1
BUB1B
RPS6KA1
TF
AGT
RYR1
STIM1
EEF2
ADORA2B
CNR1
MYH6
MYOD1
QDPR
TPI1
EIF2S1
ORAI1
NCOR2
SRF
SST
PLCL1
GHRH
LMCD1
MIR191
MIR320A
MIR499A
MT-RNR1
BUB1B-PAK6
MIR19B2
ESR1
AR
HDAC4
CAT
FOS
NFE2L2
TLR2
CPT2
HDAC9
RHEB
FLNA
ICAM1
MEF2C
NLRP3
PRKAA2
PRKN
SPARC
SQSTM1
ACTA1
ESR2
RRM2B
TNNI3
CLU
CYCS
DES
FLNB
HSF1
PRKAB1
ROR2
SLC2A4
SOD2
TNNT2
ACLY
ACVR2A
ATP5F1A
CKM
ESRRA
IGF2R
IL2
IL5
MYBPC3
SLC22A5
FHL2
GHR
GHSR
GREM1
NPY
PIAS1
PRDM16
ATP5F1B
BDKRB2
CKB
FLNC
FGF9
GADD45A
GFM1
SLC22A2
SOCS2
TNNI2
TNNT3
UBE2D2
UBE2D3
UQCRC1
CA3
CNTF
DGCR8
EHHADH
EPO
MYBPC1
NDUFA1
PDPN
RETN
SLC7A2
TRIM32
UBE2D1
MYF5
MYF6
PIAS3
ANKRD1
PIAS2
TCAP
MRTFA
MYOG
MYOT
TNNI1
EEF1G
SAA1
CLEC1B
EIF3E
MYH13
NDRG2
NEBL
STAU1
CCAR1
CREG1
GLYAT
MYOZ1
SAA2
ADAMTS15
DCAF6
FSTL3
TRIM72
UXT
MRPL19
SYPL2
TRIM55
NOMO1
GMEB1
GIMAP1
MRPL41
MIR7-3HG
SNHG12
GAS5
MIR184
MIR29A
MIR34A
MIR34C
SNHG7
MIR199A1
MIR199A2
MIR19A
MIR20A
HOTAIRM1
MIR17
MIR199B
MIR345
MIR424
HAGLR
MIR144
MIR423
MIR494
SERHL
SNHG14
MIR487B
MIR449B
MIR1296
MIR362
PCAT2
FAS-AS1
MIR889
SNORD44
DBET
LINC00850
TRC-GCA24-1
MTMR14
ADCK2
SUPV3L1
POLG
CYP4F3
ERCC1

## Sheet: Result of DHBMA with sarcopenia
Go and KEGG analysis reslut
Category	Term	Count	%	PValue	Genes	List Total	Pop Hits	Pop Total	Fold Enrichment	Bonferroni	Benjamini	FDR
KEGG_PATHWAY	hsa01522:Endocrine resistance	4	30.7692	0.000233568	AKT1, MMP9, ESR2, IGF1R	12	99	8534	28.734	0.0310433	0.0317653	0.0289625
GOTERM_BP_DIRECT	GO:0043491~phosphatidylinositol 3-kinase/protein kinase B signal transduction	3	23.0769	0.000916914	AKT1, PIK3CG, IGF1R	13	74	19478	60.7422	0.311579	0.222743	0.222743
GOTERM_BP_DIRECT	GO:0071333~cellular response to glucose stimulus	3	23.0769	0.00109726	ACE, ICAM1, IGF1R	13	81	19478	55.4929	0.360347	0.222743	0.222743
KEGG_PATHWAY	hsa05205:Proteoglycans in cancer	4	30.7692	0.00192733	AKT1, MMP9, IGF1R, TLR2	12	204	8534	13.9444	0.229288	0.10292	0.0938392
KEGG_PATHWAY	hsa05417:Lipid and atherosclerosis	4	30.7692	0.0022703	AKT1, MMP9, ICAM1, TLR2	12	216	8534	13.1698	0.264231	0.10292	0.0938392
GOTERM_MF_DIRECT	GO:0042802~identical protein binding	6	46.1538	0.00303114	TTR, AKT1, MMP9, PIK3CG, IGF1R, TLR2	13	1777	19253	5.00056	0.332191	0.357988	0.357988
GOTERM_BP_DIRECT	GO:1904045~cellular response to aldosterone	2	15.3846	0.00491891	ACE, IGF1R	13	8	19478	374.577	0.8656	0.665692	0.665692
KEGG_PATHWAY	hsa05215:Prostate cancer	3	23.0769	0.00671086	AKT1, MMP9, IGF1R	12	98	8534	21.7704	0.597081	0.166052	0.1514
KEGG_PATHWAY	hsa05142:Chagas disease	3	23.0769	0.00739078	ACE, AKT1, TLR2	12	103	8534	20.7136	0.632657	0.166052	0.1514
GOTERM_MF_DIRECT	GO:0031994~insulin-like growth factor I binding	2	15.3846	0.00807491	IGFBP3, IGF1R	13	13	19253	227.846	0.659834	0.357988	0.357988
GOTERM_MF_DIRECT	GO:0005520~insulin-like growth factor binding	2	15.3846	0.00807491	IGFBP3, IGF1R	13	13	19253	227.846	0.659834	0.357988	0.357988
KEGG_PATHWAY	hsa05145:Toxoplasmosis	3	23.0769	0.0086905	AKT1, PIK3CG, TLR2	12	112	8534	19.0491	0.692212	0.166052	0.1514
GOTERM_BP_DIRECT	GO:0046209~nitric oxide metabolic process	2	15.3846	0.00920474	AKT1, TLR2	13	15	19478	199.774	0.976802	0.797028	0.797028
KEGG_PATHWAY	hsa04151:PI3K-Akt signaling pathway	4	30.7692	0.00968525	AKT1, PIK3CG, IGF1R, TLR2	12	362	8534	7.8582	0.731225	0.166052	0.1514
KEGG_PATHWAY	hsa04668:TNF signaling pathway	3	23.0769	0.00976775	AKT1, MMP9, ICAM1	12	119	8534	17.9286	0.734231	0.166052	0.1514
GOTERM_BP_DIRECT	GO:0003376~sphingosine-1-phosphate receptor signaling pathway	2	15.3846	0.00981562	AKT1, PIK3CG	13	16	19478	187.288	0.981952	0.797028	0.797028
GOTERM_BP_DIRECT	GO:0008610~lipid biosynthetic process	2	15.3846	0.0122557	ACLY, FDFT1	13	20	19478	149.831	0.993388	0.829302	0.829302
KEGG_PATHWAY	hsa04915:Estrogen signaling pathway	3	23.0769	0.0131568	AKT1, MMP9, ESR2	12	139	8534	15.3489	0.832698	0.18333	0.167154
KEGG_PATHWAY	hsa05418:Fluid shear stress and atherosclerosis	3	23.0769	0.0135205	AKT1, MMP9, ICAM1	12	141	8534	15.1312	0.84082	0.18333	0.167154
GOTERM_BP_DIRECT	GO:2001243~negative regulation of intrinsic apoptotic signaling pathway	2	15.3846	0.0146902	AKT1, MMP9	13	24	19478	124.859	0.997578	0.847041	0.847041
KEGG_PATHWAY	hsa05224:Breast cancer	3	23.0769	0.0148282	AKT1, ESR2, IGF1R	12	148	8534	14.4155	0.866918	0.18333	0.167154
GOTERM_MF_DIRECT	GO:0005515~protein binding	13	100	0.0166823	FTO, ACE, IGFBP3, MMP9, PIK3CG, ESR2, ICAM1, IGF1R, ACLY, TTR, AKT1, FDFT1, TLR2	13	13690	19253	1.40636	0.89327	0.554686	0.554686
GOTERM_BP_DIRECT	GO:0043065~positive regulation of apoptotic process	3	23.0769	0.0166905	ACE, IGFBP3, MMP9	13	328	19478	13.704	0.998941	0.847041	0.847041
KEGG_PATHWAY	hsa05161:Hepatitis B	3	23.0769	0.0178086	AKT1, MMP9, TLR2	12	163	8534	13.089	0.911595	0.201831	0.184022
GOTERM_CC_DIRECT	GO:0005615~extracellular space	5	38.4615	0.0178123	ACE, TTR, IGFBP3, MMP9, ICAM1	13	1867	20795	4.28392	0.677706	0.391789	0.38557
GOTERM_CC_DIRECT	GO:0016020~membrane	8	61.5385	0.017877	ACLY, ACE, AKT1, PIK3CG, ICAM1, IGF1R, TLR2, FDFT1	13	5415	20795	2.36324	0.67904	0.391789	0.38557
GOTERM_CC_DIRECT	GO:0043231~intracellular membrane-bounded organelle	4	30.7692	0.0186566	FTO, ESR2, IGF1R, TLR2	13	1022	20795	6.26073	0.694703	0.391789	0.38557
GOTERM_BP_DIRECT	GO:0031663~lipopolysaccharide-mediated signaling pathway	2	15.3846	0.0219609	AKT1, TLR2	13	36	19478	83.2393	0.999881	0.877363	0.877363
GOTERM_BP_DIRECT	GO:0071392~cellular response to estradiol stimulus	2	15.3846	0.0231679	ESR2, IGF1R	13	38	19478	78.8583	0.999928	0.877363	0.877363
GOTERM_BP_DIRECT	GO:0006695~cholesterol biosynthetic process	2	15.3846	0.0237709	ACLY, FDFT1	13	39	19478	76.8363	0.999944	0.877363	0.877363
KEGG_PATHWAY	hsa05167:Kaposi sarcoma-associated herpesvirus infection	3	23.0769	0.025185	AKT1, PIK3CG, ICAM1	12	196	8534	10.8852	0.968048	0.219354	0.199999
KEGG_PATHWAY	hsa05202:Transcriptional misregulation in cancer	3	23.0769	0.0256668	IGFBP3, MMP9, IGF1R	12	198	8534	10.7753	0.970111	0.219354	0.199999
KEGG_PATHWAY	hsa05169:Epstein-Barr virus infection	3	23.0769	0.0271353	AKT1, ICAM1, TLR2	12	204	8534	10.4583	0.975617	0.219354	0.199999
KEGG_PATHWAY	hsa05415:Diabetic cardiomyopathy	3	23.0769	0.0273834	ACE, AKT1, MMP9	12	205	8534	10.4073	0.976443	0.219354	0.199999
KEGG_PATHWAY	hsa05200:Pathways in cancer	4	30.7692	0.0274193	AKT1, MMP9, ESR2, IGF1R	12	533	8534	5.33709	0.97656	0.219354	0.199999
GOTERM_BP_DIRECT	GO:0006954~inflammatory response	3	23.0769	0.0279626	AKT1, PIK3CG, TLR2	13	432	19478	10.4049	0.99999	0.892654	0.892654
GOTERM_BP_DIRECT	GO:1904646~cellular response to amyloid-beta	2	15.3846	0.0285825	ICAM1, IGF1R	13	47	19478	63.7578	0.999993	0.892654	0.892654
GOTERM_BP_DIRECT	GO:0048661~positive regulation of smooth muscle cell proliferation	2	15.3846	0.0327748	AKT1, IGF1R	13	54	19478	55.4929	0.999999	0.949194	0.949194
GOTERM_CC_DIRECT	GO:0070062~extracellular exosome	5	38.4615	0.0328124	ACLY, ACE, TTR, MMP9, ICAM1	13	2242	20795	3.56738	0.877771	0.457655	0.450391
GOTERM_CC_DIRECT	GO:0005576~extracellular region	5	38.4615	0.0363219	ACLY, ACE, TTR, IGFBP3, MMP9	13	2313	20795	3.45788	0.902789	0.457655	0.450391
GOTERM_BP_DIRECT	GO:0043066~negative regulation of apoptotic process	3	23.0769	0.038644	AKT1, MMP9, IGF1R	13	515	19478	8.72801	1	0.949194	0.949194
KEGG_PATHWAY	hsa05132:Salmonella infection	3	23.0769	0.0397809	AKT1, PIK3CG, TLR2	12	251	8534	8.5	0.995831	0.300567	0.274047
GOTERM_BP_DIRECT	GO:0010595~positive regulation of endothelial cell migration	2	15.3846	0.0405165	AKT1, PIK3CG	13	67	19478	44.7256	1	0.949194	0.949194
GOTERM_BP_DIRECT	GO:0006955~immune response	3	23.0769	0.0417053	PIK3CG, IGF1R, TLR2	13	537	19478	8.37043	1	0.949194	0.949194
GOTERM_BP_DIRECT	GO:0007165~signal transduction	4	30.7692	0.0420825	AKT1, ESR2, IGF1R, TLR2	13	1308	19478	4.58198	1	0.949194	0.949194
GOTERM_MF_DIRECT	GO:0004175~endopeptidase activity	2	15.3846	0.0457701	ACE, MMP9	13	75	19253	39.4933	0.998033	0.574312	0.574312
GOTERM_MF_DIRECT	GO:0008237~metallopeptidase activity	2	15.3846	0.0481564	ACE, MMP9	13	79	19253	37.4937	0.99859	0.574312	0.574312
GOTERM_BP_DIRECT	GO:0048009~insulin-like growth factor receptor signaling pathway	2	15.3846	0.0487902	AKT1, IGF1R	13	81	19478	36.9953	1	1	1
GOTERM_BP_DIRECT	GO:0048013~ephrin receptor signaling pathway	2	15.3846	0.0511421	MMP9, IGF1R	13	85	19478	35.2543	1	1	1
GOTERM_CC_DIRECT	GO:0035578~azurophil granule lumen	2	15.3846	0.0512802	ACLY, TTR	13	91	20795	35.1564	0.963718	0.538442	0.529896
GOTERM_BP_DIRECT	GO:0051091~positive regulation of DNA-binding transcription factor activity	2	15.3846	0.0517292	AKT1, ESR2	13	86	19478	34.8444	1	1	1
GOTERM_BP_DIRECT	GO:0006915~apoptotic process	3	23.0769	0.0597824	IGFBP3, MMP9, TLR2	13	656	19478	6.85202	1	1	1
GOTERM_MF_DIRECT	GO:0008233~peptidase activity	2	15.3846	0.0600058	ACE, MMP9	13	99	19253	29.9192	0.999734	0.574312	0.574312
GOTERM_BP_DIRECT	GO:0007173~epidermal growth factor receptor signaling pathway	2	15.3846	0.0616597	AKT1, IGF1R	13	103	19478	29.0934	1	1	1
KEGG_PATHWAY	hsa05144:Malaria	2	15.3846	0.0626285	ICAM1, TLR2	12	50	8534	28.4467	0.999839	0.448289	0.408734
GOTERM_MF_DIRECT	GO:0005524~ATP binding	4	30.7692	0.065736	ACLY, AKT1, PIK3CG, IGF1R	13	1546	19253	3.83182	0.999882	0.574312	0.574312
GOTERM_MF_DIRECT	GO:0004222~metalloendopeptidase activity	2	15.3846	0.0658797	ACE, MMP9	13	109	19253	27.1743	0.999884	0.574312	0.574312
GOTERM_BP_DIRECT	GO:0045471~response to ethanol	2	15.3846	0.0680344	IGF1R, TLR2	13	114	19478	26.2861	1	1	1
GOTERM_BP_DIRECT	GO:0008286~insulin receptor signaling pathway	2	15.3846	0.0703426	AKT1, IGF1R	13	118	19478	25.395	1	1	1
GOTERM_CC_DIRECT	GO:1904813~ficolin-1-rich granule lumen	2	15.3846	0.070353	ACLY, MMP9	13	126	20795	25.3907	0.989907	0.590413	0.581041
GOTERM_BP_DIRECT	GO:0001934~positive regulation of protein phosphorylation	2	15.3846	0.0749433	AKT1, MMP9	13	126	19478	23.7827	1	1	1
GOTERM_CC_DIRECT	GO:0005886~plasma membrane	7	53.8462	0.074973	FTO, ACE, AKT1, PIK3CG, ICAM1, IGF1R, TLR2	13	5597	20795	2.00059	0.992626	0.590413	0.581041
KEGG_PATHWAY	hsa04213:Longevity regulating pathway - multiple species	2	15.3846	0.0771186	AKT1, IGF1R	12	62	8534	22.9409	0.99998	0.522688	0.476568
GOTERM_BP_DIRECT	GO:0001649~osteoblast differentiation	2	15.3846	0.0806649	IGFBP3, AKT1	13	136	19478	22.0339	1	1	1
KEGG_PATHWAY	hsa04929:GnRH secretion	2	15.3846	0.0807091	AKT1, ESR2	12	65	8534	21.8821	0.999988	0.522688	0.476568
GOTERM_BP_DIRECT	GO:0046777~protein autophosphorylation	2	15.3846	0.0812352	AKT1, IGF1R	13	137	19478	21.8731	1	1	1
GOTERM_BP_DIRECT	GO:0032496~response to lipopolysaccharide	2	15.3846	0.0829444	ACE, TLR2	13	140	19478	21.4044	1	1	1
KEGG_PATHWAY	hsa04917:Prolactin signaling pathway	2	15.3846	0.0878522	AKT1, ESR2	12	71	8534	20.0329	0.999996	0.531341	0.484458
KEGG_PATHWAY	hsa05218:Melanoma	2	15.3846	0.090222	AKT1, IGF1R	12	73	8534	19.484	0.999997	0.531341	0.484458
GOTERM_MF_DIRECT	GO:0046872~metal ion binding	5	38.4615	0.093667	FTO, ACLY, ACE, IGFBP3, FDFT1	13	2904	19253	2.54993	0.999998	0.574312	0.574312
KEGG_PATHWAY	hsa05214:Glioma	2	15.3846	0.0937661	AKT1, IGF1R	12	76	8534	18.7149	0.999998	0.531341	0.484458
KEGG_PATHWAY	hsa01521:EGFR tyrosine kinase inhibitor resistance	2	15.3846	0.0984722	AKT1, IGF1R	12	80	8534	17.7792	0.999999	0.535689	0.488422

## Sheet: HPM2 with sarcopenia
Gene target
Sarcopenia	HPM2 SWISS	HPM2 SEA	Overlapping targets
MSTN	AKR1B1	ACE	FTO
LINC02605	CA2	PAM	ACLY
BDNF-AS	CA1	LAP3	ACE
MIR133B	MAPK8	CFB	IGFBP3
SOD2-OT1	ITGAL	FOLH1	MMP9
IGF1	MME	GGH	PIK3CG
MIR208B	FTO	GNPAT	IGF1R
FNDC5	ECE1	GSTA1	CA3
CST3	DNMT3B	GSTM1	FDFT1
ACTN3	AMPD3	KEAP1	TTR
IL6	ACLY	NAALAD2	ICAM1
PGR-AS1	SLC13A5	PLA2G5	TLR2
AGRN	CFTR	SF3B3
FGF21	FBP1	SPSB2
VDR	OGA	TLR2
LINC03111	ERBB2
GDF15	ACE
APLN	F2
FTO	CPA1
CERNA3	AKR1C3
MIR532	CA12
FBXO32	CA9
CRP	ADA
TP53	PYGL
GHRL	PYGM
DUSP1	GRK6
TNF	FYN
IGFBP3	CASP3
ALB	LCK
FGF19	CASP6
IL10	CASP7
MTOR	CASP8
FST	CASP1
CAV1	CASP2
DLEU1	EGFR
INS	GSR
MMP3	SLC6A3
ACVR2B	PIN1
HTRA1	ERN1
PPARGC1A	EGLN1
CXCL12	CTNNB1
LRRK2	KDM4D
IL23A	KDM4C
MIR146B	IGFBP3
TRA-TGC7-1	KDM4E
IRS1	PTGS2
FGF23	LTA4H
NPPB	CSNK2A1
TNFSF12	KDR
MIR483	CDC25B
MIR518E	NAALAD2
APP	CDA
GGT1	CTSA
LEP	NOX4
IL16	METAP1
MIR21	EP300
MIRLET7C	CAMKK2
TRIM63	PDCD4
PLIN2	DTYMK
AKT1	PARP14
MMP9	PARP1
OXCT1	P2RX3
TIMP1	NEU2
FABP4	MMP16
LTBP4	MMP13
KLB	MMP9
ACSS1	MMP1
MTFP1	MMP2
BDNF	MMP14
ATP6AP2	MMP8
MFGE8	SELL
MIR206	PIK3CG
CHI3L1	HMGCR
CCL11	SELP
BAK1	IGF1R
PDK4	INSR
GDF10	CA7
IL6R	CA3
IL1B	CA6
HTRA2	CA14
PTH	CA5A
TP53INP2	PTGDR2
MIR27A	AKR1C2
MIR23A	FDFT1
MIR216A	IMPDH2
MIR486-1	NEU3
MIR451A	NEU4
SNAP25	ILK
KLF5	COMT
AHSG	GSK3B
FZR1	TTR
LPA	MCL1
CDKN3	ENGASE
SOAT2	APEX1
NUDT3	NOS2
HLA-DQB1-AS1	PTPN1
MBNL1	ANPEP
C1QA	CDK2
PDCD1	KMO
MYL9	ADAMTS5
SNORD15A	ICAM1
LINCMD1	ITGB2
MIR1245A
H19
DLEU2
MC4R
LEPQTL1
TTR
MYH2
MYOZ2
HSD11B1
MIR215
FOXO3
RPS6
SOCS3
ADIPOQ
MIR98
CAST
RBP4
IGFBP1
MIR211
MSBP1
ACE
FOXO1
CD36
PNPLA3
PTPRD
FDFT1
RGS6
MAP3K9
SFXN1
EPB41L4A
MED6
SRSF5
DMAC1
LDLRAD3
SYNJ2BP
ZCCHC2
COMMD9
TTC9
LINC01269
LINC01414
NECTIN1-DT
ENSG00000234261
LINC02744
RNU6-793P
RPL6P17
ENSG00000288047
LOC101927023
RN7SKP148
RN7SKP135
RN7SL705P
RNU6-567P
LOC105374945
lnc-COMMD9-4
piR-57133-157
HSALNG0102291
LOC105369526
piR-33287
TNFSF11
HULC
BCYRN1
MIR496
MIRLET7D
BLM
WRN
SESN1
FAM210A
ASNSD1
TRE-TTC3-1
KL
PDHB
GC
CYP2R1
PRSS12
IL37
PVT1
EDN1
GH1
LUM
TACC2
MIR155
MIR203A
MIR181D
MIRLET7G
MIR203B
HPGD
IL15
MCU
TM6SF2
AKT2
SNCA
WNK1
AGER
GDF11
IL15RA
INSL3
KLHL3
SESN2
NEB
ENSG00000232985
MTHFR
RPS6KB1
PIK3CG
MAPK10
CTSD
YAP1
MT2A
UBE2G1
UBE2J1
RIF1
WWTR1
MT1A
SNORD24
MIR19B1
MIR1290
IGF1R
NFKB1
ACE2
IGF2
TTN
EIF4EBP1
TRHR
SOD1
BUB1B
RPS6KA1
TF
AGT
RYR1
STIM1
EEF2
ADORA2B
CNR1
MYH6
MYOD1
QDPR
TPI1
EIF2S1
ORAI1
NCOR2
SRF
SST
PLCL1
GHRH
LMCD1
MIR191
MIR320A
MIR499A
MT-RNR1
BUB1B-PAK6
MIR19B2
ESR1
AR
HDAC4
CAT
FOS
NFE2L2
TLR2
CPT2
HDAC9
RHEB
FLNA
ICAM1
MEF2C
NLRP3
PRKAA2
PRKN
SPARC
SQSTM1
ACTA1
ESR2
RRM2B
TNNI3
CLU
CYCS
DES
FLNB
HSF1
PRKAB1
ROR2
SLC2A4
SOD2
TNNT2
ACLY
ACVR2A
ATP5F1A
CKM
ESRRA
IGF2R
IL2
IL5
MYBPC3
SLC22A5
FHL2
GHR
GHSR
GREM1
NPY
PIAS1
PRDM16
ATP5F1B
BDKRB2
CKB
FLNC
FGF9
GADD45A
GFM1
SLC22A2
SOCS2
TNNI2
TNNT3
UBE2D2
UBE2D3
UQCRC1
CA3
CNTF
DGCR8
EHHADH
EPO
MYBPC1
NDUFA1
PDPN
RETN
SLC7A2
TRIM32
UBE2D1
MYF5
MYF6
PIAS3
ANKRD1
PIAS2
TCAP
MRTFA
MYOG
MYOT
TNNI1
EEF1G
SAA1
CLEC1B
EIF3E
MYH13
NDRG2
NEBL
STAU1
CCAR1
CREG1
GLYAT
MYOZ1
SAA2
ADAMTS15
DCAF6
FSTL3
TRIM72
UXT
MRPL19
SYPL2
TRIM55
NOMO1
GMEB1
GIMAP1
MRPL41
MIR7-3HG
SNHG12
GAS5
MIR184
MIR29A
MIR34A
MIR34C
SNHG7
MIR199A1
MIR199A2
MIR19A
MIR20A
HOTAIRM1
MIR17
MIR199B
MIR345
MIR424
HAGLR
MIR144
MIR423
MIR494
SERHL
SNHG14
MIR487B
MIR449B
MIR1296
MIR362
PCAT2
FAS-AS1
MIR889
SNORD44
DBET
LINC00850
TRC-GCA24-1
MTMR14
ADCK2
SUPV3L1
POLG
CYP4F3
ERCC1

## Sheet: Result of HPM2 with sarcopenia
Go and KEGG analysis reslut
Category	Term	Count	%	PValue	Genes	List Total	Pop Hits	Pop Total	Fold Enrichment	Bonferroni	Benjamini	FDR
GOTERM_BP_DIRECT	GO:0071333~cellular response to glucose stimulus	3	25	0.000916854	ACE, ICAM1, IGF1R	12	81	19478	60.1173	0.231456	0.26222	0.26222
GOTERM_BP_DIRECT	GO:1904045~cellular response to aldosterone	2	16.6667	0.00450981	ACE, IGF1R	12	8	19478	405.792	0.726715	0.644902	0.644902
GOTERM_MF_DIRECT	GO:0005520~insulin-like growth factor binding	2	16.6667	0.00740431	IGFBP3, IGF1R	12	13	19253	246.833	0.558468	0.407237	0.407237
GOTERM_MF_DIRECT	GO:0031994~insulin-like growth factor I binding	2	16.6667	0.00740431	IGFBP3, IGF1R	12	13	19253	246.833	0.558468	0.407237	0.407237
GOTERM_BP_DIRECT	GO:0008610~lipid biosynthetic process	2	16.6667	0.0112399	ACLY, FDFT1	12	20	19478	162.317	0.960997	1	1
GOTERM_CC_DIRECT	GO:0005615~extracellular space	5	41.6667	0.0127688	ACE, TTR, IGFBP3, MMP9, ICAM1	12	1867	20795	4.64091	0.480768	0.450473	0.44164
GOTERM_MF_DIRECT	GO:0042802~identical protein binding	5	41.6667	0.0140502	TTR, MMP9, PIK3CG, IGF1R, TLR2	12	1777	19253	4.5144	0.789124	0.515174	0.515174
GOTERM_BP_DIRECT	GO:0043065~positive regulation of apoptotic process	3	25	0.0140637	ACE, IGFBP3, MMP9	12	328	19478	14.846	0.982836	1	1
KEGG_PATHWAY	hsa05202:Transcriptional misregulation in cancer	3	25	0.0213217	IGFBP3, MMP9, IGF1R	11	198	8534	11.7548	0.853122	0.753025	0.753025
GOTERM_BP_DIRECT	GO:0006695~cholesterol biosynthetic process	2	16.6667	0.0218112	ACLY, FDFT1	12	39	19478	83.2393	0.998216	1	1
KEGG_PATHWAY	hsa05205:Proteoglycans in cancer	3	25	0.022552	MMP9, IGF1R, TLR2	11	204	8534	11.4091	0.868679	0.753025	0.753025
GOTERM_MF_DIRECT	GO:0005515~protein binding	12	100	0.0234666	FTO, ACLY, ACE, TTR, CA3, IGFBP3, MMP9, PIK3CG, ICAM1, IGF1R, TLR2, FDFT1	12	13690	19253	1.40636	0.92662	0.645333	0.645333
GOTERM_CC_DIRECT	GO:0070062~extracellular exosome	5	41.6667	0.0238713	ACLY, ACE, TTR, MMP9, ICAM1	12	2242	20795	3.86467	0.70835	0.450473	0.44164
KEGG_PATHWAY	hsa05417:Lipid and atherosclerosis	3	25	0.0251008	MMP9, ICAM1, TLR2	11	216	8534	10.7753	0.895909	0.753025	0.753025
GOTERM_BP_DIRECT	GO:1904646~cellular response to amyloid-beta	2	16.6667	0.0262315	ICAM1, IGF1R	12	47	19478	69.0709	0.999514	1	1
GOTERM_CC_DIRECT	GO:0005576~extracellular region	5	41.6667	0.0264984	ACLY, ACE, TTR, IGFBP3, MMP9	12	2313	20795	3.74604	0.745803	0.450473	0.44164
GOTERM_BP_DIRECT	GO:0006955~immune response	3	25	0.0353889	PIK3CG, IGF1R, TLR2	12	537	19478	9.06797	0.999968	1	1
GOTERM_BP_DIRECT	GO:0043491~phosphatidylinositol 3-kinase/protein kinase B signal transduction	2	16.6667	0.0410162	PIK3CG, IGF1R	12	74	19478	43.8694	0.999994	1	1
GOTERM_CC_DIRECT	GO:0016020~membrane	7	58.3333	0.0414391	ACLY, ACE, PIK3CG, ICAM1, IGF1R, TLR2, FDFT1	12	5415	20795	2.24015	0.884494	0.480503	0.471081
GOTERM_MF_DIRECT	GO:0004175~endopeptidase activity	2	16.6667	0.0420362	ACE, MMP9	12	75	19253	42.7844	0.99112	0.810927	0.810927
GOTERM_MF_DIRECT	GO:0008237~metallopeptidase activity	2	16.6667	0.0442324	ACE, MMP9	12	79	19253	40.6181	0.993101	0.810927	0.810927
GOTERM_BP_DIRECT	GO:0048013~ephrin receptor signaling pathway	2	16.6667	0.0469809	MMP9, IGF1R	12	85	19478	38.1922	0.999999	1	1
GOTERM_CC_DIRECT	GO:0035578~azurophil granule lumen	2	16.6667	0.0471081	ACLY, TTR	12	91	20795	38.0861	0.914646	0.480503	0.471081
GOTERM_BP_DIRECT	GO:0006915~apoptotic process	3	25	0.0509293	IGFBP3, MMP9, TLR2	12	656	19478	7.42302	1	1	1
GOTERM_MF_DIRECT	GO:0008233~peptidase activity	2	16.6667	0.0551445	ACE, MMP9	12	99	19253	32.4125	0.998049	0.832673	0.832673
KEGG_PATHWAY	hsa05144:Malaria	2	16.6667	0.0570977	ICAM1, TLR2	11	50	8534	31.0327	0.99466	0.983061	0.983061
GOTERM_MF_DIRECT	GO:0004222~metalloendopeptidase activity	2	16.6667	0.060558	ACE, MMP9	12	109	19253	29.4388	0.998963	0.832673	0.832673
GOTERM_BP_DIRECT	GO:0045471~response to ethanol	2	16.6667	0.0625446	IGF1R, TLR2	12	114	19478	28.4766	1	1	1
KEGG_PATHWAY	hsa04151:PI3K-Akt signaling pathway	3	25	0.0644613	PIK3CG, IGF1R, TLR2	11	362	8534	6.42943	0.997342	0.983061	0.983061
GOTERM_CC_DIRECT	GO:1904813~ficolin-1-rich granule lumen	2	16.6667	0.0646828	ACLY, MMP9	12	126	20795	27.5066	0.96697	0.549803	0.539023
GOTERM_MF_DIRECT	GO:0046872~metal ion binding	5	41.6667	0.0705854	FTO, ACLY, ACE, IGFBP3, FDFT1	12	2904	19253	2.76243	0.999682	0.86271	0.86271
GOTERM_BP_DIRECT	GO:0032496~response to lipopolysaccharide	2	16.6667	0.0763015	ACE, TLR2	12	140	19478	23.1881	1	1	1
GOTERM_BP_DIRECT	GO:0001666~response to hypoxia	2	16.6667	0.0960777	ACE, TLR2	12	178	19478	18.2378	1	1	1
GOTERM_CC_DIRECT	GO:0043231~intracellular membrane-bounded organelle	3	25	0.0989072	FTO, IGF1R, TLR2	12	1022	20795	5.08684	0.995065	0.617704	0.605592

## Sheet: 34MH with sarcopenia
Gene target
Sarcopenia	34MH SWISS	34MH SEA	Overlapping targets
MSTN	AKR1B1	CHRNA3	ACE2
LINC02605	CA12	CHRNA1	ESR2
BDNF-AS	CA9	CHRNB1	FABP4
MIR133B	SLC22A6	CHRNB4	MAPK10
SOD2-OT1	ITGAL	CHRND	ICAM1
IGF1	NAAA	CHRNG	FOS
MIR208B	CCR3	ADAM12	FTO
FNDC5	GRK2	AGTR1	HDAC4
CST3	CA2	AKR1C1	KLF5
ACTN3	MME	AKR1C2	NFE2L2
IL6	ACE2	AKR1C2	NLRP3
PGR-AS1	PARP1	AKR1C3	SNCA
AGRN	PARP2	AKR1C3
FGF21	PAM	GFER
VDR	HCAR2	GFER
LINC03111	KMO	PRMT5
GDF15	NOTUM	AOC2
APLN	MMP12	AOC2
FTO	MMP8	MAOB
CERNA3	KDM2A	GRK2
MIR532	PHF8	GRK3
FBXO32	KDM7A	BCAT1
CRP	PPM1B	CA14
TP53	GPR139	CA12
GHRL	PPP1CC	CA2
DUSP1	OXER1	CA2
TNF	SLC16A3	CA1
IGFBP3	TAS1R3	CA9
ALB	APEX1	CTSG
FGF19	TBXAS1	CTSG
IL10	CTSS	CTSB
MTOR	LCK	CTSV
FST	PARP10	CTSK
CAV1	REN	AGBL2
DLEU1	CDC25B	CTSL
INS	CES1	CTSS
MMP3	CES2	CREBBP
ACVR2B	PTGDR2	CCR2
HTRA1	LTA4H	CCR2
PPARGC1A	DAO	CD69
CXCL12	PLEC	CGAS
LRRK2	CHRM1	CGAS
IL23A	ALPL	CYP24A1
MIR146B	ESR2	CYP24A1
TRA-TGC7-1	PDE9A	CYP27B1
IRS1	CSNK2A1	CYP2C9
FGF23	CSNK2A2	CYP2C9
NPPB	ITGA2B	CYP1A2
TNFSF12	CA1	CYP1A2
MIR483	HSP90AA1	CYP2C19
MIR518E	PTGDR	CYP2C19
APP	PIM2	CTBP2
GGT1	KDM4E	CTBP2
LEP	KDM3A	CTRB1
IL16	KDM5C	CTRB1
MIR21	KDM4A	CTDSP1
MIRLET7C	KDM4C	CTDSP1
TRIM63	TDO2	MLYCD
PLIN2	ITGAV	HSD17B2
AKT1	TSPO	DRD2
MMP9	EDNRA	DRD4
OXCT1	IDE	EGLN3
TIMP1	CPA3	EGLN3
FABP4	FABP4	EGLN1
LTBP4	KDM4D	EGLN1
KLB	TACR3	ELANE
ACSS1	HSPA1A	ENPP3
MTFP1	P2RX7	ENPP3
BDNF	SLC22A12	TMPRSS15
ATP6AP2	MAPK10	ERCC5
MFGE8	AKR1C2	ESRRG
MIR206	F7	ESRRG
CHI3L1	CAPN2	ERN1
CCL11	CPB1	CES1
BAK1	CPB2	CES1
PDK4	PLA2G2A	CES2
GDF10	CPA1	CES2
IL6R	PIM1	FBP1
IL1B	CREBBP	FEN1
HTRA2	GRK6	FFAR1
PTH	TYMS	FOS
TP53INP2	SLC16A1	FOLH1
MIR27A	GSTA1	FOLH1
MIR23A	GSTP1	FTO
MIR216A	HCAR3	FTO
MIR486-1	ACHE	FRK
MIR451A	PPARA	GALR1
SNAP25	CHRNA7	GIPR
KLF5	AHR	GCG
AHSG	ECE1	GCG
FZR1	CXCL8	GCGR
LPA	KDM4B	GPR139
CDKN3	KDM5B	GPR139
SOAT2	KDM6B	GPR18
NUDT3	GRM4	GPR18
HLA-DQB1-AS1	CCNC	GRM5
MBNL1	MKNK2	HAO1
C1QA	MKNK1	HCAR3
PDCD1	MAP3K8	HDAC10
MYL9	HDAC6	HDAC2
SNORD15A	ICAM1	HDAC2
LINCMD1	TAS1R1	HDAC4
MIR1245A	ITGB3	HDAC3
H19	CDK8	HDAC3
DLEU2	ITGB2	HDAC1
MC4R	CA12	HDAC1
LEPQTL1	CA9	HDAC8
TTR	SLC22A6	HDAC8
MYH2	AKR1B1	HDAC6
MYOZ2	NAAA	HDAC6
HSD11B1	CCR3	HSPB1
MIR215	ITGAL	HSPB1
FOXO3	CA2	IDE
RPS6	HCAR2	EPHX2
SOCS3	ITGA2B	EPHX2
ADIPOQ	PAM	CXCL8
MIR98	MME	ITGA2
CAST	ACE2	ITGA2B
RBP4	NQO2	ITGAV
IGFBP1	GRK2	ITGAV
MIR211	MMP12	ITGB6
MSBP1	MMP8	ITGB3
ACE	KMO	ITGB3
FOXO1	LCK	KCNJ11
CD36	MLYCD	KCNJ3
PNPLA3	NOTUM	KCNJ5
PTPRD	APEX1	KCNJ6
FDFT1	ALPL	KCNK9
RGS6	CDC25B	KCNK9
MAP3K9	KDM2A	KCNK3
SFXN1	PHF8	KCNK3
EPB41L4A	KDM7A	KDM3A
MED6	TBXAS1	KDM3A
SRSF5	OXER1	KDM4B
DMAC1	SLC16A3	KDM4E
LDLRAD3	PARP10	PRKG1
SYNJ2BP	REN	PRKG2
ZCCHC2	TAS1R3	KIF11
COMMD9	CA1	KLF5
TTC9	PIM1	KLF5
LINC01269	PIM2	KMO
LINC01414	PPP1CC	PRKD1
NECTIN1-DT	PDE9A	RPS6KA5
ENSG00000234261	PPM1B	LDLR
LINC02744	ESR2	LDLR
RNU6-793P	OPRD1	LOXL2
RPL6P17	GRK6	LOX
ENSG00000288047	CSNK2A1	WDR77
LOC101927023	DAO	MITF
RN7SKP148	PLEC	MMEL1
RN7SKP135	PTGDR2	MMEL1
RN7SL705P	F7	MAPK14
RNU6-567P	CSNK2A2	MAPK14
LOC105374945	PARP1	MTNR1B
lnc-COMMD9-4	FABP4	NAMPT
piR-57133-157	HDAC6	NAMPT
HSALNG0102291	HDAC2	MME
LOC105369526	HDAC8	MME
piR-33287	LSS	NEU1
TNFSF11	HRH3	NEU1
HULC	TDO2	NEU3
BCYRN1	GSTA1	NFE2L2
MIR496	ITGAV	NLRP1
MIRLET7D	GSTP1	NLRP1
BLM	IDE	NLRP3
WRN	CPB1	NR1H4
SESN1	CPB2	NR1H4
FAM210A	HSPA1A	OPRK1
ASNSD1	PLA2G2A	PARP10
TRE-TTC3-1	ECE1	PARP15
KL	CES1	PARP14
PDHB	CES2	PTGDR
GC	KDM3A	PARP1
CYP2R1	KDM4C	PDE2A
PRSS12	MAPK10	PTGER2
IL37	PTGDR	PTGER2
PVT1	HSP90AA1	PTGIR
EDN1	SLC16A1	PTGIR
GH1	ERN1	PIN1
LUM	GPR139	PKN2
TACC2	MMP1	PLCG2
MIR155	PARP2	PLEC
MIR203A	KDM4E	PPARD
MIR181D	KDM5C	PPARA
MIRLET7G	EDNRA	PPARG
MIR203B	KDM4A	CTSA
HPGD	CAPN2	PRKX
IL15	KDM4B	PTPRC
MCU	KDM5B	PTPRC
TM6SF2	GRM4	ATIC
AKT2	GSTK1	RAB7A
SNCA	CPA3	RARB
WNK1	ERCC5	ROCK1
AGER	FEN1	ROCK2
GDF11	PTGES	S100B
IL15RA	CREBBP	SLC15A1
INSL3	NOS2	SLC15A1
KLHL3	AHR	S1PR4
SESN2	FYN	SLC22A6
NEB	SLC22A12	SLC22A6
ENSG00000232985	MPI	SLC22A8
MTHFR	PHOSPHO1	SLC22A8
RPS6KB1	KDM4D	SLC5A7
PIK3CG	AKR1C2	SLC6A5
MAPK10	HAO1	SLC6A5
CTSD	ICAM1	SCN2A
YAP1	ITGB3	SCN2A
MT2A	TAS1R1	SLC6A9
UBE2G1	ITGB2	SLC6A9
UBE2J1		SCN5A
RIF1		SCN10A
WWTR1		SENP1
MT1A		SENP2
SNORD24		SENP7
MIR19B1		SGK2
MIR1290		TMEM97
IGF1R		TMEM97
NFKB1		SORT1
ACE2		STAMBP
IGF2		STAMBP
TTN		SNCA
EIF4EBP1		TAOK3
TRHR		TAOK3
SOD1		TAOK1
BUB1B		TAOK1
RPS6KA1		THRA
TF		THRA
AGT		THRB
RYR1		THRB
STIM1		TLR8
EEF2		TPH1
ADORA2B		PRSS1
CNR1		PRSS1
MYH6		UTS2R
MYOD1		PLAU
QDPR		VEGFA
TPI1		VEGFA
EIF2S1		XPA
ORAI1
NCOR2
SRF
SST
PLCL1
GHRH
LMCD1
MIR191
MIR320A
MIR499A
MT-RNR1
BUB1B-PAK6
MIR19B2
ESR1
AR
HDAC4
CAT
FOS
NFE2L2
TLR2
CPT2
HDAC9
RHEB
FLNA
ICAM1
MEF2C
NLRP3
PRKAA2
PRKN
SPARC
SQSTM1
ACTA1
ESR2
RRM2B
TNNI3
CLU
CYCS
DES
FLNB
HSF1
PRKAB1
ROR2
SLC2A4
SOD2
TNNT2
ACLY
ACVR2A
ATP5F1A
CKM
ESRRA
IGF2R
IL2
IL5
MYBPC3
SLC22A5
FHL2
GHR
GHSR
GREM1
NPY
PIAS1
PRDM16
ATP5F1B
BDKRB2
CKB
FLNC
FGF9
GADD45A
GFM1
SLC22A2
SOCS2
TNNI2
TNNT3
UBE2D2
UBE2D3
UQCRC1
CA3
CNTF
DGCR8
EHHADH
EPO
MYBPC1
NDUFA1
PDPN
RETN
SLC7A2
TRIM32
UBE2D1
MYF5
MYF6
PIAS3
ANKRD1
PIAS2
TCAP
MRTFA
MYOG
MYOT
TNNI1
EEF1G
SAA1
CLEC1B
EIF3E
MYH13
NDRG2
NEBL
STAU1
CCAR1
CREG1
GLYAT
MYOZ1
SAA2
ADAMTS15
DCAF6
FSTL3
TRIM72
UXT
MRPL19
SYPL2
TRIM55
NOMO1
GMEB1
GIMAP1
MRPL41
MIR7-3HG
SNHG12
GAS5
MIR184
MIR29A
MIR34A
MIR34C
SNHG7
MIR199A1
MIR199A2
MIR19A
MIR20A
HOTAIRM1
MIR17
MIR199B
MIR345
MIR424
HAGLR
MIR144
MIR423
MIR494
SERHL
SNHG14
MIR487B
MIR449B
MIR1296
MIR362
PCAT2
FAS-AS1
MIR889
SNORD44
DBET
LINC00850
TRC-GCA24-1
MTMR14
ADCK2
SUPV3L1
POLG
CYP4F3
ERCC1

## Sheet: Result of 34MH with sarcopenia
Go and KEGG analysis reslut
Category	Term	Count	%	PValue	Genes	List Total	Pop Hits	Pop Total	Fold Enrichment	Bonferroni	Benjamini	FDR
KEGG_PATHWAY	hsa05417:Lipid and atherosclerosis	5	41.6667	7.43648e-05	MAPK10, NLRP3, FOS, ICAM1, NFE2L2	11	216	8534	17.9588	0.00785197	0.00795703	0.00758521
GOTERM_MF_DIRECT	GO:0000976~transcription cis-regulatory region binding	4	33.3333	0.000296744	HDAC4, FOS, NFE2L2, SNCA	12	241	19253	26.6293	0.0295308	0.0299712	0.0273005
GOTERM_BP_DIRECT	GO:0045944~positive regulation of transcription by RNA polymerase II	6	50	0.000303134	HDAC4, KLF5, NLRP3, FOS, ESR2, NFE2L2	12	1205	19478	8.08216	0.0883234	0.0921528	0.0912434
KEGG_PATHWAY	hsa05418:Fluid shear stress and atherosclerosis	4	33.3333	0.000486644	MAPK10, FOS, ICAM1, NFE2L2	11	141	8534	22.009	0.0502883	0.0260355	0.0248188
GOTERM_BP_DIRECT	GO:0006954~inflammatory response	4	33.3333	0.00156563	HDAC4, NLRP3, FOS, NFE2L2	12	432	19478	15.0293	0.379911	0.132413	0.131107
GOTERM_BP_DIRECT	GO:0071356~cellular response to tumor necrosis factor	3	25	0.00162151	FABP4, FOS, NFE2L2	12	108	19478	45.088	0.390406	0.132413	0.131107
GOTERM_BP_DIRECT	GO:0050729~positive regulation of inflammatory response	3	25	0.00174228	FABP4, NLRP3, SNCA	12	112	19478	43.4777	0.412488	0.132413	0.131107
GOTERM_CC_DIRECT	GO:0000785~chromatin	5	41.6667	0.00212413	HDAC4, KLF5, FOS, ESR2, NFE2L2	12	1133	20795	7.64747	0.117906	0.125324	0.121075
KEGG_PATHWAY	hsa05171:Coronavirus disease - COVID-19	4	33.3333	0.00222281	MAPK10, ACE2, NLRP3, FOS	11	238	8534	13.039	0.210125	0.0757376	0.0721985
KEGG_PATHWAY	hsa04917:Prolactin signaling pathway	3	25	0.00294151	MAPK10, FOS, ESR2	11	71	8534	32.781	0.268209	0.0757376	0.0721985
GOTERM_MF_DIRECT	GO:0000978~RNA polymerase II cis-regulatory region sequence-specific DNA binding	5	41.6667	0.00323039	HDAC4, KLF5, FOS, ESR2, NFE2L2	12	1176	19253	6.8215	0.27877	0.130813	0.119157
GOTERM_BP_DIRECT	GO:0046813~receptor-mediated virion attachment to host cell	2	16.6667	0.00338409	ACE2, ICAM1	12	6	19478	541.056	0.644382	0.199986	0.198013
KEGG_PATHWAY	hsa05133:Pertussis	3	25	0.00353914	MAPK10, NLRP3, FOS	11	78	8534	29.8392	0.31327	0.0757376	0.0721985
GOTERM_BP_DIRECT	GO:0022898~regulation of transmembrane transporter activity	2	16.6667	0.00394709	ACE2, SNCA	12	7	19478	463.762	0.700681	0.199986	0.198013
GOTERM_CC_DIRECT	GO:0005634~nucleus	9	75	0.00430759	MAPK10, FTO, HDAC4, FABP4, NLRP3, FOS, ESR2, NFE2L2, SNCA	12	6244	20795	2.4978	0.224848	0.127074	0.122766
GOTERM_MF_DIRECT	GO:0061629~RNA polymerase II-specific DNA-binding transcription factor binding	3	25	0.00472084	HDAC4, FOS, NFE2L2	12	184	19253	26.159	0.379937	0.130813	0.119157
GOTERM_MF_DIRECT	GO:0060090~molecular adaptor activity	3	25	0.00518073	HDAC4, NLRP3, SNCA	12	193	19253	24.9391	0.408216	0.130813	0.119157
KEGG_PATHWAY	hsa01522:Endocrine resistance	3	25	0.00564244	MAPK10, FOS, ESR2	11	99	8534	23.5096	0.451074	0.100623	0.0959214
GOTERM_BP_DIRECT	GO:0045893~positive regulation of DNA-templated transcription	4	33.3333	0.00649177	HDAC4, FOS, ESR2, NFE2L2	12	714	19478	9.09337	0.862818	0.281928	0.279146
GOTERM_MF_DIRECT	GO:0003677~DNA binding	5	41.6667	0.00775924	HDAC4, KLF5, FOS, ESR2, NFE2L2	12	1500	19253	5.34806	0.544673	0.156737	0.14277
KEGG_PATHWAY	hsa04668:TNF signaling pathway	3	25	0.00806489	MAPK10, FOS, ICAM1	11	119	8534	19.5584	0.576137	0.123278	0.117517
KEGG_PATHWAY	hsa05135:Yersinia infection	3	25	0.0107301	MAPK10, NLRP3, FOS	11	138	8534	16.8656	0.68131	0.143515	0.136809
GOTERM_CC_DIRECT	GO:0005654~nucleoplasm	7	58.3333	0.0109241	MAPK10, FTO, HDAC4, KLF5, FOS, ESR2, NFE2L2	12	4107	20795	2.9536	0.476944	0.193007	0.186465
GOTERM_BP_DIRECT	GO:0009416~response to light stimulus	2	16.6667	0.0117988	MAPK10, FOS	12	21	19478	154.587	0.973218	0.40191	0.397943
GOTERM_CC_DIRECT	GO:0005829~cytosol	8	66.6667	0.0130852	MAPK10, FTO, HDAC4, FABP4, NLRP3, FOS, NFE2L2, SNCA	12	5713	20795	2.42663	0.540274	0.193007	0.186465
GOTERM_BP_DIRECT	GO:0071280~cellular response to copper ion	2	16.6667	0.0140318	NFE2L2, SNCA	12	25	19478	129.853	0.986567	0.40191	0.397943
GOTERM_BP_DIRECT	GO:0140467~integrated stress response signaling	2	16.6667	0.0140318	FOS, NFE2L2	12	25	19478	129.853	0.986567	0.40191	0.397943
GOTERM_MF_DIRECT	GO:0042802~identical protein binding	5	41.6667	0.0140502	HDAC4, ACE2, NLRP3, FOS, SNCA	12	1777	19253	4.5144	0.760484	0.195418	0.178005
GOTERM_BP_DIRECT	GO:0000122~negative regulation of transcription by RNA polymerase II	4	33.3333	0.0145428	HDAC4, KLF5, ESR2, SNCA	12	958	19478	6.77731	0.988531	0.40191	0.397943
GOTERM_MF_DIRECT	GO:0008198~ferrous iron binding	2	16.6667	0.0147587	FTO, SNCA	12	26	19253	123.417	0.777258	0.195418	0.178005
GOTERM_MF_DIRECT	GO:0043565~sequence-specific DNA binding	3	25	0.0154787	NLRP3, ESR2, NFE2L2	12	341	19253	14.1151	0.793111	0.195418	0.178005
GOTERM_CC_DIRECT	GO:0005737~cytoplasm	8	66.6667	0.0173888	MAPK10, FTO, HDAC4, ACE2, FABP4, NLRP3, NFE2L2, SNCA	12	6004	20795	2.30902	0.644762	0.205188	0.198233
GOTERM_BP_DIRECT	GO:2000379~positive regulation of reactive oxygen species metabolic process	2	16.6667	0.0195942	ACE2, NFE2L2	12	35	19478	92.7524	0.997608	0.449557	0.445121
GOTERM_BP_DIRECT	GO:0070555~response to interleukin-1	2	16.6667	0.0201489	HDAC4, SNCA	12	36	19478	90.1759	0.997987	0.449557	0.445121
GOTERM_BP_DIRECT	GO:2000352~negative regulation of endothelial cell apoptotic process	2	16.6667	0.0207033	ICAM1, NFE2L2	12	37	19478	87.7387	0.998306	0.449557	0.445121
KEGG_PATHWAY	hsa05200:Pathways in cancer	4	33.3333	0.0208924	MAPK10, FOS, ESR2, NFE2L2	11	533	8534	5.82228	0.893335	0.210472	0.200637
KEGG_PATHWAY	hsa05167:Kaposi sarcoma-associated herpesvirus infection	3	25	0.0209182	MAPK10, FOS, ICAM1	11	196	8534	11.8748	0.893632	0.210472	0.200637
GOTERM_MF_DIRECT	GO:0001221~transcription coregulator binding	2	16.6667	0.020943	FOS, NFE2L2	12	37	19253	86.7252	0.882075	0.235027	0.214084
KEGG_PATHWAY	hsa05130:Pathogenic Escherichia coli infection	3	25	0.0223449	MAPK10, NLRP3, FOS	11	203	8534	11.4653	0.908866	0.210472	0.200637
GOTERM_CC_DIRECT	GO:0032993~protein-DNA complex	2	16.6667	0.0225175	FOS, NFE2L2	12	43	20795	80.6008	0.739126	0.221422	0.213916
KEGG_PATHWAY	hsa05207:Chemical carcinogenesis - receptor activation	3	25	0.024884	KLF5, FOS, ESR2	11	215	8534	10.8254	0.930822	0.210472	0.200637
KEGG_PATHWAY	hsa05166:Human T-cell leukemia virus 1 infection	3	25	0.0268641	MAPK10, FOS, ICAM1	11	224	8534	10.3904	0.944232	0.210472	0.200637
KEGG_PATHWAY	hsa05208:Chemical carcinogenesis - reactive oxygen species	3	25	0.0275384	MAPK10, FOS, NFE2L2	11	227	8534	10.2531	0.948182	0.210472	0.200637
GOTERM_MF_DIRECT	GO:0140693~molecular condensate scaffold activity	2	16.6667	0.0282061	NLRP3, NFE2L2	12	50	19253	64.1767	0.944411	0.243563	0.221859
GOTERM_MF_DIRECT	GO:0008270~zinc ion binding	5	41.6667	0.028418	HDAC4, ACE2, KLF5, ESR2, SNCA	12	2187	19253	3.66808	0.945622	0.243563	0.221859
GOTERM_MF_DIRECT	GO:0000981~DNA-binding transcription factor activity, RNA polymerase II-specific	4	33.3333	0.0309065	KLF5, FOS, ESR2, NFE2L2	12	1258	19253	5.10148	0.958031	0.243563	0.221859
GOTERM_MF_DIRECT	GO:0001228~DNA-binding transcription activator activity, RNA polymerase II-specific	3	25	0.0313496	KLF5, FOS, NFE2L2	12	497	19253	9.68461	0.959925	0.243563	0.221859
KEGG_PATHWAY	hsa05132:Salmonella infection	3	25	0.0331811	MAPK10, NLRP3, FOS	11	251	8534	9.27273	0.972037	0.236692	0.225631
KEGG_PATHWAY	hsa05012:Parkinson disease	3	25	0.0382094	MAPK10, NFE2L2, SNCA	11	271	8534	8.58839	0.983911	0.255525	0.243585
GOTERM_MF_DIRECT	GO:1990837~sequence-specific double-stranded DNA binding	3	25	0.0400611	KLF5, FOS, ESR2	12	568	19253	8.47403	0.983908	0.289012	0.263259
GOTERM_MF_DIRECT	GO:0003700~DNA-binding transcription factor activity	3	25	0.0456099	FOS, ESR2, NFE2L2	12	610	19253	7.89057	0.99104	0.289595	0.26379
GOTERM_MF_DIRECT	GO:0001618~virus receptor activity	2	16.6667	0.0458765	ACE2, ICAM1	12	82	19253	39.1321	0.991289	0.289595	0.26379
GOTERM_BP_DIRECT	GO:0051091~positive regulation of DNA-binding transcription factor activity	2	16.6667	0.0475214	HDAC4, ESR2	12	86	19478	37.7481	1	0.949498	0.940128
GOTERM_BP_DIRECT	GO:0050727~regulation of inflammatory response	2	16.6667	0.0555966	ACE2, NLRP3	12	101	19478	32.1419	1	0.949498	0.940128
GOTERM_CC_DIRECT	GO:0005739~mitochondrion	4	33.3333	0.0564406	MAPK10, NLRP3, ESR2, SNCA	12	1721	20795	4.0277	0.967537	0.475714	0.459588
GOTERM_BP_DIRECT	GO:0034599~cellular response to oxidative stress	2	16.6667	0.0566685	NFE2L2, SNCA	12	103	19478	31.5178	1	0.949498	0.940128
GOTERM_BP_DIRECT	GO:0046718~symbiont entry into host cell	2	16.6667	0.0588091	ACE2, ICAM1	12	107	19478	30.3396	1	0.949498	0.940128
GOTERM_BP_DIRECT	GO:1990830~cellular response to leukemia inhibitory factor	2	16.6667	0.0593436	KLF5, ICAM1	12	108	19478	30.0586	1	0.949498	0.940128
GOTERM_CC_DIRECT	GO:0090575~RNA polymerase II transcription regulator complex	2	16.6667	0.0646828	FOS, NFE2L2	12	126	20795	27.5066	0.980655	0.477035	0.460865
GOTERM_BP_DIRECT	GO:0006357~regulation of transcription by RNA polymerase II	4	33.3333	0.0654055	KLF5, FOS, ESR2, NFE2L2	12	1711	19478	3.79466	1	0.994164	0.984353
GOTERM_MF_DIRECT	GO:0046872~metal ion binding	5	41.6667	0.0705854	FTO, HDAC4, ACE2, KLF5, SNCA	12	2904	19253	2.76243	0.999385	0.41936	0.381991
GOTERM_BP_DIRECT	GO:0032496~response to lipopolysaccharide	2	16.6667	0.0763015	FOS, SNCA	12	140	19478	23.1881	1	1	0.993399
GOTERM_BP_DIRECT	GO:0071456~cellular response to hypoxia	2	16.6667	0.0768269	FOS, NFE2L2	12	141	19478	23.0236	1	1	0.993399
GOTERM_MF_DIRECT	GO:0140297~DNA-binding transcription factor binding	2	16.6667	0.0924512	HDAC4, NLRP3	12	169	19253	18.9872	0.999944	0.518754	0.472528
KEGG_PATHWAY	hsa05210:Colorectal cancer	2	16.6667	0.0974423	MAPK10, FOS	11	87	8534	17.8349	0.999981	0.489538	0.466663
GOTERM_CC_DIRECT	GO:0043231~intracellular membrane-bounded organelle	3	25	0.0989072	FTO, KLF5, ESR2	12	1022	20795	5.08684	0.997855	0.62625	0.605021

## Sheet: 3HPMA with sarcopenia
Gene target
Sarcopenia	3HPMA SWISS	3HPMA SEA	Overlapping targets
MSTN	MME	ACE	ACE
LINC02605	AMPD3	PAM	ACLY
BDNF-AS	AKR1B1	BHMT	MMP9
MIR133B	ECE1	CFB	FTO
SOD2-OT1	ACE	FOLH1	ESR2
IGF1	ACLY	GNPAT	IGFBP3
MIR208B	DNMT3B	GSTA1	IGF1R
FNDC5	CA2	GSTM1	FDFT1
CST3	CA1	NAALAD2	PIK3CG
ACTN3	MAPK8	PLA2G5	ICAM1
IL6	FBP1	PSMA1	TLR2
PGR-AS1	MMP16	PSMA3
AGRN	MMP13	PSMA2
FGF21	MMP9	PSMA4
VDR	MMP1	PSMA5
LINC03111	MMP2	PSMA6
GDF15	SLC13A5	PSMA7
APLN	MMP14	PSMB10
FTO	MMP8	PSMB11
CERNA3	NOS2	PSMB3
MIR532	ERBB2	PSMB4
FBXO32	CASP3	PSMB6
CRP	CASP6	PSMB7
TP53	CASP7	PSMA8
GHRL	CASP8	SF3B3
DUSP1	CASP1	SPSB2
TNF	CASP2	TLR2
IGFBP3	ITGAL
ALB	FTO
FGF19	CFTR
IL10	AKR1C3
MTOR	FYN
FST	LCK
CAV1	PDCD4
DLEU1	EGFR
INS	ESR2
MMP3	GSR
ACVR2B	KDM4E
HTRA1	ERN1
PPARGC1A	CPA1
CXCL12	SLC6A3
LRRK2	CSNK2A1
IL23A	IGFBP3
MIR146B	EP300
TRA-TGC7-1	PIN1
IRS1	F2
FGF23	CDA
NPPB	GRK6
TNFSF12	SELL
MIR483	HMGCR
MIR518E	SELP
APP	EGLN1
GGT1	PYGL
LEP	OGA
IL16	PYGM
MIR21	COMT
MIRLET7C	KDR
TRIM63	CTSA
PLIN2	ADA
AKT1	NAALAD2
MMP9	ENGASE
OXCT1	CDK2
TIMP1	KDM4D
FABP4	KDM4C
LTBP4	NOX4
KLB	PTGDR2
ACSS1	CAMKK2
MTFP1	CTNNB1
BDNF	IGF1R
ATP6AP2	INSR
MFGE8	GSK3B
MIR206	P2RX3
CHI3L1	TREH
CCL11	DHODH
BAK1	METAP1
PDK4	LTA4H
GDF10	PTGS2
IL6R	CA7
IL1B	CA6
HTRA2	CA12
PTH	CA14
TP53INP2	CA9
MIR27A	CA5A
MIR23A	PIM1
MIR216A	PIM2
MIR486-1	AKR1B10
MIR451A	NEU3
SNAP25	NEU2
KLF5	NEU4
AHSG	MGAM
FZR1	SI
LPA	ANPEP
CDKN3	FDFT1
SOAT2	CDC25B
NUDT3	ILK
HLA-DQB1-AS1	WEE1
MBNL1	PIK3CG
C1QA	PIK3CA
PDCD1	AKR1C2
MYL9	GRIK1
SNORD15A	ICAM1
LINCMD1	ITGB2
MIR1245A
H19
DLEU2
MC4R
LEPQTL1
TTR
MYH2
MYOZ2
HSD11B1
MIR215
FOXO3
RPS6
SOCS3
ADIPOQ
MIR98
CAST
RBP4
IGFBP1
MIR211
MSBP1
ACE
FOXO1
CD36
PNPLA3
PTPRD
FDFT1
RGS6
MAP3K9
SFXN1
EPB41L4A
MED6
SRSF5
DMAC1
LDLRAD3
SYNJ2BP
ZCCHC2
COMMD9
TTC9
LINC01269
LINC01414
NECTIN1-DT
ENSG00000234261
LINC02744
RNU6-793P
RPL6P17
ENSG00000288047
LOC101927023
RN7SKP148
RN7SKP135
RN7SL705P
RNU6-567P
LOC105374945
lnc-COMMD9-4
piR-57133-157
HSALNG0102291
LOC105369526
piR-33287
TNFSF11
HULC
BCYRN1
MIR496
MIRLET7D
BLM
WRN
SESN1
FAM210A
ASNSD1
TRE-TTC3-1
KL
PDHB
GC
CYP2R1
PRSS12
IL37
PVT1
EDN1
GH1
LUM
TACC2
MIR155
MIR203A
MIR181D
MIRLET7G
MIR203B
HPGD
IL15
MCU
TM6SF2
AKT2
SNCA
WNK1
AGER
GDF11
IL15RA
INSL3
KLHL3
SESN2
NEB
ENSG00000232985
MTHFR
RPS6KB1
PIK3CG
MAPK10
CTSD
YAP1
MT2A
UBE2G1
UBE2J1
RIF1
WWTR1
MT1A
SNORD24
MIR19B1
MIR1290
IGF1R
NFKB1
ACE2
IGF2
TTN
EIF4EBP1
TRHR
SOD1
BUB1B
RPS6KA1
TF
AGT
RYR1
STIM1
EEF2
ADORA2B
CNR1
MYH6
MYOD1
QDPR
TPI1
EIF2S1
ORAI1
NCOR2
SRF
SST
PLCL1
GHRH
LMCD1
MIR191
MIR320A
MIR499A
MT-RNR1
BUB1B-PAK6
MIR19B2
ESR1
AR
HDAC4
CAT
FOS
NFE2L2
TLR2
CPT2
HDAC9
RHEB
FLNA
ICAM1
MEF2C
NLRP3
PRKAA2
PRKN
SPARC
SQSTM1
ACTA1
ESR2
RRM2B
TNNI3
CLU
CYCS
DES
FLNB
HSF1
PRKAB1
ROR2
SLC2A4
SOD2
TNNT2
ACLY
ACVR2A
ATP5F1A
CKM
ESRRA
IGF2R
IL2
IL5
MYBPC3
SLC22A5
FHL2
GHR
GHSR
GREM1
NPY
PIAS1
PRDM16
ATP5F1B
BDKRB2
CKB
FLNC
FGF9
GADD45A
GFM1
SLC22A2
SOCS2
TNNI2
TNNT3
UBE2D2
UBE2D3
UQCRC1
CA3
CNTF
DGCR8
EHHADH
EPO
MYBPC1
NDUFA1
PDPN
RETN
SLC7A2
TRIM32
UBE2D1
MYF5
MYF6
PIAS3
ANKRD1
PIAS2
TCAP
MRTFA
MYOG
MYOT
TNNI1
EEF1G
SAA1
CLEC1B
EIF3E
MYH13
NDRG2
NEBL
STAU1
CCAR1
CREG1
GLYAT
MYOZ1
SAA2
ADAMTS15
DCAF6
FSTL3
TRIM72
UXT
MRPL19
SYPL2
TRIM55
NOMO1
GMEB1
GIMAP1
MRPL41
MIR7-3HG
SNHG12
GAS5
MIR184
MIR29A
MIR34A
MIR34C
SNHG7
MIR199A1
MIR199A2
MIR19A
MIR20A
HOTAIRM1
MIR17
MIR199B
MIR345
MIR424
HAGLR
MIR144
MIR423
MIR494
SERHL
SNHG14
MIR487B
MIR449B
MIR1296
MIR362
PCAT2
FAS-AS1
MIR889
SNORD44
DBET
LINC00850
TRC-GCA24-1
MTMR14
ADCK2
SUPV3L1
POLG
CYP4F3
ERCC1

[truncated: 1 more sheets: Result of 3HPMA with sarcopenia]
